# Supplementary material for: Immune cells with senescence-related transcriptional signatures orchestrate the inflammatory continuum in osteoarthritis synovium: a single-cell and machine learning study
Source: Front Immunol. 2026 Apr 17;17:1774722. doi: 10.3389/fimmu.2026.1774722 (PMC13132789; doi:10.3389/fimmu.2026.1774722)
Supplement: Supplementary file 1 [file DataSheet1.xlsx]

## Sheet: 何春荣-骨关节炎10+单细胞机_sc_markers_tabl
Mast cells	Monocyte_Macrophages	Dendritic cells
CPA3	RNASE1	FCER1A
SLC18A2	MARCO	IL1R2
GCSAML	C1QA	CLEC10A
IL1RL1	C1QB	LGALS2
CALB2	CTSB	HLA-DQA1
TPSAB1	C1QC	HLA-DPB1
RAB27B	FOLR2	HLA-DRA
C1orf186	SEPP1	HLA-DQB1
KIT	TGFBI	HLA-DPA1
HDC	CTSZ	AMICA1
RGS13	LGMN	G0S2
VWA5A	DAB2	SERPINB9
GATA2	FTL	RHOF
MAOB	CTSD	HLA-DQA2
CTSG	LYVE1	TRAF1
CD69	S100A4	CD48
CST7	CYBB	HLA-DRB5
SMYD3	PSAP	C15orf48
GPR65	CFD	IL8
DUSP14	NPC2	PLAUR
CD82	CD14	SRGN
RHOH	GPNMB	GPR183
RPL7	S100A6	IL1B
LAPTM4A	MAMDC2	PDE4B
RAC2	PLTP	HLA-DRB1
SAMSN1	STAB1	REL
RPL34	CD68	RILPL2
SELK	CD163	CFP
ACSL4	CD99	TNFAIP8
CLU	LILRB5	MIR29A
HPGDS	MAF	INSIG1
SDPR	COLEC12	BCL2A1
RPL36AL	VAMP8	CXCR4
PROCR	PLD3	CYTIP
HPGD	AIF1	LSP1
CD52	PMP22	CSF2RA
RPL14	ACP5	STX11
NDUFA4	EMB	LUCAT1
NSMCE1	BLVRB	SAT1
H3F3B	COMT	BIRC3
LDHB	SLC40A1	STK4
OST4	TSPO	OLR1
COX7A1	MAFB	PHACTR1
RGS2	MSR1	LINC00936
CTNNBL1	KCTD12	ETV3
CREM	NUPR1	BTG1
TWISTNB	NCF1	MIR155HG
SBDS	TNS1	TNFRSF1B
GLUL	LAMP1	KYNU
DUSP10	CTSS	NFKBID
ANXA6	CD81	NLRP3
ZNF331	EMP1	IL10
VAPA	TIMP2	PMAIP1
BIRC3	ANXA4	EHD1
PRDX6	HNMT	PPIF
DNAJB9	FCGRT	NAMPT
PRDX1	AHNAK	RALA
SDCBP	GRN	HCST
DDIT4	DPYSL3	CFLAR
MT2A	GPR34	TXNRD1
RBM8A	GYPC	NFKB2
SVIP	F13A1	CD86
PEBP1	PLEC	CXCL3
EIF3E	GNAI2	ATP2B1
NXT1	HSPB1	CYCS
SKP1	LAMP2	BAZ1A
FHL1	MS4A4A	PPP1R15A
TIMP3	ECM1	EZR
MORF4L2	TMEM176B	CREM
CD9	ARHGAP18	MAP3K8
ADRB2	CREG1	TNIP1
AP3S1	RBPJ	LINC00152
LUM	PDK4	TES
MRPL32	HSP90B1	CHMP1B
RSL24D1	A2M	PTPRE
RPS4Y1	MS4A7	IL1A
ELF1	ITGAM	PLEK
PLA2G2A	SERPINF1	LYZ
SLC2A3	AP1B1	LPXN
B4GALT5	VSIG4	LITAF
SRGN	PYCARD	MAP2K3
HMGN3	FRMD4B	FAM49A
PLAC9	BLVRA	FNBP1
AHI1	RAC1	ARL8B
TNFAIP6	FCGR3A	NFKB1
BZW1	SNX2	CXCL2
BHLHE40	GNAS	TMEM123
REXO2	MAN1A1	ANKRD28
ANXA1	LRP1	BID
OSBPL8	FLNA	SPAG9
MYC	PTMS	CPVL
COQ10B	AP2S1	SOD2
NDUFAF3	LHFPL2	CXCL16
PYURF	C3AR1	HMGA1
SOX4	FPR3	MTHFD2
MRPL33	PEPD	DNTTIP2
PRG4	RAB31	PIM3
SELM	SPI1	NFAT5
MGP	HSBP1	ALCAM
PTGS2	RAB13	MAFF
CNIH1	BCAT1	TGIF1
TFG	CSF1R	MAFG
ERRFI1	ATPIF1	CD58
C12orf57	CALM3	IL10RA
FN1	RHOB	PTPN1
ID2	DUSP1	GLA
ANP32E	MFSD1	PTGS2
SPARCL1	RNF130	PPP1R15B
HSPA5	TSPAN4	SYAP1
CDC42EP3	ISCU	ATP13A3
PRDX2	ADIRF	VMP1
FAM177A1	CD4	SERPINB1
TNFRSF12A	CLTC	IRF8
UAP1	TCEAL4	PHLDA2
NNMT	IFI27L2
VAMP2	CD151
EPB41L4A-AS1	CLTA
TMEM9B	CEBPB
HMGN1	SNX6
CAMLG	AES
C1S	DPYSL2
LAT2	CD59
RTFDC1	MTRNR2L2
RPS26	BLOC1S1
CRTAC1	UCP2
DCN	CTSA
HAX1	TMBIM1
CKLF	PDLIM1
IGFBP6	MEF2C
SPCS1	CALU
DDX24	GNB2
GEM	TGOLN2
ARL2	ZFHX3
NDUFC1	PTTG1IP
TERF2IP	PDIA6
SYPL1	LAMTOR2
PSMB5	SAMHD1
CPM	SERPINB6
SRI	SERINC1
TSC22D1	CRTAP
PLIN2
VIMP
ANKRD28
CPEB4
