# Supplementary material for: Immune cells with senescence-related transcriptional signatures orchestrate the inflammatory continuum in osteoarthritis synovium: a single-cell and machine learning study
Source: Front Immunol. 2026 Apr 17;17:1774722. doi: 10.3389/fimmu.2026.1774722 (PMC13132789; doi:10.3389/fimmu.2026.1774722)
Supplement: Supplementary file 3 [file DataSheet3.xls]

## Sheet: 分子对接补充数据
gene	drug	regulatory approval	indication	interaction score
NFKB2	4',7-DIMETHOXY-5-HYDROXYGENISTEIN	Not Approved		0.1526426858446945
NFKB2	CHEMBL:CHEMBL85826	Not Approved		0.1526426858446945
NFKB2	CHEMBL:CHEMBL502774	Not Approved		0.1717230215752813
NFKB2	KAEMPHEROL	Not Approved		0.1526426858446945
NFKB2	RUTIN	Approved		0.2747568345204502
NFKB2	KAEMPFERIDE	Not Approved		0.9158561150681672
NFKB2	GOSSYPETIN	Not Approved		0.2747568345204502
NFKB2	QUERCETAGETIN	Not Approved		0.9158561150681672
NFKB2	THYMOSIN BETA-4	Not Approved	for restoring cardiac tissue following infarction,wound healing accelerant	0.3434460431505627
NFKB2	CHEMBL:CHEMBL201325	Not Approved		0.1373784172602251
NFKB2	CHEMBL:CHEMBL84010	Not Approved		0.09158561150681672
NFKB2	FRENTIZOLE	Not Approved		0.1962548818003215
NFKB2	ARTESUNATE	Approved		0.4579280575340836
NFKB2	TAMARIXETIN	Not Approved		0.9158561150681672
NFKB2	CHEMBL:CHEMBL428789	Not Approved		0.09158561150681672
NFKB2	PECTOLINARIGENIN	Not Approved		0.2289640287670418
NFKB2	INDOPROFEN	Approved		0.1144820143835209
NFKB2	CHEMBL:CHEMBL1405979	Not Approved		0.3434460431505627
NFKB2	NF-KAPPAB DECOY	Not Approved	antiinflammatory agent	0.6868920863011254
NFKB2	SORBINIL	Not Approved		0.5495136690409004
NFKB2	CHEMBL:CHEMBL408850	Not Approved		0.1248894702365682
NFKB2	CHEMBL:CHEMBL260560	Not Approved		0.1717230215752813
NFKB2	CHEMBL:CHEMBL406557	Not Approved		0.1717230215752813
NFKB2	CHEMBL:CHEMBL2094789	Not Approved		0.1248894702365682
NFKB2	APIGENIN	Approved		0.1056757055847885
NFKB2	ISORHAMNETIN	Not Approved		0.9158561150681672
NFKB2	QUERCETIN	Approved		0.03477934614182913
NFKB2	ACACETIN	Not Approved		0.1831712230136334
NFKB2	CHRYSOERIOL	Not Approved		0.9158561150681672
NFKB2	PARTHENOLIDE	Not Approved		0.6868920863011254
NFKB2	CHEMBL:CHEMBL528694	Not Approved		0.09812744090016079
NFKB2	RESVERATROL	Approved	antineoplastic agent,antidiabetic,for treatment of herpes simplex virus 1	0.02803641168576022
NFKB2	LUTEOLIN	Not Approved		0.08586151078764068
NFKB2	6,4'-DIMETHOXYFLAVONE	Not Approved		0.1526426858446945
NFKB2	EDASALONEXENT	Not Approved		0.4579280575340836
NFKB2	CHEMBL:CHEMBL602718	Not Approved		0.1248894702365682
NFKB2	DIOSMETIN	Not Approved		0.9158561150681672
NFKB2	OMTRIPTOLIDE	Not Approved	antineoplastic agent	0.6868920863011254
PTGS2	CARPROFEN	Approved	Non-Steroidal,Anti-Inflammatory Agents	0.8923726249382141
PTGS2	INDOMETHACIN SODIUM	Approved		0.2230931562345535
PTGS2	DARBUFELONE	Not Approved		0.2230931562345535
PTGS2	MEFENAMIC ACID	Approved	NSAID	0.127481803562602
PTGS2	MECLOFENAMATE SODIUM	Approved		0.127481803562602
PTGS2	DICLOFENAC SODIUM	Approved	for treatment of glaucoma,analgesic,NSAID	0.0656156341866334
PTGS2	CAPECITABINE	Approved		0.0174975024497689
PTGS2	PIRPROFEN	Approved		0.2230931562345535
PTGS2	ESFLURBIPROFEN	Approved		0.1115465781172767
PTGS2	SULFASALAZINE	Approved	DMARD,antiinflammatory agent	0.03718219270575892
PTGS2	BROMFENAC	Approved	NSAID,opthalmological agent	0.2974575416460714
PTGS2	IBUPROFEN, SODIUM SALT	Approved	NSAID	0.04576269871478021
PTGS2	ALOXIPRIN	Approved		0.2230931562345535
PTGS2	TENOXICAM	Not Approved	NSAID	0.2677117874814642
PTGS2	FLURBIPROFEN	Approved	NSAID,antiinflammatory agent	0.2788664452931919
PTGS2	SALICYLIC ACID	Approved	Keratolytic Agents	0.2974575416460714
PTGS2	ATENOLOL	Approved	Anti-Arrhythmia Agents; Antihypertensive Agents	0.02478812847050595
PTGS2	DEXKETOPROFEN	Approved		0.1115465781172767
PTGS2	ETORICOXIB	Approved	NSAID	1.338558937407321
PTGS2	LUMIRACOXIB	Approved	NSAID	0.446186312469107
PTGS2	SUPROFEN	Approved	NSAID	0.3346397343518303
PTGS2	NS-398	Not Approved		0.3718219270575892
PTGS2	NABUMETONE	Approved	Non-Steroidal,Anti-Inflammatory Agents	0.2230931562345535
PTGS2	URSOLIC ACID	Not Approved		0.07436438541151785
PTGS2	IBUPROFEN LYSINE	Approved		0.2230931562345535
PTGS2	ACECLOFENAC	Approved		0.1487287708230357
PTGS2	IBUFENAC	Approved		0.1487287708230357
PTGS2	BALSALAZIDE	Approved	antiinflammatory agent	0.1115465781172767
PTGS2	DIFLUNISAL	Approved	antidiabetic	0.3569490499752856
PTGS2	BALSALAZIDE DISODIUM	Approved		0.1115465781172767
PTGS2	VACCINE	Not Approved		0.0811247840852922
PTGS2	KETOROLAC TROMETHAMINE	Approved	antimigraine agent,NSAID	0.1673198671759151
PTGS2	BENZYDAMINE HYDROCHLORIDE	Approved		0.2230931562345535
PTGS2	TIAPROFENIC ACID	Not Approved	NSAID	0.6692794687036606
PTGS2	RALOXIFENE HYDROCHLORIDE	Approved	Hormone Replacement Agents	0.01784745249876428
PTGS2	NAPROXCINOD	Not Approved	NSAID	0.1487287708230357
PTGS2	IGURATIMOD	Not Approved		0.06374090178130101
PTGS2	ETODOLAC	Approved	for treatment of cancer cachexia,NSAID	0.6692794687036606
PTGS2	DICLOFENAC ETALHYALURONATE SODIUM	Not Approved		0.2230931562345535
PTGS2	ROFECOXIB	Approved	NSAID	0.2974575416460714
PTGS2	OXAPROZIN POTASSIUM	Approved		0.2230931562345535
PTGS2	LORNOXICAM	Approved		0.08923726249382141
PTGS2	IMRECOXIB	Not Approved		0.446186312469107
PTGS2	SULINDAC SULFIDE	Not Approved		0.2230931562345535
PTGS2	CIMICOXIB	Not Approved	NSAID	1.338558937407321
PTGS2	TOLMETIN	Approved	NSAID	0.446186312469107
PTGS2	LICOFELONE	Not Approved	antiinflammatory agent	0.2230931562345535
PTGS2	FLURBIPROFEN SODIUM	Approved		0.2230931562345535
PTGS2	MELOXICAM	Approved	NSAID	0.3346397343518303
PTGS2	SALSALATE	Approved	Non-Steroidal,Anti-Inflammatory Agents	0.446186312469107
PTGS2	INDOMETHACIN	Approved	NSAID	0.100391920305549
PTGS2	DICLOFENAC EPOLAMINE	Approved		0.2230931562345535
PTGS2	RESERPINE	Approved	Antihypertensive Agents; Antipsychotic Agents	0.03432202403608516
PTGS2	AMINOSALICYLIC ACID	Approved		0.2230931562345535
PTGS2	TOLMETIN SODIUM	Approved		0.1487287708230357
PTGS2	ROBENACOXIB	Approved		0.446186312469107
PTGS2	NIFLUMIC ACID	Not Approved	NSAID	0.06864404807217032
PTGS2	APRICOXIB	Not Approved	antineoplastic agent	0.8923726249382141
PTGS2	APAZONE	Approved		0.1487287708230357
PTGS2	FENCLOFENAC	Approved		0.2230931562345535
PTGS2	BISMUTH SUBSALICYLATE	Approved		0.1115465781172767
PTGS2	TIGEMOCOXIB	Not Approved		0.2230931562345535
PTGS2	CURCUMIN	Approved		0.02028119602132305
PTGS2	THALIDOMIDE	Approved	antineoplastic agent	0.01205908952619208
PTGS2	VEDAPROFEN	Not Approved		0.446186312469107
PTGS2	NITRIC OXIDE-RELEASING ACETYLSALICYLIC ACID DERIVATIVE	Not Approved	antithrombotic	0.1487287708230357
PTGS2	OXAPROZIN	Approved	NSAID	0.2230931562345535
PTGS2	KETOPROFEN	Approved	NSAID	0.254963607125204
PTGS2	(R)-IBUPROPHEN	Not Approved		0.8923726249382141
PTGS2	RWJ-67657	Not Approved		0.1487287708230357
PTGS2	POLMACOXIB	Not Approved	NSAID	0.446186312469107
PTGS2	INDOPROFEN	Approved		0.03718219270575892
PTGS2	NEPAFENAC	Approved	NSAID	0.446186312469107
PTGS2	PIROXICAM-BETA-CYCLODEXTRIN	Approved	NSAID,antiinflammatory agent	0.06864404807217032
PTGS2	GW-406381	Not Approved		0.446186312469107
PTGS2	FENBUFEN	Not Approved		0.446186312469107
PTGS2	GLAFENINE	Approved		0.06374090178130101
PTGS2	ENFLICOXIB	Not Approved		0.446186312469107
PTGS2	NAPROXEN ETEMESIL	Not Approved	NSAID	0.446186312469107
PTGS2	DICLOFENAC POTASSIUM	Approved		0.2230931562345535
PTGS2	DIPYRONE	Approved		0.08923726249382141
PTGS2	OMEGA-3 FATTY ACIDS	Approved		0.8923726249382141
PTGS2	CURCUMIN PYRAZOLE	Not Approved		0.2230931562345535
PTGS2	ISOXICAM	Approved		0.2230931562345535
PTGS2	OLSALAZINE SODIUM	Approved		0.1115465781172767
PTGS2	FLUFENAMIC ACID	Not Approved		0.0117417450649765
PTGS2	BENZYDAMINE	Approved		0.1115465781172767
PTGS2	MAVACOXIB	Not Approved		0.2230931562345535
PTGS2	VB-201	Not Approved	antipsoriatic agent	0.1115465781172767
PTGS2	MECLOFENAMATE	Approved	NSAID	0.127481803562602
PTGS2	NIMESULIDE	Not Approved		0.06374090178130101
PTGS2	OXALIPLATIN	Approved		0.023483490129953
PTGS2	OXYPHENBUTAZONE	Approved		0.03432202403608516
PTGS2	HYDROXYCHLOROQUINE	Approved	antirheumatic agent	0.0495762569410119
PTGS2	SULINDAC	Approved	NSAID	0.063740901781301
PTGS2	E163	Not Approved		0.446186312469107
PTGS2	ACEMETACIN	Approved		0.2230931562345535
PTGS2	CYCLOSPORINE	Approved	immunosuppressant,opthalmological agent	0.01025715660848522
PTGS2	TEPOXALIN	Not Approved		0.1115465781172767
PTGS2	PHENYLBUTAZONE	Approved	NSAID	0.127481803562602
PTGS2	CELECOXIB	Approved	NSAID	0.0266379888041258
PTGS2	NAPROXEN SODIUM	Approved	NSAID,antimigraine agent	0.1574775220479201
PTGS2	CHEMBL:CHEMBL2171117	Not Approved		0.8923726249382141
PTGS2	FIROCOXIB	Not Approved		0.446186312469107
PTGS2	ACETAMINOPHEN	Approved	analgesic	0.02574151802706387
PTGS2	DEXIBUPROFEN	Approved		0.3346397343518303
PTGS2	CLOMETACIN	Approved		0.2230931562345535
PTGS2	LOXOPROFEN	Approved		0.2230931562345535
PTGS2	DERSALAZINE	Not Approved	for treatment of ulcerative colitis,antiinflammatory agent	0.1115465781172767
PTGS2	PARECOXIB SODIUM	Approved		0.446186312469107
PTGS2	MESALAMINE	Approved	for treatment of ulcerative proctitis,for treatment of ulcerative colitis,antiinflammatory agent	0.06084358806396915
PTGS2	FENOPROFEN	Approved	NSAID	0.1784745249876428
PTGS2	VALDECOXIB	Approved		0.8923726249382141
PTGS2	PARECOXIB	Approved	NSAID,antiinflammatory agent	0.446186312469107
PTGS2	FENOPROFEN CALCIUM	Approved		0.2230931562345535
PTGS2	BROMFENAC SODIUM	Approved		0.2230931562345535
PTGS2	ASPIRIN	Approved	NSAID	0.02005331741434189
CD4	ANTI-THYMOCYTE GLOBULIN	Approved	Immunomodulatory Agents	0.2966124918118496
CD4	KELIXIMAB	Not Approved		3.262737409930345
CD4	ZANOLIMUMAB	Not Approved	DMARD,antiinflammatory agent	9.788212229791037
CD4	IBALIZUMAB	Approved		3.262737409930345
CD4	HERBIMYCIN	Not Approved		3.262737409930345
CD4	TREGALIZUMAB	Not Approved	DMARD,antiinflammatory agent	3.262737409930345
CD4	TREGALIZUMAB	Not Approved		3.262737409930345
CD4	PRILIXIMAB	Not Approved		3.262737409930345
CD4	CEDELIZUMAB	Not Approved		3.262737409930345
CD4	CLENOLIXIMAB	Not Approved		3.262737409930345
CD4	ANTISENSE OLIGONUCLEOTIDES	Not Approved		0.1977416612078997
CD4	VRC-01LS	Not Approved		3.262737409930345
CD4	TRX1	Not Approved	antiinflammatory agent	3.262737409930345
CD4	TRX-1	Not Approved		3.262737409930345
CD4	SEMZUVOLIMAB	Not Approved		3.262737409930345
CD4	ANTIVIRAL AGENT	Not Approved		0.725052757762299
RHOB	ALPROSTADIL	Approved	for treatment of sexual dysfunction in women,for treatment of erectile dysfunction	0.2521922635694953
RHOB	PROGESTERONE	Approved	for reducing the risk of pre-term birth for women with short cervix a mid-pregnancy,for prevention of preterm delivery,for symptomatic treatment of menopausal symptoms,neuroprotectant for stroke victims	0.09831223834065073
RHOB	NNC55-0396	Not Approved		1.450105515524598
RHOB	PGF1&ALPHA;	Not Approved		1.450105515524598
RHOB	TRIMETHYL-[3-(TETRADECANE-1-SULFONYLAMINO)-PROPYL]-AMMONIUM IODIDE	Not Approved		11.60084412419678
RHOB	MIBEFRADIL	Not Approved		0.3412012977704937
RHOB	HC-056456	Not Approved		5.800422062098392
RHOB	DINOPROSTONE	Approved	Abortifacient Agents	0.2900211031049196
RHOB	CHEMBL:CHEMBL1797159	Not Approved		23.20168824839357
IL10RA	PEGILODECAKIN	Not Approved		17.40126618629517
PDK4	VER-246608	Not Approved		4.350316546573794
PDK4	DEVIMISTAT	Not Approved	antineoplastic agent	2.175158273286897
PDK4	SODIUM DICHLOROACETATE	Approved		4.350316546573794
CEBPB	1,2,3-BENZENETRICARBOXYLIC ACID	Not Approved		26.10189927944276
CEBPB	CTPI-2	Not Approved		26.10189927944276
CXCL2	DEXTRAN SULFATE SODIUM	Not Approved		1.087579136643448
CXCL2	RECOMBINANT FIBROBLAST GROWTH FACTOR 2	Not Approved		0.790966644831599
CXCL2	DEFEROXAMINE	Approved		0.5118019466557405
CXCL2	SLR14	Not Approved		4.350316546573794
CXCL2	IL-13	Not Approved		2.175158273286897
CXCL2	BACILLUS CALMETTE-GUERIN ANTIGEN	Not Approved		0.725052757762299
CXCL2	BATIMASTAT	Not Approved		2.175158273286897
CXCL2	RECOMBINANT NEUROTROPHIC FACTOR	Not Approved		1.740126618629517
CXCL2	BETA-GLUCAN	Not Approved		4.350316546573794
CXCL2	CYCLOSPORINE	Approved	immunosuppressant,opthalmological agent	0.1000072769327309
CXCL2	STAUROSPORINE	Not Approved		0.3107368961838425
CXCL2	ALTEPLASE	Approved	Thrombolytic agent	0.4143158615784565
