# Supplementary material for: Immune cells with senescence-related transcriptional signatures orchestrate the inflammatory continuum in osteoarthritis synovium: a single-cell and machine learning study
Source: Front Immunol. 2026 Apr 17;17:1774722. doi: 10.3389/fimmu.2026.1774722 (PMC13132789; doi:10.3389/fimmu.2026.1774722)
Supplement: Supplementary file 4 [file Presentation1.zip]

Archive with 49 entries (43 files):
- raw data and R code/
- raw data and R code/R code/
- raw data and R code/R code/figure10.R
- raw data and R code/R code/figure11.R
- raw data and R code/R code/figure2.R
- raw data and R code/R code/figure3.R
- raw data and R code/R code/figure4.R
- raw data and R code/R code/figure5.R
- raw data and R code/R code/figure6.R
- raw data and R code/R code/figure7.R
- raw data and R code/R code/figure8.R
- raw data and R code/R code/figure9.R
- raw data and R code/R code/qc_plot.R
- raw data and R code/raw data/
- raw data and R code/raw data/combine_after_batch.csv
- raw data and R code/raw data/combine_before_batch.csv
- raw data and R code/raw data/dat_gsea.csv
- raw data and R code/raw data/Dendritic_cells/
- raw data and R code/raw data/Dendritic_cells/GBM_importance_Dendritic_cells.csv
- raw data and R code/raw data/Dendritic_cells/GBM_model_Dendritic_cells.rds
- raw data and R code/raw data/Dendritic_cells/RF_importance_Dendritic_cells.csv
- raw data and R code/raw data/Dendritic_cells/RF_model_Dendritic_cells.rds
- raw data and R code/raw data/Dendritic_cells/SVM_importance_Dendritic_cells.csv
- raw data and R code/raw data/Dendritic_cells/SVM_model_Dendritic_cells.rds
- raw data and R code/raw data/Dendritic_cells/XGB_importance_Dendritic_cells.csv
- raw data and R code/raw data/Dendritic_cells/XGB_model_Dendritic_cells.rds
- raw data and R code/raw data/MastCells/
- raw data and R code/raw data/MastCells/GBM_importance_MastCells.csv
- raw data and R code/raw data/MastCells/GBM_model_MastCells.rds
- raw data and R code/raw data/MastCells/RF_importance_MastCells.csv
- raw data and R code/raw data/MastCells/RF_model_MastCells.rds
- raw data and R code/raw data/MastCells/SVM_importance_MastCells.csv
- raw data and R code/raw data/MastCells/SVM_model_MastCells.rds
- raw data and R code/raw data/MastCells/XGB_importance_MastCells.csv
- raw data and R code/raw data/MastCells/XGB_model_MastCells.rds
- raw data and R code/raw data/Monocyte_Macrophages/
- raw data and R code/raw data/Monocyte_Macrophages/GBM_importance_Monocyte_Macrophages.csv
- raw data and R code/raw data/Monocyte_Macrophages/GBM_model_Monocyte_Macrophages.rds
- raw data and R code/raw data/Monocyte_Macrophages/RF_importance_Monocyte_Macrophages.csv
- raw data and R code/raw data/Monocyte_Macrophages/RF_model_Monocyte_Macrophages.rds
- raw data and R code/raw data/Monocyte_Macrophages/SVM_importance_Monocyte_Macrophages.csv
- raw data and R code/raw data/Monocyte_Macrophages/SVM_model_Monocyte_Macrophages.rds
- raw data and R code/raw data/Monocyte_Macrophages/XGB_importance_Monocyte_Macrophages.csv
- raw data and R code/raw data/Monocyte_Macrophages/XGB_model_Monocyte_Macrophages.rds
- raw data and R code/raw data/pseudotime_state_assignments.csv
- raw data and R code/raw data/R.Rproj
- raw data and R code/raw data/significant_degs.csv
- raw data and R code/raw data/test.data.rds
- raw data and R code/raw data/train.data.rds
