# Supplementary material for: Immune cells with senescence-related transcriptional signatures orchestrate the inflammatory continuum in osteoarthritis synovium: a single-cell and machine learning study
Source: Front Immunol. 2026 Apr 17;17:1774722. doi: 10.3389/fimmu.2026.1774722 (PMC13132789; doi:10.3389/fimmu.2026.1774722)
Supplement: Supplementary file 4 [file Presentation1.zip › raw data and R code/R code/figure10.R]

library(liana)
load("data/figure9.Rdata")
DefaultAssay(sc_immune)
Idents(sc_immune)
liana_res <- liana_wrap(sc_immune)
liana_res <- liana_aggregate(liana_res)
dplyr::glimpse(liana_res)
p_chat <- liana_res %>%
  liana_dotplot(ntop = 30) 
p <- p_chat +
  theme(axis.text.x = element_text(angle = 30, size = 12, vjust = 1, hjust = 1),
        axis.text.y = element_text(size = 12, color = "black"),
        strip.text = element_text(size = 12),
        axis.title = element_text(size = 12, colour = "black"),
        plot.title = element_text(size = 12, colour = "black"),
        legend.text = element_text(size = 12, colour = "black"),
        legend.title = element_text(size = 12, colour = "black"))


dir.create("figure9")
ggsave("figure9/cell_chat.pdf", height = 12, width = 14)


liana_trunc <- liana_res %>%
  # only keep interactions concordant between methods
  filter(aggregate_rank <= 0.01) # note that these pvals are already corrected

pdf("cell_chat/cell_chat_heatmap.pdf", height = 6, width = 10)
heat_freq(liana_trunc)
dev.off()
