# Supplementary material for: Immune cells with senescence-related transcriptional signatures orchestrate the inflammatory continuum in osteoarthritis synovium: a single-cell and machine learning study
Source: Front Immunol. 2026 Apr 17;17:1774722. doi: 10.3389/fimmu.2026.1774722 (PMC13132789; doi:10.3389/fimmu.2026.1774722)
Supplement: Supplementary file 4 [file Presentation1.zip › raw data and R code/R code/figure11.R]

load("data/figure10.Rdata")
mast = mean(c(0.891, 0.885, 0.895, 0.852))
mm <- mean(c(0.886, 0.928, 0.966, 0.928))
dc <- mean(c(0.900, 0.895, 0.931, 0.959))
dat_prc_heat <- data.frame('Mast cells' =  c(0.852, 0.885, 0.891, 0.895, mean(c(0.852, 0.885, 0.891, 0.895))),
                           Monocyte_Macrophages = c(0.886, 0.928, 0.928, 0.966, mean(c(0.886, 0.928, 0.928, 0.966))),
                           'Dendritic cells' = c(0.900, 0.895, 0.931, 0.959, mean(c(0.900, 0.895, 0.931, 0.959))),
                           row.names = c("GBM", "RF", "SVM", "XGboost", "Mean"))

dir.create("figure10")
pheatmap::pheatmap(t(dat_prc_heat),
                   angle_col = 0,
                   cluster_rows = FALSE,
                   cluster_cols = FALSE,
                   color = colorRampPalette(c(mycol[2],'white',mycol[1]))(100),
                   gaps_col = 4,
                   filename = "figure10/prc_heatmap.pdf",
                   height = 3,
                   width = 5)
library(magrittr)

all(colnames(combat_exp_df) == rownames(mpd))


dat_genes <- combat_exp_df[genes, ] 
dat_genes <- as.data.frame(t(dat_genes))
dat_genes$group <- mpd$title
dat_genes <- reshape2::melt(dat_genes,id.vars = "group")
library(ggplot2)
library(ggpubr)
ggboxplot(dat_genes, x="variable", y="value", fill  = "group", 
          ylab="Expression",
          xlab="Gene",
          #palette =  colorplatte,
          width=0.6, add = "none")+
  theme(axis.text.x = element_text(angle = 90,hjust = 1))+
  rotate_x_text(90)+
  stat_compare_means(aes(group=group),
                     method="wilcox.test",
                     symnum.args=list(cutpoints = c(0, 0.001, 0.01, 0.05, 1), symbols = c("***", "**", "*", "ns")),
                     label = "p.signif")


#drug
node <- data.frame(node1 = c(inters_dc, inters_mm), node2 = 1)
node$node2[6] <- "GW-406381"
disease <- drug_res$diseases[1:2]
colnames(disease) <- c("node1", "node2")
node <- rbind(node, disease)
node_attr <- data.frame(node = c(node$node1[1:14], "GW-406381", disease$node2),
                        attr = rep(c("Dendritic cells", "Monocyte_Macrophages", "drug", "disease"), c(8, 6, 1, 18)))
write.table(node, file = "figure10/node.txt", quote = FALSE, row.names = FALSE, sep = "\t")
write.table(node_attr, file = "figure10/node_attr.txt", quote = FALSE, row.names = FALSE, sep = "\t")
