# Supplementary material for: Immune cells with senescence-related transcriptional signatures orchestrate the inflammatory continuum in osteoarthritis synovium: a single-cell and machine learning study
Source: Front Immunol. 2026 Apr 17;17:1774722. doi: 10.3389/fimmu.2026.1774722 (PMC13132789; doi:10.3389/fimmu.2026.1774722)
Supplement: Supplementary file 4 [file Presentation1.zip › raw data and R code/R code/figure2.R]

library(Seurat)
library(magrittr)
?Read10X
files <- list.files("data/sc_data/", full.names = TRUE)
ls_sc <- lapply(files, function(x){
  sc_data <- Read10X(x) %>% CreateSeuratObject(project = basename(x))
})
sc_oa <- merge(ls_sc[[1]], ls_sc[-1])

#质控：
sc_oa <- PercentageFeatureSet(sc_oa, pattern = "^MT-", col.name = "percent.mt")
VlnPlot(sc_oa, features = "percent.mt")

library(scater)
meta.data <- sc_oa@meta.data
out_ncount <- isOutlier(meta.data$nCount_RNA, type = "both", batch = meta.data$orig.ident, nmads = 3)
out_nfeature <- isOutlier(meta.data$nFeature_RNA, type = "both", batch = meta.data$orig.ident, nmads = 3)
out_mt <- isOutlier(meta.data$percent.mt, type = "higher", batch = meta.data$orig.ident, nmads = 3)
meta.data <- meta.data %>% dplyr::mutate(keep_ncount = !out_ncount,
                                               keep_nfeature = !out_nfeature,
                                               keep_mt = !out_mt,
                                               keep = keep_ncount & keep_nfeature & keep_mt,
                                               log1p_count = log1p(nCount_RNA),
                                               log1p_nfeature = log1p(nFeature_RNA))

source("code/qc_plot.R")
qc_mt <- qc_plot("mt")
qc_ncount <- qc_plot("ncount")
qc_nfeature <- qc_plot("nfeature")
ggsave("figure2/mt.pdf", height = 4, width = 6, plot = qc_mt)
ggsave("figure2/ncount.pdf", height = 4, width = 6, plot = qc_ncount)
ggsave("figure2/nfeature.pdf", height = 4, width = 6, plot = qc_nfeature)
table(meta.data$keep)
sc_oa$keep <- meta.data$keep
sc_oa_filter <- subset(sc_oa, subset = keep)

#标准化
sc_oa_filter <- NormalizeData(sc_oa_filter)
sc_oa_filter <- FindVariableFeatures(sc_oa_filter)
sc_oa_filter <- ScaleData(sc_oa_filter, features = rownames(sc_oa_filter))
sc_oa_filter <- RunPCA(sc_oa_filter)

#harmony
sc_oa_filter <- IntegrateLayers(object = sc_oa_filter, method = HarmonyIntegration,  orig.reduction = "pca", new.reduction = "harmony",  verbose = FALSE)
sc_oa_filter[["RNA"]] <- JoinLayers(sc_oa_filter[["RNA"]])

#聚类
ElbowPlot(sc_oa_filter)
sc_oa_filter <- FindNeighbors(sc_oa_filter, reduction = "harmony", dims = 1:20)
sc_oa_filter <- FindClusters(sc_oa_filter, resolution = c(0.05, 0.1, 0.3, 0.6, 1))
sc_oa_filter <- FindClusters(sc_oa_filter, resolution = c(0.25))
sc_oa_filter <- RunUMAP(sc_oa_filter, reduction = "harmony", dims = 1:20)
sc_oa_cluster <- DimPlot(sc_oa_filter, group.by = "RNA_snn_res.0.25", label = TRUE)
ggsave("figure2/cluster.pdf", height = 4, width = 5, plot = sc_oa_cluster)
sc_oa_filter <- RunUMAP(sc_oa_filter, reduction = "harmony", dims = 1:20, umap.method = "umap-learn", metric = "correlation")

#细胞注释
#singleR
library(SingleR)
hpca <- celldex::HumanPrimaryCellAtlasData()
bep <- celldex::BlueprintEncodeData()
saveRDS(hpca, "../singleR/HumanPrimaryCellAtlasData.rds")
saveRDS(bep, "../singleR/BlueprintEncodeData.rds")
testdata <- GetAssayData(sc_oa_filter[["RNA"]], layer = "data")
#可选不同分辨率的cluster
clusters <- sc_oa_filter$RNA_snn_res.0.25
cellpred <- SingleR(test = testdata,
                    ref = hpca,
                    labels = hpca$label.main,
                    clusters = clusters, 
                    assay.type.test = "logcounts",
                    assay.type.ref = "logcounts")
celltype = data.frame(ClusterID=rownames(cellpred),
                      cell=cellpred$labels,
                      stringsAsFactors = F)


source("/work/run/projects/share/ORA_data/ORA.R")
res_ora <- ORA(sc_oa_filter, cluster = "RNA_snn_res.0.1", top = 3)

pheatmap::pheatmap(res_ora$ORA_res$heatmap_dat,
                   scale = "row",
                   cluster_rows = FALSE,
                   cluster_cols = FALSE,
                   fontsize_col = 10, fontsize =10,fontsize_row = 10,
                   color = colorRampPalette(c("#22a2c3",'white',"#ee4866"))(100),
                   border_color = NA,
                   angle_col = "0")
FeaturePlot(sc_oa_filter, "MKI67")
unique(res_ora$sc_data@meta.data[c("RNA_snn_res.0.1", "cell_type_ORA")])

celltype$cell[celltype$ClusterID %in% c("0", "1", "2", "5")] = "Fibroblasts"
#"Monocyte_Macrophages_DCs"
celltype$cell[celltype$ClusterID %in% c("3")] = "Monocyte_Macrophages"
celltype$cell[celltype$ClusterID %in% c("4")] = "Dendritic cells"
celltype$cell[celltype$ClusterID %in% c("6")] = "Tissue stem cells"
celltype$cell[celltype$ClusterID %in% c("7")] = "Endothelial cells"
celltype$cell[celltype$ClusterID %in% c("8")] = "T cells"
celltype$cell[celltype$ClusterID %in% c("9")] = "Mast cells"
celltype$cell[celltype$ClusterID %in% c("10")] = "Proliferating cells"
sc_oa_filter$cell_type <- plyr::mapvalues(x = as.character(sc_oa_filter@meta.data[["RNA_snn_res.0.25"]]), from = as.character(celltype$ClusterID), to = celltype$cell)
sc_oa_cell_type <- DimPlot(sc_oa_filter, group.by = "cell_type")
ggsave("figure2/cell_type.pdf", height = 4, width = 6, plot = sc_oa_cell_type)
FeaturePlot(sc_oa_filter, features = c("FCER1A"))

sc_oa_cell_dot <- DotPlot(sc_oa_filter, features = c("TPSAB1", "CPA3", "CD1C", "FCER1A", "CD68", "CD14", "VWF", "CDH5","MKI67", "TOP2A", "CD3D", "CD3E", "DCN", "COL1A2"),
        idents = c("Fibroblasts", "Endothelial cells", "T cells", "Mast cells", "Monocyte_Macrophages", "Dendritic cells", 
                   "Tissue stem cells", "Proliferating cells"))
ggsave("figure2/cell_dot.pdf", height = 4, width = 14, plot = sc_oa_cell_dot)

dir.create("figure2")

save(sc_oa_filter, file = "data/figure2_output.Rdata")


df <- subset(sc_oa_filter@meta.data,select = c('orig.ident','cell_type'))


fig <- ggplot(data=df, mapping=aes(x=orig.ident,fill=cell_type))+
  geom_bar(stat="count",width=0.9,position='fill') + 
  #scale_fill_manual(values=cols)+
  xlab('')+ylab('Total cell proportion(%)') + labs(fill="Cell Type") + 
  # coord_flip() + 
  scale_y_continuous(expand = c(0,0),breaks = c(seq(0,1,0.25)),labels = c(seq(0,100,25)),position = "right") +
  theme(legend.position="bottom") +
  theme(panel.grid.major =element_blank(), 
        panel.grid.minor = element_blank(),
        panel.background = element_blank(),
        axis.text.x = element_text(angle = 0, hjust = 0.5, size = 12, color = "black"),
        axis.text.y = element_text(size = 12, color = "black"),
        text = element_text(family = 'serif')) + coord_flip()

ggsave("figure2/cell_ration.pdf", height = 4, width = 8, plot = fig)
