# Supplementary material for: Immune cells with senescence-related transcriptional signatures orchestrate the inflammatory continuum in osteoarthritis synovium: a single-cell and machine learning study
Source: Front Immunol. 2026 Apr 17;17:1774722. doi: 10.3389/fimmu.2026.1774722 (PMC13132789; doi:10.3389/fimmu.2026.1774722)
Supplement: Supplementary file 4 [file Presentation1.zip › raw data and R code/R code/figure3.R]

#cell_aging
load("data/figure2_output.Rdata")
crgs <- read.table("data/cell_aging.txt", header = TRUE)
inters <- intersect(crgs$gene_name, rownames(sc_oa_filter))
geneset <- list(crgs = inters)
sc_immune <- subset(sc_oa_filter, cell_type %in% c("T cells", "Mast cells", "Monocyte_Macrophages", "Dendritic cells"))

#AUC
library(AUCell)
sc_input <- GetAssayData(sc_immune[["RNA"]], layers = "data")
cells_rankings <- AUCell_buildRankings(sc_input, splitByBlocks=TRUE)
cells_AUC <- AUCell_calcAUC(geneset, cells_rankings, nCores = 30)
sc_aucs <- getAUC(cells_AUC)
all(colnames(sc_aucs) == colnames(sc_immune))
sc_immune$crgs <- as.numeric(sc_aucs)

#AddModuleScore
sc_immune <- AddModuleScore(sc_immune, features = geneset)


plot.df<- data.frame(sc_immune@meta.data, sc_immune@reductions$umap@cell.embeddings)


vln.df <- plot.df[, c("cell_type", "crgs", "Cluster1")]
vln.df <- reshape2::melt(vln.df, id = "cell_type")
vln.df$variable <- ifelse(vln.df$variable == "crgs", "AUC", "AddModuleScore")
vlnplot <- vln.df %>% 
  ggplot(aes(cell_type, value))+geom_violin(aes(fill=cell_type), scale = "width")+
  facet_grid(vln.df$variable~., scales = "free_y")+
  scale_fill_brewer(palette = "Set3",direction = 1)+
  scale_x_discrete("")+scale_y_continuous("")+
  theme_bw()+
  theme(
    axis.text.x.bottom = element_text(size = 12, color = "black"),
    panel.grid.major = element_blank(), panel.grid.minor = element_blank(),
    legend.position = "none",
    #axis.ticks.y.left = element_blank(),
    axis.text.y.right = element_text(size = 12, color = "black")
    #panel.border = element_blank()
  )
ggsave("figure3/vln_score.pdf", width = 12, height = 4, plot = vlnplot)

library(clusterProfiler)
library(org.Hs.eg.db)
library(Seurat)
sc_immune <- subset(sc_immune, cell_type %in% c("Mast cells", "Monocyte_Macrophages", "Dendritic cells"))
sc_immune <- NormalizeData(sc_immune)
sc_immune <- FindVariableFeatures(sc_immune)
sc_immune <- ScaleData(sc_immune, features = rownames(sc_immune))
Idents(sc_immune) <- "cell_type"
res_degs <- FindAllMarkers(sc_immune, min.pct = 0.5, only.pos = TRUE)
res_deg_gk <- res_degs %>%
  dplyr::group_by(cluster) %>% 
  dplyr::filter(avg_log2FC > 1 & p_val_adj < 0.05) %>%
  as.data.frame()


gene_entre <- bitr(res_deg_gk$gene, "SYMBOL", "ENTREZID", "org.Hs.eg.db")
res_deg_gk <- merge(res_deg_gk, gene_entre, by.x = "gene", by.y = "SYMBOL")
head(res_deg_gk)
sc_kegg <- compareCluster(ENTREZID~cluster, data = res_deg_gk, fun = enrichKEGG)
sc_go <- compareCluster(ENTREZID~cluster, data = res_deg_gk, OrgDb='org.Hs.eg.db', fun = enrichGO)
library(enrichplot)
p_dot_kegg <- dotplot(sc_kegg, showCategory = 20)+
  xlab("Cell type")
ggsave("figure3/kegg.pdf", width = 9, height = 18, plot = p_dot_kegg)

p_dot_go <- dotplot(sc_go, showCategory = 10)+
  xlab("Cell type")
ggsave("figure3/go.pdf", width = 9, height = 18, plot = p_dot_go)

p_gk <- p_dot_go+p_dot_kegg
ggsave("figure3/go_kegg.pdf", width = 18, height = 18, plot = p_gk)
