# Supplementary material for: Immune cells with senescence-related transcriptional signatures orchestrate the inflammatory continuum in osteoarthritis synovium: a single-cell and machine learning study
Source: Front Immunol. 2026 Apr 17;17:1774722. doi: 10.3389/fimmu.2026.1774722 (PMC13132789; doi:10.3389/fimmu.2026.1774722)
Supplement: Supplementary file 4 [file Presentation1.zip › raw data and R code/R code/figure4.R]

##PCA
load("data/figure5_bulk.RData")
inters <- intersect(rownames(adat), rownames(cdat))
mdat <- cbind(adat[inters, ], bdat[inters, ], ddat[inters, ], cdat[inters, ])
mpd <- rbind(apd[, 1, drop = FALSE], bpd[, 1, drop = FALSE], dpd[, 1, drop = FALSE], cpd[, 1, drop = FALSE])
mpd$title <- ifelse(grepl("OA|Osteoarthritis", mpd$title), "OA", "Normal")
mpd$batch <- rep(c("GSE55235", "GSE55457", "GSE169077", "GSE82107"), c(nrow(apd), nrow(bpd), nrow(dpd), nrow(cpd)))
library(ggplot2)
mdata.pca <- prcomp(t(mdat))
df1 <- mdata.pca$x
group <- mpd$batch
df1 <- data.frame(df1,"group" = group)
s <- summary(mdata.pca)
xlab <- paste("PC1(",round(s$importance[2,1]*100,2),"%)")
ylab <- paste("PC2(",round(s$importance[2,2]*100,2),"%)")

p <- ggplot(data = df1,aes(PC1, PC2, color = group))+
  geom_point(alpha = .5, size = 3)+
  labs(x = xlab,y = ylab)+
  scale_color_manual(values = c("#4DBBD5","#E64B35", "orange", "blue"))+
  theme_classic()+
  theme(axis.text.x = element_text(size = 10),axis.text.y = element_text(size = 10))
dir.create("figure5")
pdf("figure5/beforebatch_PCA.pdf",width = 8, height = 5)
p
dev.off()


#去批次
library(sva)
library(ggplot2)
mod <- model.matrix(~as.factor(mpd$title),data = mpd)
combat_exp <- ComBat(dat = as.matrix(mdat), batch = mpd$batch,mod = mod)
combat_exp_df <- data.frame(combat_exp)
combat_exp_df <- na.omit(combat_exp_df)
combat.pca <- prcomp(t(combat_exp_df))
s_com <- summary(combat.pca)
df_com <- data.frame(combat.pca$x,"Group" = factor(mpd$batch))
group_com <- mpd$batch
xlab <- paste("PC1(",round(s_com$importance[2,1]*100,2),"%)")
ylab <- paste("PC2(",round(s_com$importance[2,2]*100,2),"%)")

p <- ggplot(data = df_com,aes(PC1,PC2,color = Group))+
  geom_point(alpha = .5,size = 3)+
  labs(x = xlab,y = ylab)+
  scale_color_manual(values = c("#4DBBD5","#E64B35", "orange", "blue"))+
  theme_classic()+
  theme(axis.text.x = element_text(size = 10),axis.text.y = element_text(size = 10))
pdf("figure5/afterbatch_PCA.pdf",width = 8, height = 5)
p
dev.off()


box_col <- scales::hue_pal()(6)
scales::show_col(box_col)
#样本boxplot
boxcol <- c(rep(box_col[1], nrow(apd)), rep(box_col[2], nrow(bpd)), rep(box_col[4], nrow(dpd)), rep(box_col[5], nrow(cpd)))
pdf("boxplot.pdf",16,6)
set.seed(1)
boxplot(mdat, col = boxcol, las=2, cex.axis = 0.8)
boxplot(combat_exp_df, col = boxcol, las=2, cex.axis = 0.8)
title("Before")
par(srt=0,xpd=T)
rect(xleft = 0, ybottom = -1, xright = sample_n, ytop = -2,col = mycol[1],border = "Black")
text(sample_n*1/2,-1.5,"TCGA_COAD",cex=1,col = "white") ## A组标签位置
rect(xleft = sample_n, ybottom = -1, xright = sample_n*2 , ytop = -2,col = mycol[2],border = "Black")
text(sample_n*(1+1/2), -1.5, "GSE17536", cex=1, col = "white") ## B组标签位置
rect(xleft = sample_n*2, ybottom = -1, xright = sample_n*3 , ytop = -2,col = mycol[3],border = "Black")
text(sample_n*(2+1/2), -1.5, "GSE39582", cex=1, col = "white") ## c组标签位置
dev.off()
