# Supplementary material for: Immune cells with senescence-related transcriptional signatures orchestrate the inflammatory continuum in osteoarthritis synovium: a single-cell and machine learning study
Source: Front Immunol. 2026 Apr 17;17:1774722. doi: 10.3389/fimmu.2026.1774722 (PMC13132789; doi:10.3389/fimmu.2026.1774722)
Supplement: Supplementary file 4 [file Presentation1.zip › raw data and R code/R code/figure5.R]

library(GEOquery)
aset <- getGEO(GEO = "GSE55235", destdir = "data/bulk_data/")
bset <- getGEO(GEO = "GSE55457", destdir = "data/bulk_data/")
cset <- getGEO(GEO = "GSE82107", destdir = "data/bulk_data/")
dset <- getGEO(GEO = "GSE169077", destdir = "data/bulk_data/")

adat <- exprs(aset$GSE55235_series_matrix.txt.gz)
bdat <- exprs(bset$GSE55457_series_matrix.txt.gz)
cdat <- exprs(cset$GSE82107_series_matrix.txt.gz)
ddat <- exprs(dset$GSE169077_series_matrix.txt.gz)

apd <- pData(aset$GSE55235_series_matrix.txt.gz)
apd <- subset(apd, grepl("ND|OA", title))
adat <- adat[, apd$geo_accession]
adat <- log2(adat+1)

bpd <- pData(bset$GSE55457_series_matrix.txt.gz)
bpd <- subset(bpd, grepl("Normal|Osteoarthritis", title))
bdat <- bdat[, bpd$geo_accession]
bdat <- log2(bdat+1)

cpd <- pData(cset$GSE82107_series_matrix.txt.gz)
cdat <- log2(cdat+1)


dpd <- pData(dset$GSE169077_series_matrix.txt.gz)
ddat <- log2(ddat+1)

fd_96 <- fData(aset$GSE55235_series_matrix.txt.gz)
all(fd_96$ID == rownames(adat))
fd_96$`Gene Symbol`[fd_96$`Gene Symbol` == ""] <- "///"
fd_96 <- subset(fd_96, !grepl("///", fd_96$`Gene Symbol`))

adat <- adat[fd_96$ID, ] %>% as.data.frame() %>%
  dplyr::mutate(gene = fd_96$`Gene Symbol`) %>% 
  dplyr::filter(!duplicated(gene)) %>%
  tibble::remove_rownames() %>% 
  tibble::column_to_rownames("gene")


bdat <- bdat[fd_96$ID, ] %>% as.data.frame() %>%
  dplyr::mutate(gene = fd_96$`Gene Symbol`) %>% 
  dplyr::filter(!duplicated(gene)) %>%
  tibble::remove_rownames() %>% 
  tibble::column_to_rownames("gene")


ddat <- ddat[fd_96$ID, ] %>% as.data.frame() %>%
  dplyr::mutate(gene = fd_96$`Gene Symbol`) %>% 
  dplyr::filter(!duplicated(gene)) %>%
  tibble::remove_rownames() %>% 
  tibble::column_to_rownames("gene")

fd_570 <- fData(cset$GSE82107_series_matrix.txt.gz)
all(fd_570$ID == rownames(cdat))
fd_570$`Gene Symbol`[fd_570$`Gene Symbol` == ""] <- "///"
fd_570 <- subset(fd_570, !grepl("///", fd_570$`Gene Symbol`))

cdat <- cdat[fd_570$ID, ] %>% as.data.frame() %>%
  dplyr::mutate(gene = fd_570$`Gene Symbol`) %>% 
  dplyr::filter(!duplicated(gene)) %>%
  tibble::remove_rownames() %>% 
  tibble::column_to_rownames("gene")

sc_markers <- res_degs %>%
  dplyr::group_by(cluster) %>% 
  dplyr::filter(avg_log2FC > 1 & p_val_adj < 0.05) %>%
  as.data.frame()

sc_markers <- split(sc_markers$gene, sc_markers$cluster)
library(GSVA)

ls_bulk <- list(adat = adat, bdat = bdat,
                cdat = cdat, ddat = ddat)


ls_gsea <- lapply(ls_bulk, function(x){
  bulk_gsea <- ssgseaParam(
    as.matrix(x),
    sc_markers,
    assay = NA_character_,
    annotation = NA_character_,
    minSize = 1,
    maxSize = Inf,
    alpha = 0.25,
    normalize = TRUE
  )
  es.max <- gsva(bulk_gsea,
                 verbose = TRUE,
                 BPPARAM = BiocParallel::MulticoreParam(workers = 50))
  return(es.max)
})
library(magrittr)
dat_gsea <- do.call(cbind, ls_gsea) %>% t() %>% as.data.frame()
dat_gsea$sample <- rep(c("GSE55235", "GSE55457", "GSE82107", "GSE169077"), c(20, 20, 17, 11))

dat_gsea_melt <- reshape2::melt(dat_gsea, id.vars = "sample")
library(ggpubr)
ggboxplot(data = dat_gsea_melt, x = "variable", y = "value", fill = "sample")

group_cols <- data.frame(group = factor(dat_gsea$sample), row.names = rownames(dat_gsea))
col_colors <- list(group = c("GSE55235" = "red", "GSE55457" = "blue", "GSE82107" = "orange", "GSE169077" = "skyblue"))

dir.create("figure4")
pheatmap::pheatmap(t(dat_gsea[1:3]),
                   annotation_col = group_cols,
                   annotation_colors = col_colors,
                   show_colnames = FALSE,
                   cluster_cols = FALSE,
                   cluster_rows = FALSE,
                   border_color = NA,
                   filename = "figure4/heatmap.pdf",
                   height = 4,
                   width = 8)

mycol <- scales::hue_pal()(2)
scales::show_col(mycol)
box_a <- subset(dat_gsea, sample == "GSE55235")
all(rownames(box_a) == apd$geo_accession)
box_a$group = apd$title
box_a$group = ifelse(grepl("OA", box_a$group), "OA", "Normal")
boxplot_oa <- function(dat_box){
  #dat_box = box_a[, c(1:3, 5)]
  melt_res <- reshape2::melt(dat_box, id.vars = "group")
  melt_res$variable <- as.character(melt_res$variable)
  comp <- lapply(unique(melt_res$variable), 
                 function(x) wilcox.test(value ~ group, data = melt_res, subset = variable == x))
  stars <- rev(c("ns", "*", "**", "***"))[findInterval(purrr::map_dbl(comp, list("p.value")), sort(c(1, 0.05, 0.01, 0.001)))+1]
  ggplot(melt_res, aes(variable, value)) +
    geom_violin(aes(fill = group)) +
    geom_boxplot(aes(fill = group), width=0.1, position = position_dodge(0.9))+
    scale_fill_manual(values = c("OA" = mycol[1], "Normal" = mycol[2]))+
    annotate("text", x = seq_along(unique(melt_res$variable)), y = max(melt_res$value)+0.05, label = stars, size = 6)+
    ylab(paste0("score"))+
    xlab("")+
    theme(axis.title = element_text(size = 12, color = "black"),
          axis.text = element_text(size = 12, color = "black"),
          panel.grid = element_blank(),
          panel.background = element_rect(colour = "black", fill=NA))
}

boxplot_a <- boxplot_oa(box_a[, c(1:3, 5)])+
  labs(title = "GSE55235")+
  theme(plot.title = element_text(hjust = 0.5, size = 14))

box_b <- subset(dat_gsea, sample == "GSE55457")
all(rownames(box_b) == bpd$geo_accession)
box_b$group = bpd$title
box_b$group = ifelse(grepl("Osteoarthritis", box_b$group), "OA", "Normal")
boxplot_b <- boxplot_oa(box_b[, c(1:3, 5)])+
  labs(title = "GSE55457")+
  theme(plot.title = element_text(hjust = 0.5, size = 14))


box_c <- subset(dat_gsea, sample == "GSE82107")
all(rownames(box_c) == cpd$geo_accession)
box_c$group = cpd$title
box_c$group = ifelse(grepl("OA", box_c$group), "OA", "Normal")
boxplot_c <- boxplot_oa(box_c[, c(1:3, 5)])+
  labs(title = "GSE82107")+
  theme(plot.title = element_text(hjust = 0.5, size = 14))


box_d <- subset(dat_gsea, sample == "GSE169077")
all(rownames(box_d) == dpd$geo_accession)
box_d$group = dpd$title
box_d$group = ifelse(grepl("OA", box_d$group), "OA", "Normal")
boxplot_d <- boxplot_oa(box_d[, c(1:3, 5)])+
  labs(title = "GSE169077")+
  theme(plot.title = element_text(hjust = 0.5, size = 14))


ggsave("figure4/a.pdf",height = 4, width = 7, plot = boxplot_a)
ggsave("figure4/b.pdf",height = 4, width = 7, plot = boxplot_b)
ggsave("figure4/c.pdf",height = 4, width = 7, plot = boxplot_c)
ggsave("figure4/d.pdf",height = 4, width = 7, plot = boxplot_d)

save(ls_bulk, ls_gsea, file = "data/figure3_out.Data")
