# Supplementary material for: Immune cells with senescence-related transcriptional signatures orchestrate the inflammatory continuum in osteoarthritis synovium: a single-cell and machine learning study
Source: Front Immunol. 2026 Apr 17;17:1774722. doi: 10.3389/fimmu.2026.1774722 (PMC13132789; doi:10.3389/fimmu.2026.1774722)
Supplement: Supplementary file 4 [file Presentation1.zip › raw data and R code/R code/figure8.R]

library(caret)
library(xgboost)

load("data/figure5_6_input.RData")
names(sc_markers)
#Mast cells

dat_model <- combat_exp_df[intersect(sc_markers$`Dendritic cells`, rownames(combat_exp_df)), ] %>% t() %>% as.data.frame()
all(rownames(dat_model) == rownames(mpd))
dat_model$group <- factor(mpd$title)

set.seed(5)
group <- createDataPartition(mpd$title, p = 0.8, list = FALSE)
train.data <- dat_model[group, ]
test.data <- dat_model[-group, ]


ctrl <- trainControl("repeatedcv", number = 10, repeats = 10, classProbs = TRUE,
                     summaryFunction = twoClassSummary)

xgbfit <- train(group ~ ., data = train.data, 
                method = "xgbTree", 
                trControl = trainControl("cv", number = 10, classProbs = TRUE,
                                         summaryFunction = twoClassSummary), 
                tuneLength = 10,
                verbose = FALSE,
                metric = "ROC")
plot(xgbfit)

saveRDS(train.data, file = "data/train.data.DC.rds")

svmGrid <-  expand.grid(C = seq(0.5, 5, 0.5),
                        sigma = c(0, 0.005, 0.008, 0.01, 0.03, 0.08, 0.1, 0.2))
rfGrid <-  expand.grid(mtry = seq(2, 20, by = 1))

set.seed(6)
library(doParallel)
cl <- makePSOCKcluster(30)
registerDoParallel(cl)

gbmfit <- train(group ~ ., data = train.data, 
                method = "gbm", 
                trControl = ctrl, 
                #tuneGrid = gbmGrid,
                tuneLength = 10,
                verbose = FALSE,
                metric = "ROC")


svmfit <- train(group ~ ., data = train.data, 
                method = "svmRadial", 
                trControl = ctrl, 
                tuneGrid = svmGrid,
                #tuneLength = 10,
                verbose = FALSE,
                metric = "ROC")


rffit <- train(group ~ ., data = train.data,
               method = "rf", 
               #tuneLength = 10,
               tuneGrid = rfGrid,
               trControl = ctrl,
               verbose = FALSE,
               metric = "ROC")

registerDoSEQ()
stopCluster(cl)


xgbfit <- readRDS("figure7/xgbfit.DC.rds")

dir.create("figure7")

pdf("figure7/svm.pdf", height = 5, width = 5)
plot(svmfit)
dev.off()

pdf("figure7/gbm.pdf", height = 5, width = 5)
plot(gbmfit)
dev.off()

pdf("figure7/rf.pdf", height = 5, width = 5)
plot(rffit)
dev.off()

pdf("figure7/xgboost.pdf", height = 6, width = 8)
plot(xgbfit)
dev.off()

#importance
svmfitImp <- varImp(svmfit, scale = FALSE)
pdf("figure7/svm_feature.pdf", height = 4, width = 4)
plot(svmfitImp, top = 20)
dev.off()

library(gbm)
gbmfitImp <- varImp(gbmfit, scale = FALSE)
pdf("figure7/gbm_feature.pdf", height = 4, width = 4)
plot(gbmfitImp, top = 20)
dev.off()

rffitImp <- varImp(rffit, scale = FALSE)
pdf("figure7/rf_feature.pdf", height = 4, width = 4)
plot(rffitImp, top = 20)
dev.off()

xgbfitImp <- varImp(xgbfit, scale = FALSE)
pdf("figure7/xgb_feature.pdf", height = 4, width = 4)
plot(xgbfitImp, top = 18)
dev.off()

#PRC
dat = test.data[,1:93]
group = test.data[,94]

prcurve <- function(fit, dat, group, pos, title){
  preds <- predict(fit, dat, type = "prob")[, pos] #prob of positive class
  preds_pos <- preds[group == pos] #preds for true positive class
  preds_neg <- preds[group == setdiff(levels(group), pos)] #preds for true negative class
  dat_prc <- PRROC::pr.curve(preds_pos, preds_neg, curve=TRUE)
  colnames(dat_prc$curve) <- c("x", "y", "col")
  dat_prc$curve <- as.data.frame(dat_prc$curve) %>% dplyr::arrange(x, dplyr::desc(y))
  ggplot(data = dat_prc$curve, mapping = aes(x = x, y = y))+
    geom_line()+
    geom_point()+
    ylim(0, 1)+
    xlab("Recall")+
    ylab("Precision")+
    labs(title = paste0("PR curve ", "(", title, ")"))+
    annotate("text",
             x = 0.8, y = 0.25, size = 5,
             label = paste0("AUC = ", sprintf("%.3f", dat_prc$auc.integral)), color = "black"
    )+
    theme(panel.background = element_rect(colour = "black",fill = NA),
          axis.text = element_text(size = 12, color = "black"),
          axis.title = element_text(size = 12, color = "black"),
          plot.title = element_text(hjust = 0.5, size = 14))
}

gbmprc <- prcurve(gbmfit, dat, group, pos = "OA", title = "GBM")
rfprc <- prcurve(rffit, dat, group, pos = "OA", title = "RF")
svmprc <- prcurve(svmfit, dat, group, pos = "OA", title = "SVM")
xgbprc <- prcurve(xgbfit, dat, group, pos = "OA", title = "XGboost")

ggsave("figure7/GBM_PRC.pdf", height = 4, width = 4, plot = gbmprc)
ggsave("figure7/RF_PRC.pdf", height = 4, width = 4, plot = rfprc)
ggsave("figure7/SVM_PRC.pdf", height = 4, width = 4, plot = svmprc)
ggsave("figure7/xgb_PRC.pdf", height = 4, width = 4, plot = xgbprc)

library(magrittr)
importance <- function(x){
  res = data.frame(features = rownames(x$importance), importance = x$importance[[1]]) %>%
    dplyr::arrange(dplyr::desc(importance))
  
}

svm.features <- importance(svmfitImp)
gbm.features <- importance(gbmfitImp)
rf.features <- importance(rffitImp)
xgb.features <- importance(xgbfitImp)

ls_upset <- list(SVM = svm.features$features[1:20],
                 GBM = gbm.features$features[1:20],
                 RF = rf.features$features[1:20],
                 XGboost = xgb.features$features[1:18])
library(UpSetR)

pdf("figure7/upset.pdf", height = 4, width = 5, onefile = TRUE)
upset(fromList(ls_upset), order.by = "freq")
dev.off()

inters_dc <- Reduce(intersect, list(svm.features$features[1:20], gbm.features$features[1:20],
                                    rf.features$features[1:20], xgb.features$features[1:18]))
