# Supplementary material for: Immune cells with senescence-related transcriptional signatures orchestrate the inflammatory continuum in osteoarthritis synovium: a single-cell and machine learning study
Source: Front Immunol. 2026 Apr 17;17:1774722. doi: 10.3389/fimmu.2026.1774722 (PMC13132789; doi:10.3389/fimmu.2026.1774722)
Supplement: Supplementary file 4 [file Presentation1.zip › raw data and R code/R code/figure9.R]

library(monocle)
library(Seurat)
load("data/figure9.Rdata")
umi_matrix <- GetAssayData(sc_immune[["RNA"]], layer = "count")
pd <- sc_immune@meta.data[, "cell_type", drop = FALSE]
pd <- new("AnnotatedDataFrame", data = pd)
fd <- data.frame(gene_short_name = row.names(sc_immune), row.names = row.names(sc_immune))
fd <- new("AnnotatedDataFrame", data = fd)
cds <- newCellDataSet(as(umi_matrix, "sparseMatrix"),
                       phenoData = pd,
                       featureData = fd,
                       lowerDetectionLimit = 0.5,
                       expressionFamily = negbinomial.size())
cds <- estimateSizeFactors(cds)
cds <- estimateDispersions(cds)
cds <- detectGenes(cds,min_expr = 0.1) #计算每个基因在多少细胞中表达

deg <- differentialGeneTest(cds,fullModelFormulaStr = "~cell_type",cores = 10)
ordering_genes <- row.names(subset(deg, qval < 1e-3) %>% dplyr::arrange(qval))
ordering_genes <- na.omit(ordering_genes)
length(ordering_genes)

ordering_genes <- ordering_genes[!grepl("^RPL|^RPS|^IGH|^IGL|^IGK|^MT-", ordering_genes)]
length(ordering_genes)

cds = setOrderingFilter(cds, ordering_genes = ordering_genes[1:2000])
plot_ordering_genes(cds)

cds =reduceDimension(cds, reduction_method = "DDRTree") 
cds = orderCells(cds)

dir.create("figure8")
cds_cell_type <- plot_cell_trajectory(cds, color_by = "cell_type")
ggsave("figure8/cell_type.pdf", height = 4, width = 6, plot = cds_cell_type)
cds_Pseudotime <- plot_cell_trajectory(cds, color_by = "Pseudotime")
ggsave("figure8/Pseudotime.pdf", height = 4, width = 6, plot = cds_Pseudotime)
plot_cell_trajectory(cds, color_by = "State")


library(ggpubr)
df <- pData(cds) 
ggplot(df, aes(Pseudotime, colour = cell_type, fill = cell_type)) +
  geom_density(bw=0.5,linewidth=1,alpha = 0.5)+theme_classic2()

library(ggridges)
library(ggsci)
library(RColorBrewer)
library(scales)
cds_ridge <- ggplot(df, aes(x=Pseudotime,y = cell_type,fill = cell_type))+
  geom_density_ridges(scale=1) +
  geom_vline(xintercept = c(1,3.5),linetype=2)+
  scale_y_discrete("")+
  theme_minimal()+
  theme(panel.grid = element_blank(),
        legend.position = 'none',
        text = element_text(family = 'serif'),
        axis.text = element_text(size = 12, color = "black")) +
  scale_color_nejm() 

ggsave("figure8/ridge.pdf", height = 4,width = 6, plot = cds_ridge)

#查看随着pseudotime变化的基因
cds_pseudotime <- differentialGeneTest(cds,fullModelFormulaStr = "~sm.ns(Pseudotime)",cores = 10)
cds_pseudotime <- cds_pseudotime[order(cds_pseudotime$qval), ]
cds_pseudotime_sig <- cds_pseudotime$gene_short_name[1:1000]
cds_pseudotime_sig <- unique(cds_pseudotime_sig)
show_col(hue_pal()(2))
p <- plot_genes_branched_heatmap(cds[cds_pseudotime_sig,], 
                                  branch_point = 1,
                                  num_clusters = 3,
                                  cores = 10,
                                  branch_labels = c("Cell fate 1", "Cell fate 2"),
                                  hmcols = colorRampPalette(rev(brewer.pal(9, "RdBu")))(62),
                                  branch_colors = c("grey60", hue_pal()(2)),
                                  use_gene_short_name = T,
                                  show_rownames = F,
                                  return_heatmap = T)
pdf(file = 'figure8/Pseudotime_heatmap.pdf',width = 6,height = 4)
p$ph_res
dev.off()

## Enrichment Analysis for BEAM Cluster ##

gene_group=p$annotation_row
gene_group$gene=rownames(gene_group)

library(clusterProfiler)
library(org.Hs.eg.db)
allcluster_go=data.frame()
for (i in unique(gene_group$Cluster)) {
  small_gene_group=filter(gene_group,gene_group$Cluster==i)
  df_name=bitr(small_gene_group$gene, fromType="SYMBOL", toType=c("ENTREZID"), OrgDb="org.Hs.eg.db")
  go <- enrichGO(gene         = unique(df_name$ENTREZID),
                 OrgDb         = org.Hs.eg.db,
                 keyType       = 'ENTREZID',
                 ont           = "BP",
                 pAdjustMethod = "BH",
                 pvalueCutoff  = 0.05,
                 qvalueCutoff  = 0.2,
                 readable      = TRUE)
  go_res=go@result
  if (dim(go_res)[1] != 0) {
    go_res$cluster=i
    allcluster_go=rbind(allcluster_go,go_res)
  }
}

head(allcluster_go[,c("ID","Description","qvalue","cluster")])

colnames(allcluster_go)

df1 <- allcluster_go[allcluster_go$cluster == 1, ]
df1 <- df1[order(df1$Count,decreasing = T), ]
df1 <- df1[c(1:5), ]

p1 <- df1%>%
  ggplot(aes(Count,reorder(Description,Count)))+
  geom_bar(width = 0.8,stat = 'summary',fun='mean',fill="#619CFF")+
  geom_text(aes(label=Description),hjust=1)+
  theme_classic()+
  labs(y=NULL) +
  scale_x_continuous(expand = c(0,0))+
  theme(text = element_text(family = 'serif'),
        axis.text.y = element_blank())

ggsave(plot = p1,filename = 'figure8/Cluster01_Enrichment.pdf',height = 2,width = 5)

##
df2 <- allcluster_go[allcluster_go$cluster == 2, ]
df2 <- df2[order(df2$Count,decreasing = T), ]
df2 <- df2[c(1:5), ]

p2 <- df2%>%
  ggplot(aes(Count,reorder(Description,Count)))+
  geom_bar(width = 0.8,stat = 'summary',fun='mean',fill="#F8766D")+
  geom_text(aes(label=Description),hjust=1)+
  theme_classic()+
  labs(y=NULL) +
  scale_x_continuous(expand = c(0,0))+
  theme(text = element_text(family = 'serif'),
        axis.text.y = element_blank())

ggsave(plot = p2,filename = 'figure8/Cluster02_Enrichment.pdf',height = 2,width = 5)

##
df3 <- allcluster_go[allcluster_go$cluster == 3, ]
df3 <- df3[order(df3$Count,decreasing = T), ]
df3 <- df3[c(1:5), ]

p3 <- df3%>%
  ggplot(aes(Count,reorder(Description,Count)))+
  geom_bar(width = 0.8,stat = 'summary',fun='mean',fill="#00BFC4")+
  geom_text(aes(label=Description),hjust=1)+
  theme_classic()+
  labs(y=NULL) +
  scale_x_continuous(expand = c(0,0))+
  theme(text = element_text(family = 'serif'),
        axis.text.y = element_blank())

ggsave(plot = p3,filename = 'figure8/Cluster03_Enrichment.pdf',height = 2,width = 5)
