# Supplementary material for: Immune cells with senescence-related transcriptional signatures orchestrate the inflammatory continuum in osteoarthritis synovium: a single-cell and machine learning study
Source: Front Immunol. 2026 Apr 17;17:1774722. doi: 10.3389/fimmu.2026.1774722 (PMC13132789; doi:10.3389/fimmu.2026.1774722)
Supplement: Supplementary file 4 [file Presentation1.zip › raw data and R code/R code/qc_plot.R]

#' 选择颜色
#' 
#' @param palette_name(character) 不同的调色板
#' 
#' @return 调色板
#' 
#' @export

mycol <- function (palette_name) 
{
  switch(palette_name, tableau20 = c("#1F77B4", "#AEC7E8", "#FF7F0E", "#FFBB78", 
                                     "#2CA02C", "#98DF8A", "#D62728", "#FF9896", 
                                     "#9467BD", "#C5B0D5", "#8C564B", "#C49C94", 
                                     "#E377C2", "#F7B6D2", "#7F7F7F", "#C7C7C7", 
                                     "#BCBD22", "#DBDB8D", "#17BECF", "#9EDAE5"), 
         tableau10medium = c("#729ECE", "#FF9E4A", "#67BF5C", "#ED665D", 
                             "#AD8BC9", "#A8786E", "#ED97CA", "#A2A2A2", 
                             "#CDCC5D", "#6DCCDA"), 
         colorblind10 = c("#006BA4", "#FF800E", "#ABABAB", "#595959", 
                          "#5F9ED1", "#C85200", "#898989", "#A2C8EC", 
                          "#FFBC79", "#CFCFCF"), 
         colourblind10 = c("#006BA4", "#FF800E", "#ABABAB", "#595959",
                           "#5F9ED1", "#C85200", "#898989", "#A2C8EC", 
                           "#FFBC79", "#CFCFCF"), 
         trafficlight = c("#B10318", "#DBA13A", "#309343", "#D82526", 
                          "#FFC156", "#69B764", "#F26C64", "#FFDD71", 
                          "#9FCD99"), 
         purplegray12 = c("#7B66D2", "#A699E8", "#DC5FBD", "#FFC0DA", 
                          "#5F5A41", "#B4B19B", "#995688", "#D898BA", 
                          "#AB6AD5", "#D098EE", "#8B7C6E", "#DBD4C5"), 
         bluered12 = c("#2C69B0", "#B5C8E2", "#F02720", "#FFB6B0", 
                       "#AC613C", "#E9C39B", "#6BA3D6", "#B5DFFD", 
                       "#AC8763", "#DDC9B4", "#BD0A36", "#F4737A"), 
         greenorange12 = c("#32A251", "#ACD98D", "#FF7F0F", "#FFB977", 
                           "#3CB7CC", "#98D9E4", "#B85A0D", "#FFD94A",
                           "#39737C", "#86B4A9", "#82853B", "#CCC94D"), 
         cyclic = c("#1F83B4", "#1696AC", "#18A188", "#29A03C", 
                    "#54A338", "#82A93F", "#ADB828", "#D8BD35", 
                    "#FFBD4C", "#FFB022", "#FF9C0E", "#FF810E", 
                    "#E75727", "#D23E4E", "#C94D8C", "#C04AA7", 
                    "#B446B3", "#9658B1", "#8061B4", "#6F63BB"))
}


#' 绘制QC小提琴图
#' 
#' @param x(character) QC指标（"ncount", "nfeature", "mt"）
#' @param palette_name(character) 颜色板
#' 
#' @return QC小提琴图ggplot对象
#' 
#' @export


qc_plot <- function(x, palette_name = "colorblind10"){
  switch(x,
         "ncount" = {
           p <- ggplot(data = meta.data, aes(x = orig.ident, y = nCount_RNA, color = keep_ncount))
         },
         "mt" = {
           p <- ggplot(data = meta.data, aes(x = orig.ident, y = percent.mt, color = keep_mt))
         },
         "nfeature" = {
           p <- ggplot(data = meta.data, aes(x = orig.ident, y = nFeature_RNA, color = keep_nfeature))
         }
  )
  p <- p+geom_violin(fill = "grey90", colour = "gray60", alpha = 0.2, scale = "width", width = 0.8)+ 
    stat_summary(fun = median, fun.min = median, fun.max = median, geom = "crossbar", width = 0.3, alpha = 0.8)+
    ggbeeswarm::geom_quasirandom(alpha = 0.6, fill = "grey20", shape = 19, width = 0.4, groupOnX = TRUE, bandwidth = 1)+
    scale_color_manual(values = mycol(palette_name))+
    xlab("sample")+
    theme(panel.background = element_blank(),
          #panel.border = element_rect(color = "black", fill=NA, size=1),
          axis.line = element_line(color="black"),
          legend.title = element_blank(),
          legend.text = element_text(size = 12, color = "black"),
          legend.key = element_rect(fill = NA),
          axis.title = element_text(size = 14, color = "black"),
          axis.text = element_text(size = 12, color = "black"))
  return(p)
}

#sample
#qc_plot("mt")
