# Supplementary material for: Immune cells with senescence-related transcriptional signatures orchestrate the inflammatory continuum in osteoarthritis synovium: a single-cell and machine learning study
Source: Front Immunol. 2026 Apr 17;17:1774722. doi: 10.3389/fimmu.2026.1774722 (PMC13132789; doi:10.3389/fimmu.2026.1774722)
Supplement: Supplementary file 4 [file Presentation1.zip › raw data and R code/raw data/combine_after_batch.csv]

	GSM1332201	GSM1332202	GSM1332203	GSM1332204	GSM1332205	GSM1332206	GSM1332207	GSM1332208	GSM1332209	GSM1332210	GSM1332211	GSM1332212	GSM1332213	GSM1332214	GSM1332215	GSM1332216	GSM1332217	GSM1332218	GSM1332219	GSM1332220	GSM1337304	GSM1337305	GSM1337306	GSM1337307	GSM1337308	GSM1337309	GSM1337310	GSM1337311	GSM1337312	GSM1337313	GSM1337327	GSM1337328	GSM1337329	GSM1337330	GSM1337331	GSM1337332	GSM1337333	GSM1337334	GSM1337335	GSM1337336	GSM5176138	GSM5176139	GSM5176140	GSM5176141	GSM5176142	GSM5176143	GSM5176144	GSM5176145	GSM5176146
RFC2	7.20133527607047	6.57859684204118	6.80949349108807	6.36222604137911	6.59461516079164	5.53222729737917	6.35959118588507	5.87340946761794	5.83727532933531	6.41912191102107	6.43407729201707	6.08945150578831	7.40269841008186	6.4689843465758	6.30280094369318	6.79176152126455	5.95584877039671	6.10500725845169	6.70902091413154	4.72274842520489	5.7489081323468	6.13984417497847	6.28780129303645	6.71078230437373	6.21983692517436	5.47827493651667	6.03967484340297	6.46071000715708	5.71767719281686	6.08045542262117	6.47789740626554	6.42842667085606	6.16185826611105	6.88805580983765	7.03646613574772	6.81867581191581	7.59674152453471	7.08239891837281	6.21765048066944	5.31854133985964	6.59629068135946	7.37362516724898	6.45589753642491	6.49017827127649	6.29973135675482	6.23619991529615	5.60869963151903	6.91215519705476	6.35187039200088
HSPA6	7.71255801120439	8.97375759179871	8.5001180195955	6.10981840799971	9.68223667159493	8.28789740931035	7.78904467251127	7.64957508954153	6.71282960292046	8.0328523735668	6.48371921655321	6.73819438491306	6.05870395322329	6.01550923521214	6.29998351755147	6.49287811917806	6.53045433818575	7.23642938231916	6.61980404716882	7.0960617395573	7.55506887450761	8.47817217749395	6.38939318548084	7.79239358000345	7.71227935349448	5.96978147676793	7.05851861033819	7.85591445535033	7.97429402526499	7.86856356279576	6.58145986705854	6.69716758174669	7.84680033651809	5.99225899763836	6.25249822686979	6.94009607697512	6.74456200501191	6.56570736111392	6.68843018705567	8.72841025566437	6.45374201380239	8.43019499259241	6.95628666629201	5.44919278549133	7.04968664714174	8.21202364424171	7.61190847495314	8.10005666294921	6.87325994374369
PAX8	8.35723652359134	8.44699626695369	9.33894839454312	8.81773855146135	9.30079984915927	9.48070316223901	9.54224389944429	9.21924652024026	9.43646748456232	9.63418674224159	9.03166140601064	9.0349433905758	8.90408491774095	8.80631655216675	9.00978092730631	9.03617274530542	9.24707613958306	9.8809473647237	9.60514552659376	9.76664684383502	8.41489088106293	9.25803878972127	9.29549795113306	9.57810160318244	9.36805968500496	9.02629402219626	8.92244260743416	8.80283406265234	9.48884448020166	9.03482549065714	10.0097982211342	9.18629760850141	8.98851651889716	8.94034128503671	8.87931322789662	8.76671733628947	9.35092940290957	9.99484257966798	8.93166765049081	9.54809342137446	8.99397957532086	10.053929180628	8.99151061365979	8.94796055717529	9.04526989315317	9.72977426900129	9.36761150491879	10.1524329384692	8.75753548942493
GUCA1A	4.412354681215	4.8600946359604	5.04050901656776	4.3177409975527	3.9566957436704	2.74452884762069	3.24291077119273	4.08511088548103	2.65654076212444	5.65950900476203	6.74650984037165	5.56767716138628	7.66496629302538	6.170787417096	5.72364152190268	6.03351330976808	6.44084606354965	4.69680899727844	6.19705016282344	5.33863658423308	3.63140815979535	4.09671272613949	4.63322573725137	4.80382205245603	4.76289806376138	3.90187061450641	4.72883419758915	4.16676057412497	4.19690645188152	4.57874772921642	7.3835105567865	7.68262728615739	4.04788361591069	4.73854233272769	3.87038387064568	5.38870659230542	4.18231539294199	6.48521466102253	5.96122973602317	7.51976755538485	4.92914643010652	5.67652780920518	4.71329852624939	3.77703204963624	4.68846530833966	6.44939009010995	5.76923226861669	5.17203435214087	5.42087071302189
THRA	5.90249002714595	6.04817687391018	6.09424837523791	6.2029034478809	6.41713377941369	6.53613091927112	6.30541210441701	6.5579373632887	5.87110155801755	6.45480788435133	6.48404036036821	5.88340955985781	7.10511300162171	5.47183641553986	5.26783356392443	6.29112218679879	6.03471213475661	5.40985982125241	5.96644570217064	7.3170064893757	6.28413480128714	5.80021470780251	6.19763973785128	5.83920327040986	6.16929903362644	6.24921018475564	5.34209761649735	6.14674047632276	6.62244144381487	7.1684510250908	6.99958698621281	5.92940499205566	5.51251858160024	5.59932688286347	6.40313916316654	6.02054747511715	5.78035502792399	6.65824454877757	6.0612261847676	6.54447516660385	6.07382601604748	6.9950235541057	5.95347949444456	5.97922762159675	5.8284889239414	6.68350787152763	6.68975231395238	6.82238414075691	6.05077873037713
PTPN21	5.54372923434448	5.77542169902827	5.64630809559193	4.40107758148758	3.68683811135351	2.50610826653231	5.58035895564761	4.33654529397904	3.42340802113243	3.78149925630341	4.19864362626871	5.7685651295718	5.8084735467184	5.93089220287249	5.8559795702451	6.12278707147997	3.79397793047058	3.85209333794916	3.86630904043626	4.28879481542716	5.77595788169958	2.98495240368256	4.42574320909748	4.35566515155476	3.14798076966679	5.99207382378516	5.6884769476278	5.10366483524374	6.05544090750484	3.05837149491461	3.70318546656297	5.53915717884025	3.07085548474858	5.03342930873769	5.09777003588948	4.45661679183822	3.49670004958907	5.43659840605142	5.05610942225222	5.40987499472423	3.52193576958779	6.43868785208867	3.52302348486812	4.47378832669206	3.15423390369568	4.48475832454117	4.39597067776217	6.28129130188402	4.89866068789514
CCL5	4.76156803169588	3.38758283028388	3.3127174860046	4.73011462623518	3.36301266319029	4.04010378277004	4.80257189781557	3.63565978293855	1.88841253321493	8.0090190194727	7.4200739507357	5.93346050577448	6.29349599132186	5.95190557513393	6.63320562772769	4.71750324041269	7.40155459004743	6.61812290547694	6.64517084778577	5.85262120860122	6.57792456823954	5.81476931826192	3.20208989569121	1.7473024335536	7.01545216212269	2.90990086628561	5.84495884225955	6.02089006958389	5.91396856735253	4.61162062702577	5.26958859536632	6.01700609961876	6.13336808984508	7.63972021506281	4.52021474008574	4.14036732669721	5.40507164497242	4.87855598983021	6.19823823050299	5.17600265496695	6.02784844939779	5.5425980899327	3.8560220075841	4.24102893331833	4.5285124019377	7.44659419647941	4.45529233538603	5.59280669146944	6.10175134037824
CYP2E1	4.51648310678997	4.37421722426976	5.50587442017719	6.39519615490572	5.67734081951871	3.40840984724266	3.85872793205777	4.0285884573385	4.92976530360308	5.2599831386333	5.87695623814486	4.90504252408399	5.98711032749044	5.49840496522023	5.04788445872191	3.82604921151083	5.42584992675871	5.24565198997048	4.88240368472279	5.360764585749	6.00327931860756	5.33709939736129	3.61061578386118	5.33128334765846	4.51650008271873	5.16955833922963	4.78810185933241	6.09178285732863	5.86994462834674	5.74619294358765	5.24099827208604	4.2450985241423	4.76630301351119	4.75420939260807	4.72976513851364	4.38085262402001	3.90389040507168	5.37597148151879	3.95604123782296	5.72260304344296	4.69900524763687	6.14599318481844	4.30652359512385	4.34676775218909	4.78983371830246	5.85173744163919	5.29517362271403	5.92601023532992	4.83512206043907
EPHB3	2.99074674080252	4.40349724447922	5.62285555538187	5.08207133391898	3.86431152345106	5.9954715332987	4.4578268933052	5.6561129337485	5.48359054393375	4.53647794290223	6.28251829561913	6.25744445482391	5.88519158240566	6.03313751839549	4.4953912631971	3.70285534304756	6.57587630521971	7.00260121883608	6.42918182194819	6.94883271087406	5.81708099854676	3.92580822024861	5.3501789112053	3.6049181246455	4.89411392799024	3.66960184625581	6.61104905109134	5.68239071395347	6.01853437667333	4.88855662114813	6.31199518611307	5.47330413521765	5.50481389013991	5.26431193524581	3.66343620793195	4.52782637290958	5.34097137959362	5.76450426352682	8.35492455342536	5.69877212582396	3.28231650759402	7.00371200721359	5.26581572211683	3.88461641685152	5.00499882450408	5.76794670887655	6.39045921931328	6.97602000228367	5.19838359445187
ESRRA	7.88206252981238	7.76182993994628	7.44516549574332	7.65519345829939	7.9883134461364	6.61233325529682	7.50105368264769	7.72097935409115	7.53195780857401	8.42582034665178	7.78055561549171	7.9583659348747	7.89845000319074	7.28979753635308	7.4683456690453	7.94500774505816	7.99364753129752	8.24500723794039	8.1479819510878	8.12174667602933	8.04589119312998	7.95178761267506	7.46206573979062	8.70014300225762	8.26388880805859	8.39471948456206	7.64814418199227	7.56551167307947	7.40285862891828	7.74727510447958	8.20232733941344	7.93144335292549	6.88965293042655	7.78232486373227	7.41716449385063	7.94439801268588	7.54493855027924	8.42446294253423	7.35862285363871	6.82005916709035	7.8559257169714	9.02871373565599	7.01583396667903	7.5105401373741	7.77816219463539	7.83688629240244	8.1606369163136	8.76023524462021	7.35580051628151
CYP2A6	6.18735955030282	6.60589095815595	7.62856707185722	6.57459367231044	7.07657735119823	6.44235888470582	8.08503438439451	7.3231329015863	6.26014464708377	7.31799587599366	7.20893228976692	6.88676033549166	6.36209120402172	6.5075110112197	6.85703576758366	7.1608165976412	6.77557183532449	6.96395943490083	6.98905289995553	7.86206601807838	7.15239319547724	7.37537684483401	7.48157301227008	7.62574849869954	7.7972593772208	6.25593432435076	6.36101463177774	6.89902269648971	6.71360236119131	7.18697862350637	7.35580565902354	6.93685438316857	6.60976048836992	6.37334569277453	7.51616531243485	5.07386763252807	7.12487689426067	7.39463973198556	6.50661356620204	6.47519848678594	6.73129584346393	7.90639978413446	6.81161063053653	6.5185996560354	6.70271807603738	6.76565940793075	7.70041325747658	7.93121246524953	6.21164335590254
GAS6	9.29213932736358	10.4361197673328	10.6296675707517	9.44663495565368	11.2334812256043	10.3338007863421	11.468059487763	11.2727552440679	10.7195939360911	11.1007605384503	10.3429851890287	10.654679040317	9.77975073495864	10.6696813973713	10.5534655928399	10.8309085108341	11.1652459401235	11.1237902304742	10.6807693011844	11.3785848883898	10.0860682688332	11.1651447269399	11.2381315138968	8.52183574725857	9.49409765923199	10.9166971285472	11.1344711137762	10.7539266756303	10.286798515149	10.7783587167431	10.3705851029961	10.2034523371933	11.3937522613694	11.3294969054391	11.2639306745242	10.9122667113469	10.9294758028183	10.7082532375391	11.4357610904568	10.7367395061214	9.91749483558804	11.7519171023073	10.5294833717774	10.1420551546574	10.4669062756289	10.9888152812019	10.9647740353187	11.9732790053225	10.3830859883572
MMP14	8.01955480455076	8.33009346191469	9.33913085480924	8.69941841354934	9.10404630361983	8.20122841053395	9.09635971160263	9.49187805563021	8.94750735492261	8.90063678896194	9.27868955857459	8.59590399145131	8.44800571560253	8.34769142493439	8.47800249744346	7.55159754024818	8.71286708138715	8.60214567184754	8.82962497543416	9.29955304146259	10.3956042084417	9.11128876048361	8.56184347781509	8.51969236011457	8.33443101118078	8.83148855973635	9.93952136809987	9.32678550300804	9.04446636131418	9.11547809481029	8.61677816244648	8.11905861111437	8.35579660711245	7.9919627321393	7.60594894941941	8.13744069789619	7.82300116866326	8.74036434340549	8.89742051395221	8.76938329949184	8.43397838643812	9.64970381139234	8.33861256274198	8.64208139859325	8.29600930362052	8.82665662168677	8.64354834264335	9.50685347146018	8.73459942250524
TRADD	8.10833618971085	7.54604144394036	6.90916315856335	7.7212430967219	7.99867637299815	7.17671807954684	8.06203545703411	8.13111090182187	8.57541913458958	8.07887264912272	7.92394290388869	8.75341619595916	7.80158063001467	7.8943355024235	7.78116255284001	7.71446384402023	7.97071696537576	8.45854810767656	8.25235749300732	8.59398871026636	8.15732657934095	8.10506680579704	7.02209232981213	6.40928457768922	7.33745762617425	8.0083522986682	8.37924983943943	8.15821656763299	8.33866243238335	8.55485524607795	8.12990199797839	8.61079636727635	8.03240852050579	8.51919014775307	8.18484384624474	8.05364297830564	8.64521292156819	7.73579688688401	7.8986851113582	8.10966722024846	7.82765355411786	8.89289900931454	7.49362341940795	7.22676144606958	7.49145397857742	7.91398552321555	8.09707764211537	9.08763660423476	8.15529795939154
PLD1	6.3399916242889	5.83617901315104	6.50734576003379	5.54226508412327	3.77967427402076	5.07301615664322	5.44136416081296	5.94103242426408	5.16922303441943	5.19706987554754	6.81004244886169	6.38446383690029	6.91319541409825	6.61417849705864	7.7039256265203	6.90996232940671	6.75782677384078	6.07276023229893	6.77540805327526	7.03929362622627	6.61390734359914	6.92450805290451	6.52685309042168	4.34009182256161	5.63720412919292	5.72117572827888	6.2473397162477	6.52484891518929	6.59276687046528	6.81298758049879	6.12349697540937	6.42959829975839	6.06576539447602	6.42369147730791	6.3727061934367	4.74133900548156	6.43744480574422	5.85290106894993	5.90193257745216	5.91236506463003	5.54712795003289	7.52215512941661	6.12054939469183	5.74612679917034	6.15155653675078	6.75440554654152	5.84865822555609	6.83959425354126	6.23491100878077
DTX2P1-UPK3BP1-PMS2P11	7.21214778958019	7.79475065943042	8.33905400335549	7.36905835838184	8.3633397417497	7.69996208920047	9.19146603405536	8.83967740981016	7.75569287562161	8.40625405831522	8.44688400316001	8.56712913028292	8.5075526944174	8.39684033706617	8.49284031458353	7.91440437937948	8.53088536695864	8.91120579463393	8.23467196005694	8.61898402383479	7.99781616369963	8.94583890025572	8.18981573347994	8.49765058307666	8.6934594496935	7.38409369640469	8.22818333926609	8.46896008001277	7.98357219389391	8.29369989507426	8.3826488174385	8.75315587288363	7.71452325168441	7.47332566410962	7.66804413756342	7.62363016588057	9.00101428861096	8.85534268139751	8.46163965098424	8.21314451023778	7.97407862965849	9.30679344379307	7.84677250094782	8.07355057403198	7.98793943281864	8.95264161161333	8.52568778294199	9.37949297288116	7.77729499382679
BAD	7.16184319785979	7.17454240363202	6.53012166519606	5.95526044874529	7.22094720158821	6.10148788006969	6.67148603489287	6.89773721359542	6.94553932672305	7.04530363621382	6.72665051898514	6.98868343553657	7.06325066606671	7.2867846486963	6.26708233398191	7.35662766093951	7.2003015488687	6.96510878812074	7.18810274813711	7.42387994322294	6.9523037070007	7.11329900227656	7.14002653285748	5.62041618618857	6.4820563061639	6.98445079654979	6.92907438806869	6.79067202817255	7.14131980623288	7.16443482970778	7.20735725650088	6.56908318106291	6.8942958614264	7.1166764057885	7.36783302068509	6.69810482501239	7.64055218620478	7.13138141129984	7.161673101425	6.6186012930685	6.64768729664568	7.62379558777098	6.85349524397243	6.5256638914103	6.59623646171702	6.76568308172072	7.09981463404355	7.88411851109826	6.83112510040999
PRPF8	9.22174474528753	9.63717120864	9.87247892231399	10.2944174866459	9.96383108670461	8.40778761346163	9.32102399206015	9.5985142857526	9.8614568602148	9.64472627678679	9.25625815842118	9.80491728193704	9.65706185950825	9.76536417828841	9.37712496006428	9.57631581445375	9.83519948177542	9.38597845839143	9.75930029348449	9.46043167023246	9.42522086897653	9.0676827513303	9.70836225846035	9.22230622676062	9.45195037616245	9.64424618034964	9.88109928048985	10.0510735318339	9.91573676683571	9.6149447888513	9.59495076810144	9.74483031387161	10.0525560724401	9.37742874763294	9.89057549152149	9.79833511178445	8.82021345099998	9.38890569045031	9.8694438919906	9.99849929991463	9.6316098738836	10.7129431682501	9.67461108408457	9.4897732493375	9.67148421766283	9.53917304515374	9.57490480558229	10.3249403852339	9.5017265373013
CAPNS1	10.307008924458	10.4026490771319	10.5616865834831	10.9312414453917	10.8912197313238	9.44615685655519	10.9346030339558	11.3584322601366	11.0979873334969	10.6805514607992	10.4116323380796	11.1515506571876	11.3692949724571	11.088580853243	10.9984335453645	11.2786252285331	11.0847686660002	11.5688556030248	10.7794241066173	10.6667084681633	10.5913273510592	11.2802374107852	10.3111340819366	10.1776104039235	10.4357894256463	11.186639968407	11.2334366317836	11.4627818790401	11.0854395841356	11.1524042364466	10.7189544894179	10.8216703573112	11.2670437351638	10.6355189007255	10.7388452341722	11.0850200853687	11.041382912338	10.6513320728954	10.6083596987156	11.1683655525355	10.3802071010918	11.817470235433	10.6003615397696	10.4173597326723	10.5317786054772	10.8635637697889	11.1458289619239	11.8536030904108	10.735760783001
RPL35	12.4137192759379	11.9416259709705	12.3902145454098	12.2412619405655	12.322064019205	11.341247535818	12.590192860202	12.213799075921	11.771435159016	11.680570686187	11.757612983032	11.7288318270929	12.6922500279673	12.2487021839037	11.8147708991421	12.3582972628071	12.0537677530412	11.9520168872036	11.9973530989457	11.9323684029837	12.3365368682525	12.3249217700762	12.9934258689603	11.9669939726903	11.8996051712191	12.5561160237544	12.0551005579701	11.8543783182705	11.7142511030071	12.0221143775409	11.6212152351328	11.7845408272354	12.2448790768584	12.6174388292145	12.2704834570287	12.0527450359239	12.6858616887799	11.9034548623511	11.8749186087356	11.8514498008671	12.3181688107281	12.7591167938146	12.5257248644808	11.9758127739164	12.4324630024081	11.9980115061319	11.9436846188098	12.3557103287861	12.0223397653685
EIF4G2	9.10122031797813	9.33501450720958	9.43136695945959	10.0166544746287	9.72369256180557	10.1778126632723	9.58733050334951	9.39158580741971	9.18833678817632	9.13487170311309	9.95789349880136	9.88987470925316	8.67262987593361	10.0548944363354	9.67211684756971	9.91695660783217	10.2508026359859	10.0684651585707	9.65017939291014	9.60484956202082	10.1034726989735	9.7857441850713	9.58199633407811	10.2104557641926	10.3836343100002	9.45827229421789	9.66979007447364	9.62699500984384	9.78404069292264	9.68507965899891	9.34289673634378	9.3646108451829	9.26736869135847	9.53640273124939	9.28727874957166	9.53663907464372	8.96313206734545	9.74151510767912	9.67445963385982	9.59528773692541	9.03762552799364	10.4770375472636	9.34223338234535	9.1019706510323	9.46189649219423	9.96293991911802	9.63055471643629	10.5958065356924	9.81392037024211
EIF3D	10.9790114121404	11.0597914032609	10.6174566958124	10.3292150870536	10.6676334003019	9.50504112755658	10.6676334003019	10.3266635472825	10.2715983919329	10.0436436267561	10.3179698319376	10.6039945953026	10.1184367226969	10.8146192723933	10.8108971474022	10.7980279115128	10.3787923818796	9.93098693655165	10.3239218416349	9.71272139024467	10.0975930827994	10.4286699188962	10.5917888605452	10.4232752300205	9.62159544519363	10.7974282751501	10.7289277841725	10.3726429741329	10.2318361312978	10.3843457020476	9.99715107907387	10.4373766472988	11.0299532266676	11.1459362231031	10.8706606781279	10.5766985263919	10.52967626544	10.1112285376788	10.243793505815	10.4138257388509	10.6720102758747	11.657212816179	10.4318375278647	10.2302068580017	10.5342425816911	10.2719727553691	10.2475316903318	11.0397148532956	10.05788108196
PARK7	13.0095410242887	11.9162437109688	11.9190580939908	12.4894789153298	11.1556492212321	11.6886871199443	11.9266062231301	11.8105659753836	11.6870348525208	11.4366831402719	11.9226658353101	11.7512663532553	11.7065412722273	12.4382867433961	12.2053617035951	12.3485816209344	11.9462852685102	11.505061152801	11.7912237280204	11.5642976213044	11.9109860794628	11.7907560612841	12.5852202294669	11.9172765305405	11.8763789303794	11.8373786518854	11.586321991775	11.4431431582837	11.4904027130363	11.4380507608104	12.1525773840825	11.9739364000037	11.8042306287116	12.6312232388116	12.2302474922987	12.0606000333465	13.0693197546075	11.8119687490102	11.8880227242479	11.6643789804879	11.6187453237608	12.7830258801215	11.8872588400583	11.5200342203603	11.782144295788	12.0989547188971	11.8597190737155	12.7977066079707	11.7608895410134
SRP14	12.6165334098376	11.6520317339665	11.7995156456385	11.6125462555815	11.1276377400861	11.9277927998421	11.7483761072195	11.2803701790866	11.5876234097235	11.2014088848833	11.5955786879696	11.7993523814176	12.4943364162455	11.7712422132183	11.7830905464786	11.8615142773125	11.3916539558454	11.3669820988029	11.3920035694937	11.3324920689285	11.927703005835	12.1655947449471	12.385638452057	11.6703437359134	11.6971833077011	11.8496295891652	12.0420989744715	11.253894537778	11.167855195937	11.7555266853806	11.416327073403	11.4362515756023	11.6394894450983	12.0864966875668	11.7363368722743	11.3108329104079	12.1812286521876	11.4881090355463	11.4700688833071	11.4217229458136	11.3883403586846	12.4535865751268	11.6578422006761	11.3849581442488	11.5443057457079	11.6921791283827	11.6032275736295	12.5302941526677	11.6117471401492
GDI2	10.0028520227623	9.82630432681206	9.9680484934222	8.91703789216889	9.33489176116269	8.62782846779671	10.3587895948009	8.60779352952327	9.09200788613964	9.29895013761184	8.9692908870673	9.9158960889027	9.79971072158509	9.88591919208027	9.95580502778158	10.1070134064837	9.99982158999608	9.95303277327298	9.75076700619465	9.45273427298967	9.42576678987362	9.26280749088718	9.4499283464229	9.53340267350908	9.25594718930201	10.0201770096915	9.61843184933149	9.20384609243626	8.86921632655464	9.9552772117632	9.54895465912571	9.18482923209639	10.4191625891252	10.0124956446398	9.54983954651906	10.3453005376534	9.67073174823514	9.55092062301066	10.0069189022108	9.40707959666061	9.67774963235183	11.0109341735007	9.42130829897422	9.18210054691531	9.09400157104271	9.71135523703291	9.5448102867331	10.5277319521146	9.44222613540599
RPL11	12.4530425377449	12.3418934606724	11.8098863696679	11.8381878842484	12.0859779919469	12.0606843442479	12.6205536059852	12.0616431590942	12.0936347745814	11.8595329222928	11.9367502167968	11.9376338621134	10.5675677952777	12.5712219729442	12.1215847627416	12.2749180474155	12.0665229363659	12.1690310062305	11.6993880661472	12.3200945302641	12.1717659635582	12.4548878897604	12.9140961099048	12.288612656529	11.6624712302148	12.3546887179097	12.0473018096294	12.076862570462	11.9538221937391	12.2017876222557	11.7784374683871	11.7269978401345	11.7330554011357	12.4452669275569	11.9866018159328	11.2492723637034	12.454064381039	11.6663627990374	11.8976226837574	12.1916433832175	12.1313709926635	12.7360841755518	12.3826849783662	11.9930334677915	12.4541383761217	11.9363395842504	11.669066821164	12.5924756197213	11.857899038212
ARF3	8.26999300305141	9.30083924269802	9.26353059000434	10.030533429006	10.1933627869069	8.65252208262498	9.90764703706319	9.76709253869532	9.8720267359455	9.89551644548864	9.3186695960575	9.91723365251413	9.18118867232668	9.54611502688145	9.72384749159836	9.7848034600891	10.1173654867056	10.2486241641414	10.2813151485979	10.0040146679895	9.6226938367584	9.90792349250449	9.33347176127749	9.29145768758167	9.20356685388696	9.62424504109081	10.3288203491175	9.65953899308527	9.56174040795659	9.36416591078384	9.70900354284088	10.0938186792918	10.4780617075949	9.04623739287496	9.48666854184331	10.1613587389553	9.17468649532064	10.2097885679233	9.76340255284958	9.89642587989436	9.49818437071207	10.5530214009322	9.30298649262853	9.16889511074041	9.26182997668613	9.87069657141776	9.96089014591936	10.844905003027	9.27319558512192
RPL24	13.5751088722644	12.8394046975385	12.8577447590015	12.3604293865496	12.461688869749	11.9794096409156	12.54167407776	12.3329829964759	12.0902831109444	11.9937139664773	12.4495292967271	12.3925019718413	11.8884150293109	12.7273439350904	12.4614679063431	12.8573335840869	12.3120586140976	12.0651796022347	12.3488910438782	12.0728784953549	12.5833409435847	12.5335637669476	13.2771224466717	12.6562763178303	12.4539593814376	12.615549456218	12.3499485463484	12.3281131532951	12.0625244238891	11.9515355295846	11.8919503750216	12.3562338578988	12.6537038526187	12.9385241977306	12.7210641531437	12.1897576683339	13.1678717092412	12.2816140136752	12.1470217943461	12.4573123702964	12.6540599787657	13.0590001840839	12.9339437487793	12.3283523209285	12.6838374079638	12.5846268696956	12.3623343416601	12.8799024319744	12.344073324486
HNRNPC	9.84018465867648	9.35989512938611	8.57602238667663	8.58513597795912	7.80202860994156	8.72568173473325	8.90605249786461	8.25334700583381	7.99597402106678	7.2300950832275	8.43286119088299	8.08840118311823	7.72575810077949	8.42700432546778	8.67696282805104	8.70035568457037	7.8273547105128	7.89796342323238	8.01319348353215	7.5890088717514	8.74179016375481	8.51652553087976	9.10508899721403	9.29763397008455	9.2342566156001	7.63611682385603	7.75575620857081	7.67806357218565	7.66708001343635	7.66824797544767	8.17667515139363	8.31981265440301	7.80640527704357	8.99535883746175	7.99901728619577	8.28526388527522	9.10793876961912	8.25646951887144	8.39054040974559	7.81281631114367	7.97181563585149	9.35787077667744	8.38847744074312	8.0430883347726	8.57860222074634	8.32687347946108	7.6228491250487	9.13439988481765	8.12198786360616
SEPT2	10.6627046867276	9.33400701926101	9.46648734219425	10.5134560456507	9.98733687148258	10.4996467480351	10.0085416200327	9.7801961851953	9.81459541636722	9.45078331248407	9.99405763805063	10.0003143611195	10.5470837575297	9.79680212472903	10.0568825193411	10.0140151618996	10.0788270318182	10.2988555464843	9.77661179099193	9.6739766091507	10.086908833255	10.4927011523736	10.3215894887279	9.40978742750609	9.94131775080247	9.70357466163587	10.1771311365645	9.42402884070928	9.44757114781216	9.51879821170692	10.1570647853447	10.3304969073853	10.3108813071953	9.80790205276786	10.7126012973654	10.1430021868751	9.87307661913705	10.2510259016782	10.5401005745089	9.48566830823528	9.41874189664779	10.6635159730513	9.72029590005211	9.43704596140885	9.60777225081704	9.95685650959033	9.97798379198594	10.9587078579602	10.2144851933491
RPS27A	13.0842442316623	12.9149376630483	12.1757070951828	12.4617783178246	12.9862290973524	12.9941341282914	13.4956782468088	12.9499115669671	12.6371256872943	12.4486428032354	11.9405479931669	12.5289946304371	12.994138470928	12.4181927991562	12.6321142961995	12.4483416600589	12.3577780329631	12.9439711140354	12.6824034942559	12.8801316810458	12.9168644239928	13.2209148597063	13.6229281941226	12.9582450292001	13.0212708504787	12.6317856544593	12.2998927806382	12.1782187927536	12.3110557980692	12.1127130831554	12.3865640160541	12.5846201835313	12.7827482585945	13.0507196997134	12.7244186238139	12.6082072768264	13.2699608482569	12.7021333600957	12.6127002632462	12.469693288709	12.7272223092077	13.3444881143436	13.0877944543701	12.5306889914316	13.0364821952166	12.7913748053059	12.8914032257128	13.2037987180825	12.5463498995519
FAU	12.6488965160381	12.8773111106489	12.5736826991413	12.4842067236695	12.2943309077086	11.7218788476201	12.4162714365758	12.4024147610279	12.0126377001388	12.0977710649012	12.17735364617	11.8546532711946	13.0173081098565	12.801086942282	12.0003289190479	12.801086942282	12.3602957350886	12.0193692645885	12.3057602552646	12.6128331106723	11.961664757398	12.7790947157582	12.9147744745091	12.3315924129824	12.0955037104581	12.583015244101	12.1286031251486	12.3454603043507	12.1336015371426	12.3933218804923	12.0872261660893	12.2178315183887	12.4180379585189	13.1269124542279	12.7857164817485	12.1261729387464	13.1276265357629	12.3665953325631	12.0025921796471	12.3607516390936	12.6341062477172	13.2204495798339	12.7818513884139	12.4178207272622	12.6326962291053	12.251250971733	12.2776443779358	12.7412451496707	12.1545707751852
TARDBP	10.1121144476383	9.83380819118028	9.81910986331223	9.58097466283854	9.86789685201337	10.1327562098042	9.98016727800656	8.99923144737054	9.66865516019763	10.1195096612523	9.67413991616843	9.68763020763352	9.23091455564396	9.52307776830737	9.34175174616419	9.92937811633893	9.6753698693251	10.2958733687892	9.69495242938204	9.07265266013171	10.0955723332522	9.87136165032499	9.51418610259049	10.1574545515582	9.42058290448115	10.3579631318205	9.87717972854224	9.55765466291106	9.53360917999723	9.92016792911078	9.51792470121599	10.0826498832793	9.45744477182357	9.51707809428684	9.80954140692182	10.1913955445238	9.06052990615693	9.71978447272687	10.1012336871489	9.81449318163708	9.54781279633388	10.7112768328519	9.57773353615505	9.21989808316334	9.52829607057736	9.82992654242667	9.48098452974359	10.5409365364505	9.55179822328944
CFL1	11.2663680672457	10.8953757075689	12.0432648565091	11.9404241358668	10.8913331455811	11.1674429574294	11.4726926655116	11.161404870491	10.7508262446659	10.967295501042	11.6712083859763	11.6055047367988	11.3424619226886	11.9910245430304	11.7118684444166	10.0997264955102	11.2330192234743	11.0301788374679	10.7141824937769	11.522230269128	11.739197583179	12.1069072332825	10.9058962020598	11.7409652360882	11.5560860943263	11.0580480367312	11.7422091042967	11.4633895367672	11.559106141058	11.7895064010767	10.7804026601809	10.9580163552284	10.722989703778	10.6612977798409	10.373225978107	11.1145115658495	11.2604231356035	11.1526187292553	10.748408963375	11.695238460382	10.2993337173299	11.855280531404	11.2238754686294	10.9838165389073	11.1855735653092	11.4260476860908	10.4170818854975	12.1333759147779	11.6489091341384
RPL18	12.9206211492936	12.5588523633989	12.6375760761868	12.3315436365262	12.4972781536113	11.1693997252332	12.1160243201349	11.8105868505423	11.9684970350856	11.9784292668198	12.2546688118467	12.1910483572035	12.9492347544537	12.290621762467	12.4608347931267	12.5875125648015	12.1998894564184	12.0232586600871	12.0984383334168	12.4093405124003	11.8356449932993	12.4112553282519	13.0763299901882	12.3395193944431	12.0407420419951	12.3426661698209	12.2995780813778	11.9005598089732	11.7213536696866	12.0659237037984	12.1217971891823	12.0105528011725	12.4014154922186	13.0853117976712	12.7312272080986	11.9227453274868	12.710078360873	12.517753580611	12.1373808653664	12.1730984795677	12.4449802109129	12.9372568974199	12.6725590706006	12.4837135892185	12.6407266476473	12.0404982380246	11.7927283103583	12.8983993906577	12.1739961534726
EIF3F	11.4716894973471	11.4918918745275	10.7998219945822	10.7551339277454	11.4936386224718	11.2605903931469	11.2671949576285	10.9204346218928	11.1658126604552	10.7095709863485	10.9714639159256	10.7188012905162	12.1179526720778	11.5997018122186	11.2533202570678	11.2267194486238	10.9992161623565	11.13439089253	11.1655626901457	10.8531264331484	11.4498989890608	11.2931819032886	12.0081396552677	10.5365100988327	10.7925635824809	11.3155646685964	11.3382831500064	11.1461235061894	11.0750728712105	11.1032555548859	10.9443271341677	11.1341356047264	11.1347314702346	11.797790848883	11.5592431548842	10.8793163201363	11.7559056859546	10.6714514961279	11.1508363710354	11.1312910605307	11.0308442027621	12.0547286257489	11.3887913616144	10.9328140833006	11.3712448845062	11.0383480843371	10.8541559035572	11.599548816339	11.0597626074011
RPS5	12.3950475299223	12.0058763593208	12.3308200599686	12.0233434115085	12.2365984384291	11.2571975111172	12.6980269383095	12.3176281536325	12.0317529256974	11.2192779200072	11.12765568599	11.965232452349	12.7103861393528	12.1954662070133	12.3770912313628	11.9899867272829	12.3107748282467	11.6722490705111	12.0487240572026	11.7484203079145	12.2996965447509	12.255346572888	12.9248539609985	12.2372654950598	12.0240204440344	12.4585058725879	11.5364568534648	12.1492273421373	11.9831105736074	12.9065665733733	11.079554764525	11.5537595721951	11.983408442649	12.4595678393728	12.0753010197418	11.8702501409284	12.5778560176599	11.5174210723787	11.5191022284599	12.2295574887449	11.916004686064	12.4094083145176	12.7041721262325	11.9860096296706	12.3311358722736	12.0397220170507	11.5786818696531	12.5471745562244	12.0430642248494
RPL27	13.7064135585493	13.117500900106	13.0835109680664	12.8484199959903	12.8559256765607	13.3359366775776	13.3142920109857	12.8424873141922	12.5520576840616	12.5591299297825	13.1087076733425	12.8098159392389	12.9796085716961	12.9913913861821	12.8854197570932	13.2576616546665	12.7483148514816	12.7396639762644	12.5834457383383	12.8012560254937	13.324154545496	13.1930008904032	13.7725068101171	12.9807542718132	12.8034325339403	13.474151947803	13.1993963049059	12.869602086633	12.9634324992171	13.1754376150691	12.4848494715839	12.6933991732203	12.9929861304353	13.1198053675581	12.7933453415657	12.7923146104978	13.4034102999861	12.5990868189082	12.5138421054584	12.940335391777	13.0106001490889	13.6952229037555	13.1404665475878	12.8333587243663	13.1506633960776	12.8602599289622	13.116971669783	13.3973704141723	12.8724077729854
RPL34	13.2759333726494	13.0170226245044	13.3278318452077	12.6290449696764	12.2647331067445	12.6244572757685	13.1028343087563	12.4648699399159	11.9686578179788	12.31640549605	12.6982060318088	12.8613755693413	12.7408161394288	13.3138856306423	13.1402596598634	13.4053533259473	12.5321790155682	11.8010187218762	12.6972804471544	11.7749399339852	13.0864867928401	13.2617065177924	13.5739363672568	12.7987870644884	12.3693487745923	13.3833436522188	12.9795781069185	13.0135139558644	12.9827127196996	13.1351658208001	12.1717593032271	12.3695945689806	12.4852045506857	12.8227478171206	12.3320264114667	12.1330273040172	12.9371782005489	12.1067721612691	11.7274852135573	13.0905618535507	13.1495382990251	11.3286895059676	13.0872321761877	13.0029934419095	12.8694301165798	12.9342415983247	13.1081661564865	12.2675079436516	13.0113882396793
NARS	11.7982560240475	11.0755345255703	10.9031354086867	11.3432473574891	10.419271826891	10.8318193883848	10.972677843514	9.93324050811082	10.7250411246381	10.8634930869059	10.9476449717203	10.9064220378969	10.9937392873743	11.0476893181203	11.1773111217958	11.016723709952	10.6015576644697	10.8305829971083	10.6195608692251	10.4328127477663	11.0081026089705	10.7385587089188	10.8813338514904	11.0754897856434	11.5262133374252	11.1935334143719	11.1503620234542	10.3392884807573	10.4708752395564	10.5364561696941	11.3768112681297	11.206938899166	10.5751623486728	10.8809593407123	10.9039039821901	11.0589383724352	10.6110953284327	11.2263007555641	10.9610055300228	10.8652939801611	10.5146816439193	11.8029411961693	10.7292313751236	10.4305484358256	10.5999502252318	10.8835830473218	10.6990729585588	11.5919077732888	10.8199528704391
STARD7	10.2610915357987	9.89185513450586	10.5282522788709	10.2309236955149	9.42515387263963	10.9526375664819	9.12566064913061	9.98722505049223	10.7613517807625	10.7588242640923	10.8827765111108	10.3745915801873	10.2050326108659	10.6088878826148	10.5042212722466	10.6088878826148	10.4049538866607	11.7143308167582	10.6289024303928	9.79850586729792	10.0817701235326	10.5200114622013	10.1709295149597	10.8317603301085	10.5405126253414	11.1862691834436	10.8557679378586	10.3615377187447	10.0908887012959	10.2740293313735	10.2993058665239	10.663351042631	10.6342973502719	10.600996736619	10.4643999835296	10.9864999780705	10.2611019284835	9.09401828255778	10.2843024089547	10.8777075797638	9.68656674984293	11.0968627898151	10.2050069984245	9.62802982415872	9.76769745642004	10.947232618158	10.6586918452867	11.4022179946849	10.1304507044033
RPL19	13.3026086165439	12.515398342854	13.0597606954529	12.7855657678255	12.6492564655328	12.8017621824673	13.0790551338899	12.9485576627342	12.4417823941786	12.1858521390895	12.3288722279623	12.7196071513231	13.4627298395549	13.3013659563119	12.9109711436301	12.6949649862784	12.7852771068323	12.4591845152085	12.1577098183138	12.4570578046457	13.1652675266164	13.0237050813875	13.2755864005277	12.822978098776	12.4936378572121	13.1515167080661	13.2519889338939	12.8937270603237	12.8755665480858	13.1481954880814	12.1253111894218	12.4728630261355	12.7393062210474	13.0411135037698	12.5820278481782	12.4408095365253	12.969526876565	12.3596160904351	12.2244421790964	12.8259829971601	12.9130554010351	12.8766584023708	13.271083876439	13.1439600992105	13.2459299482804	12.8631012949068	12.7393818276907	12.5862294490187	12.7447272690837
SLC25A3	12.0596334864023	11.5949906926951	11.8336869891471	11.8747741761104	12.241230008707	12.3433160884101	11.9808235409373	11.7321812220198	12.2452401635015	11.2016509462233	11.2905925127775	11.8839127673408	12.5147145817813	12.1518287460807	11.9869672773383	11.9907670348704	12.2753007940474	12.1353634947524	11.7452299513325	11.6089194759671	11.6224776721837	11.8900416626174	12.0520675779772	11.9477810681193	11.4626887552144	12.4369862308836	12.3547674816144	12.1689802962731	12.2213976187567	12.4919339628755	11.4332588640178	11.8034755793381	12.1622029158163	11.9735689339695	11.8175437704333	12.0489435009325	12.2183730257914	11.6447193712818	11.5536794999667	12.3903262786764	11.8466106889885	12.8428047949828	11.9250805741796	11.5040997049114	11.7646855000562	11.9351948980264	11.8255449270891	12.7256329047917	11.9318965410751
RPL9	13.2055210127962	13.6195990060161	13.7345406695773	13.4354974316515	13.3493779058124	13.5056777921842	13.6742363681811	13.4395630088322	13.0744011899058	12.8929843835492	13.4469554797399	13.3669229046893	13.4554421259745	13.8974173525325	13.5306499580913	13.894452808671	13.4062948453551	13.2260742397385	13.0207433974966	13.3078909986971	13.8351487771074	14.056498526033	14.2648029647845	13.7249133336456	13.5679009188235	13.858196811824	13.5842054172783	13.5325849346779	13.5215230638695	13.5760318272863	13.0211373974869	13.1158802040049	13.2352886240211	13.5596555490844	13.1161763434239	13.0908147799006	13.5658395018367	12.9939794258841	12.8258578990413	13.5535549757282	13.4715480462725	13.6974788149797	13.593729767557	13.5382460197362	13.5029560917607	13.343916713288	13.6158780811061	13.6949966441847	13.6476344888703
RPL6	12.9470531016683	12.5496421722705	12.6155106583732	12.1724277690687	12.6318004573264	12.2544313366435	12.8362835841526	12.6138576485647	12.4007287315255	11.8655833461775	12.2012331439158	12.36049831805	11.3853613754766	12.525753773984	12.6928144963184	12.4141054292841	12.7998583909932	12.3832268553048	12.2266313686178	12.3574564770338	12.9456559516725	12.7954977119875	13.230649516452	12.5655160575774	12.4669871668613	12.5332597933957	12.4388319432498	12.318515067289	12.2653880948252	12.4871997444244	11.8609867000666	12.0282463458088	12.3204156006439	12.9128669205259	12.4177761293612	12.0715682764335	12.9083123940163	12.2611121762178	12.1179090133593	12.2926464756955	12.1881380139151	13.2494149696616	12.694977103166	12.3743953220466	12.5901862678521	12.3543025570894	12.246708679697	13.0346923797592	12.4610236356351
CTDNEP1	8.12255954029441	8.22595411009429	7.9842126307762	8.89404708184261	9.11183287574172	8.90041789000897	9.14117949471898	9.43308591653575	9.43138356492326	9.02235427514106	8.75125873291463	8.35927556603742	8.2588386577346	9.02881703715953	8.71944284231257	7.49371364491306	9.46616027369217	9.12572570608644	8.60712202685912	8.79298725080242	8.92397422841029	8.38932999135931	8.39846903391093	8.53410962586354	8.2225200013389	9.22559041453814	9.22559041453814	9.53515430048231	9.39262428025675	9.41732354216114	8.53382475144127	9.24042821382	8.81447859677692	8.23528332001381	8.32860050320413	9.2276799377345	7.95068161287196	8.62604383999342	8.45443771204554	9.54839778967849	8.66544662601782	9.59621303740047	8.83862633740022	7.8547560586901	8.89447298937323	8.59817858137358	8.72687492777164	9.43899081066242	8.71378200920386
RPL10A	13.1601525410907	12.6662506153636	12.6962013212456	12.1579402659916	11.8450098807017	11.7522674624152	12.3075335429019	12.0564913390846	11.6755175939683	11.5021143966607	12.1304168197996	12.2635410334406	13.0463368519992	12.5432421021814	12.3864686174926	12.6542315268461	11.745444294685	11.5685127961993	11.8601601860066	12.0534421819098	12.6338005342312	12.5284641450741	13.0216696360804	12.1098686396723	11.7822993023032	12.4883773131007	11.5845886540086	11.9374698116999	11.713706016384	12.2505812901602	11.983540594202	12.0100471812293	12.5450337270433	12.9476750034309	12.5464980815197	12.1266666629198	12.6343930330895	12.0231803069163	12.0230610901992	11.9954726614727	12.2995843685866	13.1489777247342	12.4920293544123	11.9801102700284	12.3680036443973	12.028492056395	12.0268137001868	12.7628943280732	11.9780796023661
CBX3	10.2053590546997	9.28916178422705	8.7650190364766	9.70441596250663	9.52090372708832	10.3131421726357	9.61903385889317	9.97894046471655	9.5637776605008	8.80784857689532	9.27757773280847	9.06641953982954	10.1452841763195	8.92507648783839	8.95380656022473	9.27757773280847	9.26963120287745	9.35894569869753	8.70974854552907	8.6138399312968	10.0297179530285	9.70122889476965	9.88781949515472	9.92338705192834	10.2183637493794	9.67123444639101	8.89695239501537	8.68996575323128	9.2143802660416	9.14255731008178	8.97891176576433	9.3514926875383	8.86948553321925	9.21605198649285	8.92760148800209	9.03042304805244	9.89797540947437	9.34010420249199	9.19314946587965	9.20520282145824	9.13770815668298	10.3330144712837	9.3115640775744	8.86381421101502	9.21976667714653	9.20980368918437	9.4048127563028	10.3746667683151	9.18382745966807
PSMB2	9.68302363998299	9.26633382052585	9.56386280036429	10.0541952282865	9.04505873896748	9.26958486215206	10.2117872332184	9.94624776391907	9.66549271706883	9.98906073317823	10.0269462889588	10.1673141159414	10.3581929529062	9.79137111461582	9.61520478327744	9.63904598949063	9.59286149712459	10.1948667180473	9.79739200923224	9.7260892619401	9.71683704234759	9.42135399692224	9.85516116076067	9.66205746894379	9.95644818666606	9.49990974254672	9.9866379820185	9.68290046317539	9.72316254344772	9.97586923530655	9.62934268753838	10.1398830280594	9.94889484907487	10.041535843836	9.78821603461817	10.2893199244462	10.5000827577783	9.46581971106083	9.7485122109136	9.58641656405945	9.59457416440358	10.2978161649754	9.23328130723615	9.23813523872237	9.38589190883952	10.2711460932144	9.8986744288259	10.8101421189736	9.80456459011948
KHDRBS1	9.39939595699822	10.6216076321072	10.4548775161479	10.2826794414507	10.7214839597531	11.3576003536035	10.7698596098332	10.0743240997352	10.8788087679546	10.1888819306567	10.8262768962181	10.346858267138	9.73477584369923	10.4638480890455	10.4790967015914	10.7073572040141	10.76151085439	10.4228437343671	10.7797487794862	10.4145590204102	10.6405614033727	10.5692094173325	10.886020029775	9.53459580276899	10.1392467840599	10.47921433333	10.8744753480049	10.4263954520356	10.2666623628771	10.6361459367632	10.7174359490827	10.9978008463409	10.7291486692092	10.4076574455045	10.5161155068089	10.8720063992652	10.1234781693248	10.7045804669811	10.9079315910268	10.6994306609951	10.6082716196071	11.4507623642771	10.7750517455706	10.2880015192277	10.7762650764215	10.2890384766645	9.6554156954256	11.1425562187875	10.3886469651512
RTCB	9.91369312890802	9.41280595538922	9.55051941493872	9.19166450139315	9.72914087681165	9.38344154874862	9.09445055322097	9.37815176815274	8.93142997542115	9.8525390105804	9.47510964094884	9.36422267412188	8.4841512962439	9.6701692063154	9.08021626721628	9.36062320659495	9.33472064330212	9.58241642380771	9.88084700410596	9.74785865491383	9.19982562024552	9.32273913301247	9.2279782428951	9.0279979451658	9.18768276581621	9.53881056230923	8.99310876586051	9.05067789214248	8.82520889491907	8.99679138226394	9.54217226474881	9.31934071605241	10.0446559934485	9.95510900622303	10.1929734329772	10.0047973224165	9.99619511815532	9.68552012245717	10.1492726828386	9.04165469550418	9.33693754309461	10.4083503396402	9.26172288648552	8.91623349026707	9.31936467218486	9.6858368254764	9.79676338588821	10.1350074432443	9.20371986861956
ERH	11.8473805377009	10.9182597472813	10.5560859163828	11.1425598453653	10.8342532715613	11.40151040951	11.4131888684926	10.1908810687017	10.9316227373639	10.5086380380834	10.683151209902	11.0803673625855	9.78844463223701	10.9758579855221	11.2484122603162	10.4888636059073	10.7300756393184	11.0338699805624	10.7399543986056	10.2685631051705	11.067592889546	10.8933905113007	11.3685244954838	11.4365240010537	11.6513349303973	10.536115101952	10.7194509908029	10.313420333912	10.1105336750137	10.3769953068826	10.6035235103034	10.7463835076717	10.7250941786929	10.8520512813482	10.650123165644	11.012308210127	11.8660878414423	11.1172896675226	10.7805934820612	10.5369401477747	10.6444296209253	11.5263955103009	10.8358285853471	10.1422693239466	10.3518810428196	10.745769842787	10.8853674063615	11.8733162277314	10.9801188625412
ABCF1	9.12499485107349	9.67403769167335	9.21773185568945	9.98866947880929	9.72104402888897	8.11205760226196	9.85034378058452	9.83444311378505	9.01626700155108	9.10815581957259	8.89506949856934	8.83349826977404	8.68744918296992	8.69270492610641	8.58150600560606	9.09788639716787	8.61588686945831	8.6680475988729	8.46309032962821	8.59447484117137	9.05674558777606	9.08733625068186	8.48577793487301	10.2301033377228	9.49772873298984	9.59322383121098	8.61808596000475	8.78081736179194	8.97145013328962	9.1897934010158	9.69588068935897	9.32758555032884	8.80342845238912	8.77466576552494	9.22953811532848	9.10317291912728	8.13218577460574	9.02885183494018	9.11209113794858	8.6454275278957	8.59810257756859	9.98182955378632	8.88844746956766	8.43512026904572	8.77422722073876	9.42958830790264	9.34540233217126	9.98946107269383	8.7687207540531
DAD1	10.8383305124432	9.93760260442023	10.6998196388281	10.4865166248687	9.66212796404374	10.4023318038371	10.2955141025611	10.2049378385906	10.4159050841675	10.1068223736427	10.4096410633407	10.7134034705446	8.72433128417024	11.0370620300154	11.004672430169	10.823127618394	10.8527813084511	10.5607966143003	10.8786711017639	10.4082831481471	10.454757487342	10.5279645000222	10.8050371545123	9.69738055202359	10.1512736122635	10.4371358020939	10.4248118854889	10.3257359969348	10.0984961687739	10.3463725825195	9.84221394004453	10.4823564745336	10.4978416062141	10.9354404000309	10.7417955423456	10.9513189192235	11.6871737991573	10.5800270104349	10.6477569406714	10.3426251049759	10.1137663766762	11.2949159267999	10.2605532814091	9.92615061172171	10.0241805469661	10.6471849145093	10.5774082922963	11.4230818343768	10.4825897017417
YY1	10.5106385614558	10.5507968226458	10.3745987610754	10.1512127730167	10.2012019760794	10.6617773411714	10.2541137204416	9.38362685441967	10.4185635041741	10.2127578003251	10.2241861159571	10.1127326157691	10.9000589567767	9.83192607186638	10.5603490918442	10.2717152288403	10.3009898583233	10.4442046462644	10.1075564566954	9.33927640126566	10.8138792365737	10.5397077064726	10.6547061693477	10.8603410481024	11.0483561508183	10.4961528265542	9.70106082331444	9.55767835844747	9.74336464789182	9.65155388767107	10.2909252015342	10.2801710467038	9.93942590693629	10.2632095721428	10.3796236293267	9.88196486183548	10.4990797077702	10.4764260094274	10.329675245092	9.71834322238869	9.5925470387603	10.9802050526668	10.2590599964958	9.79971886760472	10.1608726313146	10.2052882712569	10.0345185758431	11.0557738090694	10.3753825215785
JTB	10.3086182577661	11.2657718635823	10.6373820340765	10.7173876714854	11.3289365885174	11.3344552706642	11.6619776396918	10.9580696160114	11.3281468137404	11.132682687567	11.2749713180548	11.1157606484443	10.9307862738742	11.1039378576064	10.6564430363509	11.0225174056707	10.9169075631299	11.5048418526891	10.8598962206228	10.929460096241	11.2155377599993	11.0756004165916	11.0957387860785	10.5715166870395	11.1306077501103	11.0318892590667	10.7725781963846	10.5617679529121	10.5846596566261	10.5740687635611	11.1308473764471	11.3823217072131	10.8225990419704	11.8912126031599	11.4441478799517	11.3326284106205	12.2684255894961	11.2022818294913	11.3236586182046	10.5915801347764	10.7245945404939	11.877680516318	10.9440729783237	10.6971774136849	10.8456065141853	11.0100816831394	11.2207774238459	11.8895092976284	11.1462655215428
KAT7	7.4374888163211	7.83769232681788	8.3194465176568	7.90996825597591	8.55059691222906	8.41379558374941	8.45733261628942	7.77801543591322	8.45380527253796	8.83644873829407	7.36957876715704	7.70033121683952	7.16479226008011	8.31020676426942	7.72648108865027	7.51745197257512	8.41469438079603	8.49254927213256	8.54636122970584	8.78978249112571	7.91016650583361	8.44170068497533	7.90751250442904	7.52168376288371	7.69588755095253	7.85918824186492	7.97464452389211	8.06385127045174	7.90618430966478	7.76634273324306	8.76421885180623	8.73135692932311	8.44264295500938	7.91245089325347	8.37778999426041	7.86898298817776	7.53080227197838	8.64030490262379	8.72736823305769	8.28075186511477	7.98309676715613	9.21526845359053	8.16853737487124	7.62229463651847	7.74994811151609	8.26595173851047	7.83307264624052	8.99707773125162	7.9677778791776
ZNF146	8.7225411596879	8.1602794564119	7.9863224387263	8.66596624938241	7.79650393212114	8.7972563243335	7.70474279297251	6.97320575662304	8.18626227834427	8.03480747454771	8.56724556820506	8.07291827409838	7.92926864916317	8.23194618648975	8.1762811333106	7.5732602203913	8.11627442098351	7.45404998037402	7.94031350813295	6.53158099707158	8.46545389446462	8.87560773255149	7.96331078386247	8.7134841101091	9.00369329809012	7.50503389013381	7.2419097939567	7.81171515821315	8.34961415558292	7.17825708120798	8.04829112915688	8.40158011080077	7.3339450731764	7.49907016198635	8.57693991386849	7.77307265386691	7.47054289434879	7.95520067459425	8.14108280151498	7.35569383336383	7.3811867556405	9.09727684869772	7.96427449273003	7.6769195118396	8.06211612427165	8.14231774935782	7.34017142776609	8.72577674451214	7.98125513877004
SART1	8.02331394584081	7.93535667640202	8.07084094275961	8.4505851865322	7.79957854641002	6.87621533727404	7.7341989121081	7.60767307206695	7.27946497518537	7.90849614252053	8.04306814673439	7.71370176186408	8.35351118573071	8.07456824765826	7.62355883124046	8.10543394199328	7.76463220691555	6.79373964325011	7.70380585769189	8.14409335014379	7.33657168037206	7.59238855229161	7.99575565198842	7.78739257162722	7.46847950297339	8.3736157962486	8.19478688336426	7.83039629116124	7.96428154314099	7.79073061775868	7.98953171894162	7.91527544845001	8.41775749408502	8.06518656202169	7.87903483211515	8.36464301794493	7.33071842282786	7.64651039721061	7.43846984008633	7.59763375162078	7.82174295161302	8.81108456964406	7.75695536989097	7.406446526464	8.07975899725298	7.64217965769583	8.03585664436392	8.62551331116559	7.60985952608116
ILF2	10.3789305352742	9.46293515731449	8.32442895882829	9.24684011153762	9.22672630316486	8.66183431261366	9.40103711426336	8.86354946902921	8.94274274610706	8.91055548746871	8.71312616681537	9.13601835090177	7.07455251905968	9.04361674586162	9.13363056979415	9.3279210233655	8.95880651844733	8.79187960496759	8.81609750972888	8.39612063242015	8.95115984339252	8.64585933394276	8.74823968291143	9.91279031281712	9.66693105943167	8.5806223236271	7.77904618686103	8.27063841544707	8.01309941518332	8.67293545915666	9.16244196995991	8.98423728217667	8.95846488016212	9.62707342006173	9.19125893141936	9.50455750790318	9.53841830186299	9.43083910590259	9.61190166781729	8.24652486426552	8.67384813508589	10.2332904291497	8.72984166830206	8.12082184727482	8.73462758142475	8.91859431822273	9.07573807449671	9.84307062707344	8.99334696427798
SPAG7	8.75024089429626	8.66073454308572	8.77770996272083	8.86670727373675	9.63846929111055	8.05693792638009	9.25188301070845	9.56904070349119	8.93219547725411	9.59841255396173	8.81669789131345	8.75012078841117	9.45185392146157	8.89804086515478	8.77889112196137	8.93468817665999	9.7784684541423	9.3284125454351	9.39248408288556	9.39248408288556	8.67555350459079	9.09100462342547	8.80058882501307	8.45918242337539	8.09217577048004	9.38530177684629	9.43307138007314	8.83880072720297	9.0368848044783	8.81188983035019	8.91626981609856	9.49158044012375	9.47892811401047	9.96974594230655	9.41246303204258	9.18234286642896	10.0594865731919	9.65689252103803	8.66311266815329	8.83198409199448	8.66541108907519	10.1764740771151	9.05928019287333	8.53405394882769	8.88432346287478	9.395416873511	9.09046495630469	10.1735093050808	8.85700329332909
ZPR1	7.98105724603363	7.7186864264026	8.10450516996978	8.13873038146611	7.82769222869429	7.54164256398933	8.93639591421094	8.27102321998127	7.9596834216022	8.46858757280344	7.38878562579105	6.72513670849579	7.44709960875255	7.43365150276011	6.98836830585535	7.3868108066021	8.34513490936274	7.48500875115977	7.54231914850509	7.64167717840542	7.82108324062804	7.52968330720117	7.6426031743166	9.31912774174797	8.90698537355831	8.22719141446914	7.21573638179203	7.28369999334656	7.20935241496555	7.87907418182956	7.81291350452905	7.60652708237695	7.44426750004186	8.43580781093856	7.88798955584941	7.8992828601974	7.86541867931677	7.82659237309417	7.3825649298226	7.1000242832675	7.27233887412427	8.61588990843397	7.57151831109523	7.4431099754241	7.37183778248477	8.43082819506347	7.88634924994113	8.41877895676502	7.59008675350753
TAF10	8.46526803601976	9.01147278989638	9.35437493714156	9.70696772633281	9.71287827373213	9.36217776770736	10.1203399629928	9.95899912548312	10.0837103217111	9.70667160103618	9.33046927711049	9.47077214519299	9.11464036874453	9.28927894536236	9.38576525557961	9.36548966281589	10.3209462087747	9.99670552505524	9.67980795494791	9.50775815386938	9.66081735582014	9.16088372293278	9.49885430886	9.52553187594423	8.84776040107561	9.68708329187139	9.85971453178016	9.12135726392057	8.8677898999086	9.34959409858919	9.60345800502665	9.6141378858329	9.84979424005024	10.4957268075159	9.74427740166124	10.0275820731731	10.5237553551116	9.67889813643927	9.64314489316145	9.48245594610252	9.38531385089157	10.4976170921339	9.36883923114718	9.09085589068785	9.25652200764991	9.84765622035612	9.78348858359985	10.3392251509763	9.59825330276182
C1D	8.35759693091934	8.84495885542927	7.59661524073336	7.77407175131458	7.93795452312621	9.40581751731265	7.8495698722051	8.13611370637029	8.45697786875356	8.31428393311367	7.91056047228342	7.45494054304754	8.38132924198579	7.34868174964413	7.69119282901012	7.91974701595448	8.110001830269	8.27283063549759	7.95155514247885	7.97543802136232	8.02780518880827	8.26322525422492	8.60198006860232	8.41247732630761	8.79899960273403	7.73541700185014	6.90555521670611	7.43493212699687	6.99397417501869	7.05400541658979	8.19902593559046	8.2533539063747	7.83309086264268	8.88577943976238	8.5761916168871	8.06830686762291	9.41878493796077	8.58228656307437	8.18382441450947	7.7194168497029	7.03052665298904	8.94176274977407	7.84513967728225	7.71175011008411	7.83880502894193	8.1426339987917	8.14516026346635	9.24044177057648	7.67586544669479
NONO	11.3676339405862	11.6507171625033	11.1959927925719	11.5226523888341	11.4836660642924	11.4451417361936	11.524353032751	11.4524829923478	11.3613480528212	11.0649977525211	11.5377971861715	11.2563723870412	10.7424214976495	11.4151739913952	10.8857957680627	11.460492881833	11.059887325483	10.9764151882926	11.0099282280976	11.149448832407	11.2993252884829	11.498714564404	11.3534406928869	11.1375185221329	10.9359608197607	11.7796959923502	11.2875252869933	11.7450845137452	11.6623762513339	11.6469239522278	11.237663198267	11.3467985932314	11.2858804438255	11.3643232847221	11.3950784987285	10.9726232889416	10.8678871045056	11.0249257791406	11.1115489079042	11.5568473411422	11.2066978755029	12.2264463797774	11.3039037318162	10.7810434101988	11.2395610545013	11.2447691339126	11.2470421488849	11.9626268380392	11.1479217871676
RHOA	11.0293292130751	11.0405033666557	10.8745832667766	11.3315598515987	11.1229310208586	10.5372903666289	11.2930224253015	10.3381089033788	11.0265831713394	10.1989402988336	10.00550367335	10.9383858611177	11.262365852034	11.2004069559875	11.2478620419531	11.1491898392858	11.4281005522629	11.2762640065298	10.5106704061102	10.9399521747943	11.1021470602087	11.34441578263	11.3186544670778	11.3566709358786	11.1328155541785	10.8347970996514	10.872856820845	11.1232722057335	11.1889562801618	11.0817650431383	10.0651751014834	10.7148571544152	10.8433910767751	10.9458532540126	10.1407462361385	10.770155172773	11.409709990802	10.840231117188	10.1595449571811	11.2965206850515	10.2096758032633	11.8062257637775	10.9500497121656	10.6885166635507	10.2897170279358	11.0806780756233	11.0551712136939	11.6306495576702	11.1311650982449
RNPS1	10.7744502259465	10.2586305142905	9.84189889505036	10.5888585493884	10.6026158460626	9.75252955035078	10.370159347935	10.5140362321598	10.1410102494135	10.2853724978026	9.64250164970629	9.32779592906346	10.7164391455572	9.32917010488857	9.43560643455765	9.70345266867521	9.55803505491069	10.4243544499541	9.92253943497662	9.72699582534217	10.3036980623706	10.0432344913596	10.0887580762209	11.1371050327448	10.8513665653005	9.89778369774492	9.54854609600873	9.65580461517692	9.56945666006248	9.33910218300277	9.90496644197196	10.10621563576	10.0366633796745	9.85913943359095	10.1367822800823	10.2036403758276	10.0799759894736	10.4002072237997	10.2573602874006	9.53758883989722	9.80309047483033	11.1062526092413	9.90207182432031	9.7281744646666	9.8659124272075	10.0588236724545	9.74922081466554	10.9039195756963	10.0726487894917
RPS24	11.4565261214755	11.5294211850633	12.5076321877279	11.821659978194	11.2877705206597	11.9146755161958	11.8431213001446	12.0955243305135	11.1397872550777	10.9909922197	11.5915797277218	11.5291290468196	11.4227838018564	12.2301780460167	11.9096065349672	11.8561750673386	11.8192134917613	11.3445635795422	10.9194572791087	11.5723723443859	11.8605467769752	11.9303301744046	12.2854629500748	11.5201106778207	11.1951377220852	12.1039813661096	12.2007372608773	11.7800745435802	11.8859289602586	12.1914658588553	10.9432020504517	11.3613497589797	11.7080869939054	11.6968385435386	11.1704727063302	11.2891767919339	11.7235275690523	10.9877038700599	10.9802791195528	11.9831392875407	11.6047589644848	11.8182507141902	11.842499797457	11.6678707453585	11.8743814495764	11.6479560793058	11.5002589595987	11.8557837895891	11.9065745582338
RPL30	13.5636941418186	13.6825185076357	13.7277887511503	13.1764386708388	13.2922177544588	13.5822272293947	13.831568031452	13.6754235669228	13.2039513328399	13.0267760362746	13.2864721970988	13.3548389669449	13.3644557369952	13.5608149492634	13.537286106148	13.6718041207754	13.4286212154929	13.0194401323865	12.9898344838381	13.2239000453638	13.5714466826207	13.9151593497355	14.0840982744728	13.4987603077981	13.3333126122272	13.8651748662876	13.5593396450475	13.5818719657394	13.5166857337442	13.6596815294526	12.9412927271011	13.164655124243	13.4046096547426	13.6045716059398	13.3157177996391	13.1802905827892	13.6813128966549	13.1522664773344	12.9264977295615	13.5448818262331	13.6295098034094	13.4803502497411	13.7451848959182	13.5301753279826	13.7019855220245	13.3708114046161	13.5621191964049	13.5687708942162	13.4792558138214
NPM1	12.4808928573149	12.7331736617171	12.7359023941835	12.7167220505076	12.2953932357009	12.7575983056432	12.7207169061463	12.1342193060324	12.1847311462615	12.0352768527868	12.4373494264405	12.1533864612004	11.5033226306838	12.0917374937031	12.5104494021374	12.4055277194219	11.9961718437431	11.9860145976316	11.8110593647129	11.9429012007873	12.7972812672012	12.3787742021167	13.0735875716103	13.0929327867598	12.9608869474376	12.6380231853481	12.1536587016884	12.2406542265987	12.3146211540043	12.0736746854154	11.6753813333729	11.6620220412012	12.0787211411357	12.488231040438	11.9767396740519	11.9812012559488	12.4208941353028	12.0632587310147	11.9940225729398	12.3369538494776	12.3169279659563	13.1161690060005	12.5974643635517	12.1460663204965	12.5843227650169	12.2757340738664	12.1239393674586	12.7854171880882	12.2844897006462
HSP90AB1	11.7494235419136	11.5865436810142	11.7995113685872	11.2144344279787	11.7217799962546	10.0758407202014	11.7072412226512	11.4657327152482	10.4446945629474	10.7059662233458	10.5432365650976	10.8015415528217	8.50366664010646	10.9988506887321	10.7674237364743	11.2854280039478	10.6437457950241	10.6017747674933	10.8962752595464	10.4998742413564	10.3496714383393	9.56330197378251	11.0859119867111	12.2321987148805	11.5062315189039	11.3216237356567	10.8478657843744	10.6493588952449	10.8216296191552	10.7935644444369	10.728593514779	10.8723833676847	11.2474346716062	10.7635880612769	11.0221417045832	10.6874117100888	10.7596938275682	10.5664008946078	10.918025796193	10.7940440077106	11.330140929472	11.8858906510868	11.0714343530302	10.7744210043504	11.1911954941457	10.9322083721633	10.7160240269023	11.6236095375387	10.3565616907436
IK	10.1399226704441	10.0862803454838	9.74024908956807	9.62133532114762	9.07907474334737	9.25849976109935	8.91189119135625	8.95242499688819	9.17677091038546	9.31218351015285	9.4765555239779	9.3765220050409	7.98566259077491	9.38177537903491	9.78648207829211	9.66231453403696	9.16283641998668	8.60299047189901	9.03641843027785	9.01359935520135	8.93399032117741	9.85965776927146	9.53672102220371	8.73836036644154	8.99372843678881	9.72115175716979	9.48949515387506	9.31456252141855	9.12406342072803	8.98816581564064	9.25352511984759	8.96145724016455	9.6609299103721	9.60582429654994	10.0109636328783	8.73625858958845	9.44998818239197	9.38942115213167	9.51089922147916	9.49509610021785	9.3611766409151	10.3301481951916	9.28101577329361	9.10543119241974	9.31187454000699	9.22315336668125	9.21735793706569	9.959617795864	9.19075010361367
SNX3	11.2840524838991	11.5477069876064	11.2604627340039	11.2353130158226	10.8086212306633	12.0045156238547	11.0033042774363	10.6064089009078	11.2120505533384	10.9054613999225	10.8742924229774	11.167174990259	11.5963201936551	10.4536600287375	10.9295296702671	11.3320908743387	10.7332577590439	11.3202594134033	10.7847606724669	11.0600135021315	11.0772697532393	10.9395611514942	11.4239135232826	10.3510970795136	11.2737794095877	11.2687148571261	10.3054470060563	10.8858158652635	10.6163144652177	10.8650461755777	11.3821629311711	11.2910168102297	11.1292292157542	11.7103262860063	11.7145463211644	11.1592202513638	11.8107060026757	11.4397824311413	11.38012544811	11.040759098364	11.2423044769847	12.1711652958354	11.2571135817901	10.7974606479912	11.0184336788796	10.9483302525375	10.9348185543164	11.6388008567983	10.9536863589489
CANX	12.1674307307539	11.3767685801327	12.0026421539417	12.018171991469	11.1881598868767	11.7885625255732	11.6421604313161	11.3469674070333	11.6568052782996	11.3686190825077	11.972627402129	12.2337533419887	11.3902608820942	12.4356246703369	12.0058775487774	12.2763845157075	12.1607392476807	11.8812463599062	11.6468392704451	11.3345206543248	11.7051493618616	11.7548495014302	12.0746634384806	11.7959746421014	11.9314053607211	12.4166236263989	12.1886866980621	11.9585010511986	11.9722371312743	11.5698552084394	11.6610030711006	11.8750713962112	12.225091555479	11.2783571852012	11.3729098852687	12.0960384297854	11.1048810036747	11.8019820642402	11.838995758247	12.2133172242012	11.8065552850539	12.757408401455	11.6551773420177	11.2612751807888	11.5498531276205	12.0390459339136	11.8690035191506	12.5440734987182	11.7533495017565
SART3	6.540990217649	6.93705358964397	6.37910968616302	5.74361296939865	7.13365561344037	6.5853362536448	5.50605542332467	5.47043126876138	6.96434838852409	7.16536484454878	6.00316585616466	6.07338635726223	6.80606651148781	5.7687115099258	6.10037289381633	6.45405732208693	4.91298649244288	5.66338301669585	6.64108320528722	6.34613713907772	6.38172676033861	5.5667527095288	6.16711680015634	7.22244225331601	7.01687909573338	6.49803312895843	5.7032890211683	5.61002920463849	5.73907900905456	6.25223695012322	6.3360427129159	7.19786728345444	6.00764143507078	6.13617301722363	7.04645902565015	5.95675277637927	5.45427865006547	6.28007293205738	6.3734642837713	6.24384315137443	5.97301130451682	7.30052784050534	6.64321944457214	5.99748788197743	5.87047471946437	6.10181530550756	6.10669820026432	7.19750819940856	5.69846377787291
CNPPD1	8.1308626207709	7.4687080747421	8.39809318187254	7.73806968003087	8.53135621961002	7.78322077438882	7.96401517488436	8.04544477036947	8.80996516904511	8.61868577164697	7.73018609688	8.42184636757272	8.65607623093386	7.74331862463906	8.14741567591292	8.05682712073649	8.25377222958802	8.2666482030842	8.5909315531622	8.54307988536818	7.20181369267676	8.52448539808733	8.21382397971889	7.79958200395552	7.95391500905184	8.65003308377491	8.45298836282259	8.31148755358816	8.71174576797859	8.2547091747941	7.76953381010455	8.42904990651974	8.42181759815299	8.16659308447835	7.93374963252195	8.59081084997117	9.06316147725925	8.15451293478203	7.58987503192166	8.45649685724775	8.13010086813561	8.60226038732323	8.19481654629112	8.33496428236531	8.07683998674979	7.65046411878451	8.51834584210588	9.03713750535398	8.00833859303204
SMNDC1	9.67156996792997	9.69067611483408	8.87101564162687	9.00400028198153	9.66264318892261	10.0636212520279	9.66075793041246	8.66812528685157	9.45720983771189	9.23044974737112	8.66715801946628	8.57776959964455	9.34924223682839	8.6543013550648	8.82373600983726	9.02222437399111	8.74315412574928	9.10157931659617	8.94411121138443	8.28091367089315	9.53417142105945	9.25642281094652	9.62830304817673	10.0254033548153	10.0517133058199	9.39566988503285	8.68327001904229	8.62304544428761	8.61778781043103	8.56627448025105	9.0628784283908	9.16547363486747	8.51855579126114	9.17531175836919	9.43780718218171	8.80312450678311	9.02539085603789	9.18588756168783	9.36624564868226	8.87978039628107	9.02739694885028	10.1231705562911	9.27096175060532	8.86922704322881	8.91604378908702	9.03686956237101	8.82627680156749	9.7095399276181	8.88681521207519
HNRNPM	9.9463658470317	10.0650743804989	9.39953527700474	10.0453250137542	9.80757797525394	8.40174260412972	8.89640327989039	9.77102607610511	8.66540298584653	9.09642745750355	9.55354142100541	9.62766926910604	10.1364814401061	9.69100819787013	8.96342866231246	9.73019671612833	9.26500899665588	8.08302320984473	9.30966431239764	8.49619170896769	9.32376573930122	9.77187346495105	8.66573647776739	10.5741740693269	9.93440989334583	9.14072436545917	8.84474311946937	9.24053995477318	9.02170174423157	9.15895707732356	9.13794835497984	9.69488207072519	9.47438771163437	9.01003202578	9.24380080646227	9.96719761326889	8.53711482938594	9.37745679270113	9.5086319996595	9.25125452745096	9.15815364022202	10.6198593077992	9.28119918581735	8.9410865509378	9.2712927424279	9.18635293777244	8.97559787226466	10.5271158701301	9.28120307160302
HNRNPD	11.0962725506927	10.4431555233923	10.1856842744321	10.8107169476339	10.1198354525195	10.3531798237552	9.91011669634098	9.87332122955489	9.80334966588476	9.54175489633	10.178960519844	9.73573739099942	11.0677027943872	9.97628768433389	10.2116442051823	10.0884867830676	9.70617462447179	9.37315982556349	9.32513177463989	9.17225184568026	10.9119199337411	10.8225106122322	10.5784604387379	11.0951948133193	11.1075409010604	9.32405689816105	9.65773637336648	9.57693636172937	9.45885675261472	9.57845806214503	9.8669743288918	9.71018465859405	9.85097760842317	10.3552988703739	10.0592977159746	10.0097320388827	10.0402363506275	9.85730809503685	9.94685816384914	9.65065325445695	9.40234268003861	11.0505679888954	10.2174267436522	9.80334867550484	10.1054931123281	9.88236839582878	9.74076056230138	10.8587706478544	10.1079646674255
RPL14	12.3607272873393	12.007045010739	11.3756612247621	11.3173500026399	11.650423438991	11.1697891152662	12.0704840195791	11.6006423539281	11.3646951419965	10.6834299550607	11.0610563146185	11.1965612331331	10.7216174766959	11.8802068141466	11.4411894204365	11.2091865961757	11.4096848158015	10.9817342375928	11.055154080434	10.707565410971	10.9477350090547	11.3193604682158	12.0377674777825	11.3114407258076	10.5452345145582	11.7185861273553	11.3665078261608	11.2762775438194	11.0076028924578	11.2824716954844	10.777065601062	11.556773709952	11.8151373324626	11.9779210074101	11.8933142976094	11.3106833500991	12.269839185816	11.0377514925006	11.2602249269574	11.1841018580991	11.5891254739401	12.5513419857208	11.5127046756472	11.0934344530755	11.2857932267875	11.3509692970564	10.9763186059469	12.0502354633883	11.090368551718
GUK1	9.05165545052728	9.01185424587717	8.67693130007313	9.86140844238624	9.85131147894352	8.31299827332897	9.88074093928504	10.0154306488096	9.70339862530586	9.95795294271536	9.40374097353129	10.095256458323	10.0938191181391	9.65456998579705	9.56793111427295	9.95837973984331	10.3462570962032	10.1881205331963	10.0489543280015	10.1324957523358	10.0111950237043	9.9287750513972	9.75440203481967	8.77837492169374	9.48366964893281	9.83143658227851	10.1342712891619	9.18429334754524	9.55430512916616	9.22788710665616	9.56948119933689	9.88506680714576	10.2151595664304	10.2975323866806	9.95561191366243	10.0978827919203	11.1124584672479	9.59202165344629	9.61680036109518	8.98855052545774	9.18321055427278	10.4875588893332	9.54250390231334	9.15216880779351	9.38992727518051	9.69956806752345	9.65925741280987	10.8471611519913	9.97451433789498
KXD1	8.99336549739648	9.33301812237779	8.5033983873918	8.93503917792603	8.52722664840733	8.0581386832914	8.99688193739533	8.40278490581416	8.38060841150289	8.18148741739272	9.25598950587192	9.00280809158502	9.19731308313522	8.91832146465002	9.00394887397379	9.37696527113864	8.58709468984748	8.42483324263559	8.41491160943309	8.42711589055104	7.99415037940178	8.89954568589321	8.09170403622158	8.26562521044784	7.93709622423917	8.69858361964998	9.17916836230834	8.62644359712082	8.57383056428745	8.99884733112354	8.85109124963749	8.74912986594981	9.40054314384291	9.37156388181195	9.09388693004446	9.35821844745012	9.14958774828649	8.87607766366807	8.96747715238482	8.69673456745208	8.78274999601555	9.79956109001281	8.58200172598462	8.44956928476016	8.67834079583277	8.76781726309147	9.06169047764181	9.44732245769227	8.39666261229634
OAZ1	13.1269076390197	12.6575605704083	12.3697082985108	12.5596389440116	12.2826357290057	11.9798886040153	12.396716353074	12.3151535260189	12.4452958165102	12.0892183787117	12.4826093806839	12.5009737652601	13.4770873125962	12.6398148897904	12.8950917413305	12.9577345825951	12.757027387624	12.8066194164344	12.1323637023791	12.5773344197666	12.7103186063519	13.0568666471675	12.805075744789	12.6790879896281	12.538802693479	12.9802980030563	12.7834635352548	12.7127264428299	12.8253068509746	12.6632837006929	12.0151686605275	12.2978793280901	12.4237153208048	12.6854248198453	12.0937498554874	12.4732368895999	13.0316163608267	12.4254868153553	11.9686731992535	12.9851341889837	12.1655749925017	13.350272729577	12.5565184310013	12.1893530564443	12.4703166258382	12.7680818830758	12.6964022249736	13.0583859007006	12.5996733819633
ATP6V0B	9.39987393639984	9.53094896724373	9.11770389707434	8.99211378598691	9.13113670552352	8.08845661684789	9.4231460298637	8.96421278807692	9.83077481160394	9.7413190467142	9.16019634503066	9.79423287119783	9.98369743225456	9.41820770271292	9.50492891564933	9.87428139263128	10.0296233466265	10.4619148648858	10.0446374809875	9.46672500571415	9.12964983330384	9.59411319422566	8.68363409165743	9.9945317304829	9.40451678257381	9.29259120107819	9.15914138724113	9.22934079078807	8.98974649309041	9.57705961445935	9.58015045899122	9.66756137249202	9.43509155876712	10.2434913687107	9.16691319975364	10.235737823525	10.6089346362039	9.84568548556465	9.31457326151287	9.80584471309417	9.30878074747045	10.2775460789865	9.12081043969607	8.88705229930726	8.9533929832845	9.81242897889778	9.73863109832029	10.3635350043225	9.55366736258845
KARS	10.39750077453	10.0188106579289	10.2705048535992	10.4211739699049	10.380496621697	10.0264846542729	10.99667794215	10.2279692650932	10.2292814500296	10.5562160654423	9.82811924926789	9.94961782991304	8.48487856308077	9.87602778440654	10.0454522127267	9.76493366459522	10.1020359334497	10.1933769378871	10.3757941898475	10.2398581060939	9.72957706959789	9.70925333300919	9.88603825411483	10.7691013272059	10.5839504804916	10.2873756662765	10.1941188302291	9.87246057670642	9.60552912199012	9.85846771694376	9.99928697257406	10.2033759622626	10.6320018866322	10.539125860771	10.6733408614098	10.6001115915895	10.139321417917	10.1261152761769	10.1522245362295	10.0237768209801	10.2298984400648	11.45679109077	10.1246372212436	10.018301369465	10.0965474830343	10.0165798256506	9.85035092724305	10.7320704862512	9.76532893765624
RPS6	13.0583089228362	12.826610565066	12.751690350333	12.6587281229359	12.7249138776577	12.657645383223	13.0670198170082	12.8193105759197	12.5915701202565	12.3180390646394	12.4779206179185	12.6755600451987	10.8988996199021	13.0554044619077	12.8727699215836	13.0213164853947	12.6385274762125	12.413559955586	12.4287543178239	12.3496619504853	12.9504944398204	13.1276915874857	13.3984235672084	12.6733279948155	12.3454501133694	12.9885949433186	12.5691896520839	12.689752464867	12.5990364185566	12.9339078081022	11.8793254433338	12.1685942057366	12.8164318510025	13.0978191741741	12.4510279339168	12.4552635643797	13.059014240384	12.2204416352934	12.1732474003786	12.6130568345697	12.7623038617146	12.8432608126336	13.0567258401974	12.7383030166844	12.846035649902	12.5325825286867	12.4038118790647	12.8627379402635	12.7457942756048
RPS7	12.3602592785383	11.7620823463311	11.5605069901368	11.2431265845374	11.445468620579	11.0497839180173	11.809440321563	11.1655583428527	11.3420264639653	10.9924707432442	11.6937598104217	11.6896821871861	10.1290318782771	11.9829814170549	11.4389729903096	12.2226809431789	11.5828243873576	11.0817746922648	11.3091949792095	11.142008771388	11.9999487840358	11.733199615097	12.3175793404334	11.8523431103144	11.4602087533	11.9717707470771	11.7668135021279	11.4891425261452	10.9351636174848	11.7393555026755	10.6567657719212	11.0802289568643	11.347048571071	11.9795837774017	11.3883278654581	11.1775648282881	12.0367723600683	10.7847298638763	11.067430771354	11.1522276542203	11.4302855861958	12.5032614083846	11.6489762307707	11.1616852658934	11.4808452634508	11.6354035946714	11.2948280519306	12.2041262971381	11.3984717927034
USP22	9.3534009166748	9.43918849797005	9.71646226363944	9.8913979598703	9.66317638863769	8.81618847929778	8.74348598303254	9.883610435681	9.36123671985831	8.78088078355755	10.1593115758976	9.43785710415895	10.4163461526859	9.50863226451821	9.60698157738375	9.66183157836759	9.63264505200935	9.89389274581782	9.65108435274784	9.78937137852702	9.77650545735661	9.84685721176698	9.5721367566038	9.2147493137012	9.51111433282618	8.82577709944371	10.015325221598	9.76676897305871	9.7267147402569	9.83022909754889	9.76777698837725	9.59366069679372	9.91565574369102	9.21511449202417	9.50319727761896	9.70124621740872	8.8256227663968	10.2159081770951	9.93473375931228	9.76203631511964	9.30790313797484	10.5263690713696	9.7913609915342	9.37378215709476	9.71743174381222	9.59072646279338	9.58351619769842	10.2374212188082	9.25815914350189
C11orf58	9.97761499042878	9.40923342396273	8.71262995148267	8.45407433089314	8.56972917451298	9.44513340236964	8.90074075888327	7.81005446241999	9.01409166033291	8.51988801634313	8.53167548213727	8.84016833006624	9.59265646645923	8.93122240783516	9.28589443374745	9.70814793148108	8.90059599003857	9.30735310891229	8.98139457085844	8.43240156313739	8.74523622270128	8.78307998062905	9.56225557626654	8.52594732794939	8.94364826216887	8.97186877294389	8.50918866874106	8.54637095485026	8.44519023465264	8.22817937090916	8.81808448501098	8.80090991156745	9.14926779013625	9.52585366137354	9.32662648172339	9.19097477718333	9.75758844885063	9.37401522606508	9.32928338602726	8.51491143597944	8.66594783832923	9.97391340009428	9.0827811373527	8.64452457275019	8.83636468524588	8.94454470166648	8.74202946593977	9.73985047853854	8.81339717008645
TCEB2	10.3900717723414	9.74985156567346	9.85694347600914	9.80046719021212	9.24809134260295	8.52892257913158	9.96832551074314	9.22201354929755	9.56991303109546	9.42568877585615	10.1273930655236	10.0881945153077	11.3202207735543	10.660974816963	10.1504056387743	10.5359474332396	10.2363566006283	10.0329583441993	9.97738403777402	9.73854456034692	9.59654494536965	10.2969327127142	10.0614453450772	9.15743915863266	9.53120247792606	10.0383439877997	9.91655644444885	9.74806756369617	9.62497154184499	9.65284646579882	9.42680963570653	9.96765062721911	10.0922207963674	11.0321210062682	10.4374269424039	10.2938819849801	11.3510914882931	9.8688802196554	9.72392931485509	9.73482080341777	9.33564173144614	10.6399937998737	9.87536789748486	9.74861300205535	9.8845600423046	9.83216162551864	9.87879163746085	10.7389156533953	9.95120841086596
COX4I1	11.6063761338609	11.1047154718595	10.1964331344847	10.6252774672888	10.3329850207392	10.7097818735629	10.5920676769487	10.5552505509099	10.7113444801837	10.3746838415589	10.9303099693166	10.832905313122	11.9469591725368	10.958194072442	10.958194072442	11.1171033482024	10.8492661667239	10.9739490606078	10.9422896261885	10.6322973904385	10.9420991633135	10.944375953862	11.4517976485955	10.2179543783384	10.3721107369491	11.1057282733817	11.2027120955045	10.9457219118081	10.8034908570483	10.3947542204545	10.4815315802136	10.7749383618809	11.1547326568867	11.658715734119	11.0307008720813	11.0368498700365	11.7569567451746	10.6553444384304	10.6176323165317	10.8256776382848	10.7804380872794	11.6103482373024	10.8496560318448	10.603055676252	10.5924867091158	11.0760505527345	10.6480023182019	11.4815550033638	10.7034144769611
TMED2	11.6086112072219	10.5980428747827	10.7776831932596	11.1533519620009	10.9181417070125	11.5775761829582	11.010224731767	10.433039060808	10.7717223010433	10.6505762883357	11.1370663902386	10.9075278454415	11.6931976828037	11.3564794820461	11.4482379281907	11.3309180250046	11.4141224207278	11.2633082872773	11.0318923746502	10.4758592476779	11.4021311237288	11.4451101786968	11.6089355748828	11.4526923726083	11.6705478168229	10.9251172013044	11.1416935873891	10.3491881034213	10.5721098882044	10.3975811601453	11.1809720303298	10.843325008631	11.0482261583621	11.3540199847571	10.9400667719799	11.2600948215395	11.583589916874	11.2737539806888	11.1622251647387	10.5328409720447	10.5698402778183	11.8053994593251	10.8810812271619	10.751558404999	10.7320600287357	11.2096637017825	10.9618332621529	12.1651043926896	11.2496209198479
FNTA	10.5611287530704	10.5305653945402	11.4244174755811	10.8434466315096	10.4500340164863	11.6159213317631	10.3452731832116	10.1996614930284	10.479942514028	10.303452914182	10.5760197462567	10.6698357791564	10.8149575141407	10.5801133626367	11.0930223946864	11.2192525176699	10.5417818675499	10.7763178827555	10.7549782905141	10.5432695334011	10.7359018974367	10.52235291995	11.4157672456556	10.6458866006785	10.8138000339655	10.7357439700304	10.7896155661697	10.49030407591	10.5540078114297	10.1633148868104	10.254516873116	10.7924094804993	10.7169237225702	11.3243056024334	11.2945290989864	10.7756897275341	11.5560007009637	10.6497903325285	10.5265173557636	10.5482047573035	10.5768838917882	11.8065947764107	10.7389441036001	10.4839697219064	10.6210707855977	10.5194842324049	10.4529186291905	11.3686430064843	10.5348057058023
RPS25	12.0242662444421	12.4578526799549	12.0447562856918	11.6937701817947	12.2942624038266	12.3765247545186	12.6917190786891	11.8897898985389	12.1345861889091	11.5530739692583	11.9939881601821	11.7394398297863	11.6404292222173	11.7058818198735	11.8646072257363	12.2042686840962	12.5519393040922	11.8219547262679	11.6269393887874	12.2322778421191	12.5827903563082	12.7032180173497	12.9543404572908	12.1940610582722	12.4099122753794	11.8343187546557	11.5675264151733	11.7685500667935	11.7525708784914	11.6725571705998	11.7010763219031	11.696381314656	11.7348201623254	12.5430481018711	11.8914357660958	11.7949315523513	12.6008889905863	11.8918930923025	11.8285380920896	11.7281811060472	11.8536813397519	13.1264130266276	12.3980883890952	12.0338784141563	12.4102342179026	11.8025003566614	11.8231869289831	12.5506001257284	11.9239480394376
RPL37	13.8076691040657	12.8888680210465	13.1097120637972	12.6228827046773	12.5383898238184	12.8876840649428	12.9965658693224	12.8571509039578	12.2872132881781	12.2220475745163	12.9065035842985	12.7304904904016	12.9470592691727	12.8601353614021	12.9935784094674	13.106793662979	12.7446097475969	12.3459886013089	12.2664372894253	12.5676556557946	13.2277911505885	13.3959750071692	13.6799409299835	12.8014658580496	12.9157926924436	12.8233445303827	12.7365358334054	12.4824690800351	12.5370547551535	12.4820198206046	12.333213643096	12.453633719417	12.8764241535309	13.1824002198355	12.7505696932381	12.5203516728236	13.3978129971212	12.4615658814021	12.6473688710583	12.6087987702944	12.7785575634602	13.4758391609618	13.222018221574	12.7627521979915	12.9676335893595	12.5781666063076	12.6758258687027	13.1768544350972	12.7894001297348
HINT1	9.05947182028936	9.45220831822829	7.88449941107137	8.07603481188865	8.80366513443521	9.30765602481162	9.27217908749786	7.69763344250676	8.89242204736028	8.96208609813067	8.9868324328856	9.10355558061267	9.40536646760138	9.00727615508451	8.63496840611895	9.23535191733438	9.09848969013279	9.28683427942732	8.35917039471183	8.60011703798978	9.2905984736065	9.28518748618665	9.46972917119671	8.68739601920132	8.85321682180932	8.85482777328628	8.31832389579492	8.35736039227706	7.86170832376896	8.5924150172794	8.50808841506423	8.67464920503524	8.61812390744714	9.7002632153809	9.47627050931094	8.53547325729002	10.323704874565	8.92545550225898	8.64043253494358	8.87237033974144	8.53218566467045	9.95332058439731	9.20980760112278	8.62710620171205	9.02861045492373	8.79639469004508	8.68400762638574	9.51825863660334	8.66828979399505
EEF2	12.2089852235672	11.9883085944993	12.4769008929023	12.3616499482116	12.0173400000668	11.3449482455967	12.317663871548	12.2156302313871	12.1545286729708	11.6239385677727	12.0100664228074	11.9304737573291	12.916300793052	11.963381262232	12.2513042519867	11.4858842152536	11.7505415521167	11.6645012174211	11.821079122407	12.0309663586836	12.3807753362347	12.1581057293588	12.9908093145076	11.9920130664098	11.7859061039165	12.5385319377801	12.799928489987	12.3028247766753	12.3156005700424	12.0887126091203	11.7390317509082	11.6212642677256	12.0868605027284	12.170270127723	11.8258669554392	11.6160630484779	11.6086707866726	11.5102447777866	11.732984358853	12.1786911044591	11.9413000606661	12.9745416735532	12.3360854895743	12.0340703552275	12.1055992921512	12.0265378129469	11.7320178150603	12.64145831533	11.8732306449412
RPS10	13.592006735078	13.7207224865173	13.8866786299479	13.6696136630197	13.2118693501851	13.0296713453007	13.614212555487	13.3014359495578	13.222673030992	13.0242636436423	13.5085372841127	13.4640739887727	13.6367298211388	13.7931407325296	13.5037150220534	13.7988840851364	13.2026468408132	13.1260952191938	13.2031913457711	13.50688657599	13.7239193766461	13.7278072127695	14.1777376062325	13.4524857129402	13.3805661282734	14.0774779487014	13.7922477346735	13.4607656513011	13.3807262934662	13.5352436235389	13.0566775912381	13.3760124165508	13.6673402337315	13.6880964505325	13.1844505685713	13.3418047317473	13.6808174717799	13.24366800252	13.1439736103278	13.4642508601058	13.7649900040065	13.3821289736612	13.8002019797127	13.6914723239609	13.6947925796488	13.4622506537713	13.7289493540298	13.5212734472055	13.5992237667173
ATP6V0E1	11.5945226696221	11.0466841735256	10.601442902952	10.4166156390445	9.89534886152382	9.99475770694243	10.3259090983142	9.62622417426696	10.7812215562931	10.3920202432395	10.1683512234477	10.6942583479443	10.3804963511801	10.6709947197319	10.9768099779426	11.0349149664972	10.6930501283683	11.0559563335555	10.6067684355193	10.0948349557456	10.4293224652371	10.6928448503495	10.6775346407781	10.6619940149452	10.6668333314638	10.3714483346351	10.2449369854889	10.0830401499434	10.2132173617348	10.3234193774993	10.5553001663523	10.4062230486214	10.3680465001184	11.3182629887018	10.4908971473138	10.6328145149716	11.9351213155615	10.6675719536537	10.5656302037168	10.5809145124893	10.2898942538903	11.382122245724	10.4578911654708	10.3192944772366	10.2074887534953	10.6616601779162	10.3709100050576	11.4944664253136	10.4932530975533
HNRNPK	10.5629836141746	10.8778499897714	10.373144674576	11.287122908581	11.7826634183908	11.793193595938	11.5281869680447	11.4362939237207	11.294686650098	10.837346973298	10.6586127403284	10.3704182416921	10.7366833733527	10.2875940641286	10.7195477636633	10.557775423838	10.7881144465615	10.8345399227337	10.5467070021022	10.497231561626	11.3983874944664	11.3860878695755	11.5893579736162	11.7873188646041	11.961788686443	11.124774051013	10.7283526963716	10.7346123758737	10.6975489393727	10.5173896592085	10.5000389732351	10.6185369012074	10.656378272422	10.471467225873	10.6156151622061	10.5836103954551	10.8376538060419	10.8341468640893	10.7515683229912	10.7944254608135	10.5722647741405	11.7991624567445	10.8795780957296	10.6483756944052	10.7877062990325	10.7965280261181	10.6894101672432	11.6336989296455	10.7853506976652
ANAPC5	10.2571346464051	9.41973917500552	10.3838487947795	11.109812599273	9.92967573300448	9.7601890128531	10.2779927326983	9.75122078792666	9.85262718938967	10.011791965608	10.5263104561844	10.2419994391958	10.6960691203487	10.2960469088188	10.1469568460287	10.1807182226065	10.2344406464925	10.4126657237954	10.2758280087229	9.95021084215321	10.7261013442214	10.1436682399684	10.1662864989309	10.2900534304048	10.2702745447675	10.361377048806	10.1032137839218	10.3954901560673	10.7197127991994	9.85569514328155	9.64432674336774	10.1960446784645	10.427335723725	10.180841654785	9.69234986015607	10.6687232379988	10.4810097292334	9.97850054574486	9.82425201693232	10.3332048904673	9.83266100677328	11.0029584955639	9.80142462096593	9.90087726900911	9.96805519001779	10.3121219696753	10.4518257282095	10.9702092023951	10.2967142712786
HNRNPU	10.6475156221063	10.17183010461	10.1968372659491	10.1677718231833	9.30988054337436	9.33374032172201	9.46208275732065	9.24187715052539	9.11406677610642	9.3468569751744	9.51174739770048	9.41589566381781	9.34632654202563	9.59366527333957	9.54675792883918	9.4821278631104	8.9950283892182	8.16849987122955	9.00140371656913	8.59173198873972	9.91013881916295	9.22786689823985	9.71553567380761	10.618047354525	10.7111265060286	9.71913224496544	9.45135583436424	9.8166549258864	9.89962331586592	9.64761389657751	8.81497565843677	8.9813963957804	9.45417386445368	8.64707722210578	8.86922458720673	9.32383852646573	8.75673097879847	8.81547844545795	9.06681706883045	9.59462227959112	9.25913521744162	10.6266559134926	9.69124684018491	9.14821995478903	9.11972069832856	9.46077084028494	9.28502671873864	10.0310802965805	9.34093584169157
EIF3A	9.64575989916533	10.7128249907135	9.57803075148806	9.91937094432841	10.5332487588488	11.1926727471693	10.0971807412867	10.4488849457348	10.5217421099637	9.50888599293475	9.72558074622863	9.48177914509984	9.43601354627521	9.25427615601517	9.4639061092258	10.1480031508034	9.74884845871148	10.0555238312525	9.30100301138867	9.01752393308812	10.6053235757426	10.2497895309885	10.666541951508	11.1690525103155	11.0694003486753	9.98330317566577	9.2307436175191	9.18967952312256	9.09120416533615	9.5189630947871	9.73943445364405	9.75459210381024	9.48900778378464	9.47402890215108	9.84431655337107	9.76790067899423	9.22613675312646	10.3219595305633	10.0489708388316	9.23945399021808	9.33212277932713	11.0203200236591	10.0893345537103	9.53466908822825	9.92168366223055	9.71883640072464	9.28237215380907	10.5396426258838	9.79527437363794
MSN	10.3220206565452	9.87815714107749	10.0837878589626	10.7615400437749	11.6841138479358	10.9774313857628	11.3133040896482	11.1464913657095	10.9403924674847	10.9284424264791	10.6035035996676	10.8514514946689	10.3121771768071	10.7316951050256	11.0066105735614	11.0617027477505	11.2331263165736	11.3214514744702	10.8790852434812	10.675321127794	10.9823220611504	11.0447455477506	10.5121067199541	11.7633194986393	11.3359139008691	10.1708349295697	10.8895607762033	10.8033229492973	10.7397724793487	10.8020611093759	11.186702934059	11.0357146763415	10.8366870465229	10.392672564831	10.1887699915764	11.1379731229962	10.2402327650405	11.3819257359465	10.8090852858844	10.8942634747077	10.3436186836203	11.6061656637915	10.5315019000595	10.321258446376	10.418403918578	11.0380083585835	10.8894323980752	11.7596697003632	10.7405218591817
ACTN4	8.07180130424008	8.62617097632012	9.27725129753862	8.74381171243516	10.6991595592754	8.65520711422643	9.2092212081661	9.82046425782793	8.90644115386643	9.9671446613214	9.81559233648069	9.68481684485195	9.79416845875139	9.39109560085798	8.88151224847464	8.82181818411303	10.0250560555888	9.0753519808854	9.3145691486958	9.31540054854106	9.55010061536965	9.86583275085422	8.42233412338152	9.71294819815689	8.60554268897465	9.52914950451177	10.3743146146451	9.81316714120481	9.9101228568528	9.2248943944615	9.5950386794268	8.89738761538499	9.36565050180817	8.55748659873532	9.66049063473244	8.9454750973071	8.92951077940121	8.90390703744333	9.68341676907957	9.15008943096624	9.13377571270683	10.2891895737153	9.04181398873282	8.88617936357701	8.94068143952923	9.71374121092791	9.36666500480558	10.1109485828594	9.04505577405195
APP	10.9835274340257	10.5104338080939	10.4173998963422	10.8533260013825	10.2855496105901	11.2332585156318	9.53780425754466	9.77782072440948	10.607135099238	9.12064584524308	10.2792494479856	9.86094124771322	11.0083334542593	10.100457545107	11.0980403614661	9.46693723669878	10.3103191781296	10.3525194159025	10.3782270074924	9.99905538285297	10.9249797549766	10.5819249595534	10.579220367065	10.1674197276931	10.8221757207085	10.0853569347201	10.4968255891566	10.847043120373	10.4233264942964	9.60918056526262	10.5588006959311	10.5111670861332	10.542808858585	9.41335576093429	9.45167795315604	10.0647271189217	10.1835510229084	10.7805601033748	10.3835850432001	9.68194458612896	9.11777425232443	10.8021442560006	10.5058576853335	10.0822037183328	9.98153092029479	10.0946837773711	9.60157720215587	10.7545982593732	10.4461618206407
PRKAR1A	11.3719505851406	10.8530091872344	11.2701786252704	11.0680601061744	10.9666512102398	11.953366592866	11.0740882552375	10.5336730892343	11.4936089116251	10.4507045504767	10.6729810902499	10.5457605124672	11.4703110116163	10.6592448135799	11.4067994166094	11.2374029751756	11.5071812885286	11.2673684118188	10.7665408835082	10.6250182950745	11.8163644596866	11.5688412860012	12.0012960099127	11.4312472617703	11.8854811487989	10.733812066707	10.415588992118	10.5612631356396	10.7080222738899	10.7707013805338	11.205967274829	10.9593574687152	10.802412676776	10.492897386789	10.7730036287031	10.7535259717177	11.0777631045892	11.451400940799	11.0714225537769	10.665165018665	10.3436771090915	11.6020150919468	11.0635141330216	10.7983151705903	11.1313463945089	10.9712768107154	10.7498589304294	11.9103119075407	11.3152438143375
DSP	6.16683315957376	6.58700310273238	6.32512197744707	6.67232444731965	6.29157867648475	7.72221377766864	7.30774679353053	7.54003817860318	6.92196179686662	7.62474105699386	7.79845112554304	6.72224572457839	6.27142858966104	6.20958659334449	6.47817721768191	6.83938678411859	6.60189239377555	5.68382116699645	7.69622150569916	7.41014462246784	6.16811257706515	6.88062148489062	8.20535428132602	6.84176376875973	7.09799920606179	5.30131584988414	7.2263348921709	6.64227569344431	6.89056347185132	7.0518589064036	6.60455796868159	7.21898278234185	7.18813170970714	6.83538810684526	7.74463425280664	6.1629008370037	7.50938148874677	6.44966875658947	6.11007906550757	6.63839807619248	7.05778885100752	8.36129193815959	7.21755163101152	6.69545004734344	7.00079019981589	7.04336755192613	6.65260093595139	7.74143121948416	7.19022476494921
RAD21	8.43699967325748	8.30615300385149	8.43874941921092	6.67202526024216	8.19308431234148	7.51332672971525	7.7478876278403	7.40162638199387	8.06493673947786	8.3661335999673	7.402173259768	8.73256517932233	8.1810302924845	8.12608570955813	8.32799782949987	8.90518085752993	7.70883409960264	7.7133194147194	7.98789572247499	8.01823152372607	8.20752539367148	7.34115843786283	8.31635421430696	8.34061971132082	8.21729948297744	9.14637482784841	8.48304426635007	8.03773342534425	7.9503638348033	7.80026784808592	8.59849525846167	7.71152449999127	7.47151354126077	7.94011976246396	8.04297499416057	7.79529081128741	8.59215272216788	6.45110292537127	7.73520257049189	7.55625136515687	7.83445195330869	9.22498180272249	7.88415315683459	7.51816207959294	7.42737163455914	8.27370844516946	8.15014297921262	8.72032274470647	8.0492816083658
WDR1	9.98559118736381	10.0766207160771	10.3599952352487	10.0431146489313	10.7585903698316	10.8992928156141	10.2828210859855	10.3513579856842	10.141027476722	10.0522305006204	10.2294144480852	10.8431586595841	11.1892335875105	10.3968073425524	10.5805729490793	10.6085218501551	10.1324887864696	11.1109235400736	10.5543690133833	9.53263838106786	10.3544010592773	10.1687169325778	9.50024115727599	10.3967742731154	10.0377829528098	10.4643646454257	10.9684732702956	10.4520302537442	10.4708556783861	10.0940640086197	9.87713542020816	10.7052549988677	11.4587984915622	10.0734142109939	10.6473639459703	11.5329742680831	10.5680326470623	10.3516005666883	10.8369989892855	10.1318561318607	10.1972010754955	11.0836102372753	10.0172475961157	9.52970051222589	9.95608749544389	10.7586874414853	10.6775080992945	11.2706567008456	10.5085331090517
NCL	12.10663205483	11.7813469732944	11.2567502622465	11.6266560201023	11.6860036482842	11.3077533247587	11.4759897988338	11.1916257837727	10.9988671749732	10.3946840442538	11.0358273630104	10.9898466219525	12.0914186421291	10.1377371003572	11.3196678446862	10.9750041906221	10.9928500131551	10.7396238962951	10.8135100990138	10.5071849260119	11.0918152844832	11.3898998872063	11.7117127595881	12.5467496595355	12.6476980974188	11.3915366789192	11.2628771106908	10.7919207523681	10.9603215360838	11.2574132419325	10.6081556156986	11.0498546248802	10.9919816861252	10.6808039706829	10.369621359656	11.2860089041016	10.7661147779997	10.8971860248397	10.8545324592481	11.2423517914978	10.6328010837543	12.2554400948914	11.144635928371	10.809729526576	11.359832568465	11.1202551745097	10.8635020394432	11.9943901475349	10.9469142285355
AP2B1	7.88698282043931	7.8007600241149	9.04287328972973	9.11307077140781	8.74605710229167	8.03743372986139	8.90439559086971	8.44124437597458	8.59692921175252	8.72181961187032	8.06810892570381	8.28016603551968	6.47699870548591	8.18272186829479	8.26665970604994	7.11620884680504	9.04434828101508	9.11920895329774	9.16065368316652	9.19830120134677	8.88189817693883	9.36082027906326	9.36713142065234	8.36331144234955	8.53226323473648	8.02565831875532	8.39352331611961	8.60476666023834	8.94369242432294	7.55527206902896	8.46088495818002	9.01345797086794	8.39565276091744	7.03481041281244	8.14343136650062	8.12942511397752	8.02944617644921	8.067656327861	8.11229416178132	8.60484044274087	7.47246678452957	9.38888404914381	8.8054578959458	8.16525354275915	8.00814656061816	8.20284657535509	7.38218340266768	9.29486549252158	8.40005517179334
AP2M1	9.61187975573382	10.1528420167151	9.43630238282693	10.4292291655816	9.66949019790771	8.40953706209096	9.61219671992009	9.93298293712033	10.6165707498355	10.0943144683401	10.0656135041021	10.466044008099	10.7098370753312	10.2366658111139	10.2946934056669	10.1024332088215	10.5467717542022	10.17931225569	10.4653162222512	10.0825160715932	10.0241318566597	9.86385295929399	9.66938443481393	9.07514267180996	9.18884941474431	9.8342364969259	10.2373794648375	10.438199608888	10.6458895788234	10.5115535527121	9.91947444138742	9.86451467922494	10.4540103294696	10.5280468592544	10.0504753720989	10.8547658704198	10.1965476332887	10.0126376039454	10.4361724678968	10.3566961065476	9.55924846477795	10.8065489839125	9.78854152786339	9.408553637599	9.71987033363582	10.0927562143258	10.1156844624772	11.1988314737224	10.0116876632984
CLTC	12.0826081044418	11.1066334372058	11.7961637980338	11.8193364628143	11.2446677463742	11.5898056078233	11.1741578269194	11.0955810016815	11.1491063074593	11.1574476046216	12.1668465577139	12.6360309531467	11.6572068705905	12.6010477674138	12.6590062493883	12.4325844076563	12.3613718779233	12.4188473175329	12.1899867697131	11.9816674715508	11.7413239557462	12.2070608345554	11.7766275360723	11.4516864529783	11.3285988353201	12.002572505287	12.5160051345015	12.1061777731318	12.2190578457452	12.044569080036	11.8908673456705	12.0706870571482	12.1627637976138	11.5406472936437	11.6323738290976	12.1206242920471	11.4636579145855	12.1915883583719	11.9000714517553	12.2010639505388	11.3301041407017	12.5929188730489	11.5644996119024	11.1817618845158	11.4664838506122	12.180302233949	12.0126584116462	12.8765472014373	11.9800233533393
MLEC	8.23908204058238	7.31706024363711	6.93711623311183	8.02475501150395	7.15244673218033	7.93749805303549	7.82022493615751	7.37748445732447	8.01561133812822	8.0933139268103	8.77071757638693	8.0013491075426	9.70336955214369	8.42501648015759	9.30696719350456	7.19358030042351	7.20305804736541	8.15881710942774	8.11865775746115	8.30328509355774	7.78707745894871	7.6987433589337	7.81189583648234	7.85364184063273	7.63268867589444	8.42484636842969	9.26064080703647	8.84640209815749	8.97921721658232	8.79398262112332	7.87097967834009	7.43518666641251	7.75667892327105	7.8446337721027	7.14949823710482	8.60777089207399	8.04040743100579	7.5000379861152	7.03045128487069	8.90758738623922	7.29468534328486	8.56566515672198	7.01532180122925	7.28760174248399	6.94331265094456	8.65513872156439	8.5494397118516	9.44674434045376	8.16495891423435
LASP1	8.66119683941765	8.98462769286621	9.43265423593297	9.73060736675661	9.90060254654407	10.1002807115249	9.19450228831736	10.0036475587272	10.3479509455672	9.77815169498815	10.8867854205441	10.2085794160125	9.98019413532591	10.0886578509436	10.2619915864293	10.5406620663588	10.2320284409609	10.8214014071636	10.7756130148345	10.5437364333646	10.236896184262	10.3472579657939	9.68709456730217	9.04457252928191	8.49207928363059	9.32493001291555	10.7663723730708	10.5156691277529	10.3454903382958	10.2995640714108	10.0739048578146	10.217631447966	10.2395801685665	10.4558150753015	10.0773162290667	10.3776718798634	9.80281489419173	10.3595833517701	10.3392566165385	10.3749851438411	9.38091439813918	10.8502963215567	9.36823974439892	9.25005908985391	9.43964253918306	10.531370623197	10.2856809363955	11.2061182696771	9.8771211841833
SF3B2	8.6279327022089	9.36259640974316	8.81662470114292	9.44956912530608	9.17318589954293	6.76250532301357	7.90963856653832	8.72897089887802	8.934074851047	8.63018909269327	8.13166210360542	8.53019061369452	8.81418129082707	8.54143476373581	8.62959562975606	8.38352870342772	8.83925607034717	7.76834651206318	7.78437759905905	7.49526089841694	7.52669549744793	8.16296428112155	7.87631366007257	8.11473221819622	7.84868197471217	9.2995158310899	9.33607503586694	8.85200800795536	8.76799546421669	8.45517001973225	8.33520498216276	8.92065127432828	9.18955385326794	8.18853762635953	8.44185046512076	9.12420593299169	7.56297385967181	8.59962106988608	8.33492242149152	9.08089577998773	8.6132951796073	9.93667573189421	8.60347473137255	8.37925054011066	8.7932085524002	8.00009626454619	8.04137665336232	9.20860628240312	8.018703007256
TMEM59	11.9521747942146	11.4412765413204	11.8123331613187	11.2333209674106	10.8717268606746	11.5413167661491	10.9889306189102	10.5854897069042	11.1155281085179	10.9059485804419	10.9362575583172	11.8571990741137	12.2910755202608	12.0125205280208	12.1380662799967	11.870846985669	11.541765148275	11.6938100967849	11.4019407510139	11.3526711223828	10.7631995218298	11.6630097797413	11.7490821826739	10.9415540150141	10.5508362247292	11.7720701143366	11.7442978930999	11.6025934982134	11.7016178534611	11.7300125884266	11.3975174533952	11.6246721136416	11.6983341983558	11.7906883890386	11.4564086360627	11.6686555038573	12.0263900986638	11.6815395422108	11.5695890626549	11.6385013824476	11.0834467493909	12.1940268492995	11.5393759864562	11.1898539254369	11.2021042269372	11.6307981649108	11.6816806306981	12.398832745179	11.6258038356699
CSRP1	9.44584925108013	9.71850951502984	10.5363338711046	10.3759295900603	10.0365315506125	10.3722287973711	10.0005513017607	11.5229949154875	10.5490356469416	10.8006179131108	10.0673852435888	9.78438525060242	10.4458798764034	10.4594925784266	9.85213762276936	10.6335972776055	9.82663660771452	9.90182319726354	10.5293380959563	10.5423439115254	9.82722560675766	10.4912812296666	10.3515652587019	9.21224990079397	9.70085029381946	10.1913670482118	11.110935515271	10.5920238539892	10.4977051305684	10.1049207470514	10.5064683741395	10.1531345013866	10.177767273402	10.2021257493396	11.1187110958708	9.9996952463934	10.7640763490722	10.0999772200211	10.3691140239986	10.3433368863124	9.9162769666353	11.3441471119297	10.0891556315486	9.77333167645685	9.95245858427446	10.4471109203773	10.4292964035381	11.3079900465617	9.92197313572267
CAP1	9.22961988547865	10.6687381074553	10.3864135528073	10.9830999995796	10.2730938982709	11.3659350453764	10.7027018273246	10.0363418905938	11.118389344456	11.1156489516839	10.8446173436124	11.2438227573406	10.6073793714648	10.5336570526587	10.9373975030827	11.3862331954807	11.2294800629015	11.1657662057568	11.1375383023592	10.7400306916746	10.6443507551878	11.131440385958	10.1301831802827	11.0289716763661	10.5256455665073	11.3320391670819	11.5660168881316	11.0740583617423	11.1323456467394	11.2220810557444	10.5308541924703	10.5787277245551	10.9042573868955	10.5117990070696	10.1750635362943	11.0915720964591	10.5693673399206	10.6116404529758	10.5306190388416	11.4592862488277	10.4376128403467	11.5041333987117	10.1886695827534	10.1929737368661	10.3152818689998	10.9579311902709	10.9253227946174	11.5483271756155	10.6121054264628
PTGES3	11.579223001256	11.5552207221294	11.4581985636628	10.791659765505	10.9331666838523	11.3290307843931	11.2857393902602	10.6827524598463	10.7788415344353	11.0244770816155	10.6099494928997	11.1518795980763	11.7736710350984	11.1567142060919	11.2470475732086	11.2267274158087	11.1574295058144	11.1656381202295	11.2497878865132	10.5899384527346	10.9480428309439	11.2399076465218	11.9597260205108	11.694669404597	11.7057025066127	11.4543581728507	11.053421116775	10.9006360483125	10.8271445206485	10.5060037449453	10.8080437306128	11.0855345820006	11.0642101871588	11.22227538895	11.3228377888788	11.0459587503114	11.4817257580283	11.367196700634	10.926654779206	11.0164139381095	11.126177113661	12.1984609461657	11.2421806382139	10.9388795832194	11.0796132830018	11.0921465578588	10.8173045204542	11.8830883630747	10.9924696288051
WARS	8.06394627854866	7.49275732912475	7.19695570170269	9.35085106868974	8.23745942351711	5.43946119915311	9.2060736249292	9.08914100188769	7.50977508156265	7.92509686453703	6.94284752153151	8.20109198929526	8.65097189195286	8.42421936371815	8.51732537548125	8.49943652194441	7.74248102914943	7.18943566882047	7.52657944523436	7.40703862031323	7.7043863293169	7.34929334690074	7.66161868876822	9.40375466743531	11.0896397359092	7.48268046558351	7.52686511120976	7.93965868996069	8.14436676920702	8.7524036568831	7.28282354520157	7.54969921360385	7.93259141977873	7.23752594715705	7.12211369519854	7.96148248027917	7.57405797317868	7.34025849194496	7.29109935822929	8.00486175611455	7.24343149216863	9.25284859350349	7.8676879714228	7.10011109920731	7.16138409939465	9.21593481816894	7.95364545220782	8.67841495880384	7.39088198987936
NDRG1	10.6545639868788	11.1924202155023	11.7020686058037	11.8066105779811	11.8645288165947	10.5912023895552	12.6327212102433	12.7947596729211	11.5010374542583	10.4663159419841	10.2883813371783	10.360332508424	10.5112322753067	10.7700488357864	10.4355906189781	11.0099098186631	10.9216551252563	10.8617963776252	10.7286345920249	10.5486111332042	11.2635722803035	11.1936316631674	11.5936084133241	12.2342283114307	11.3534065839309	10.4301282892197	10.8101136813608	10.6058484419066	10.559342701183	11.3923261000507	11.0516071540757	11.7420463534538	11.0969436125694	10.7011401780903	11.4070823998963	11.7022613888628	9.93985304097471	11.0075400896643	10.7995023874682	11.1821582456096	11.6337982500957	12.3730611265869	11.2771817510702	11.1947332513072	11.562184664912	10.7748240038544	10.5872229105143	11.4868115385411	10.7549415396504
UBB	13.7658448200464	13.2384548399144	13.4745949606373	13.0803849895953	12.9919413275702	13.5653149678107	13.2564761751469	13.2255484181635	12.7415605625402	12.6576407946727	13.4553511583493	13.3370449071043	13.1217936858046	13.678338080467	13.4429544881745	13.5953845427461	13.2255846820672	13.0509098491008	12.6464373417577	13.2754236957724	13.4990898311975	13.8426560298618	13.6532727584177	12.9774159170977	13.0065475275044	12.8444537106157	13.590661165405	13.4229991534106	13.3720752452574	13.5258907004031	13.0746187426729	13.0925059871368	13.2114162068491	13.29196263779	13.2077338947301	12.8771095056053	13.5202362780807	13.205196465453	12.9707607892681	13.6176926218892	13.0219547909383	13.8648281335139	13.2446205675514	12.9720522351815	13.2436717479592	13.4661075959183	13.208378037373	13.7620464759673	13.2564888241434
PFN1	9.44107129683609	9.37752446657513	9.36757699115236	9.62832396040774	9.97552990140896	8.74998371672421	10.8147676609425	10.0081525033965	10.3077818626539	9.72069402099407	9.48490505798732	9.6674904859356	10.1265445442363	9.84770276854712	9.91277558377503	10.0780649306892	10.9568411711907	11.1529456361475	10.2813702867775	9.76466920284283	10.11687544117	9.78002994134018	9.13863976205054	10.580781705049	9.86785650737753	9.27805444519016	10.414507487902	9.76936483379396	9.78551579979345	10.0135257818049	9.56578741080605	10.1686498366549	9.56910118927477	9.76683035054392	10.0697095791796	10.1938218559471	10.5118290357776	10.6101427214285	9.90687965710161	10.0446717963277	9.26807280197879	10.8057793238273	9.67274609521371	9.22080696666573	9.51391876623778	10.3863952091485	9.74833592188958	10.8355041398108	9.86790275934995
PTPRF	5.4394925295926	5.17369423640359	6.85425347310733	6.15083888464685	6.9129452911304	4.57303502604771	5.1962407383648	6.92116845399973	6.79348451770524	7.5543321154829	7.48706547645576	7.18635855616134	8.56188592417955	7.66585943585792	6.3351657507355	6.57583496898423	5.62552463324732	6.87233772099974	6.98525040709128	6.52896706736515	5.61894856281994	3.96832952327877	7.9624096283137	5.27844995110265	7.16814091385759	7.56753510332122	6.55957972700975	7.58486607980278	7.64335920299205	7.23517075854442	6.63883178993292	6.65493368463279	7.31409952235884	5.7340038934864	7.34255321200361	6.01080963563465	5.31713119786933	6.03859423429869	5.97626534666273	7.60011732161402	6.12469539656397	7.47357678548033	6.37512733967404	6.55041487839956	4.59877394769834	6.02867910118601	6.98078307181806	8.14737745665512	6.86976230070206
YWHAZ	9.22827102384621	10.1900256331522	9.86409183305259	10.3068859335873	9.62624407996119	9.48141377446693	9.67603929238235	9.16867255558224	9.67790299729399	9.5737047434985	9.64358918760317	10.2442857165902	9.67344825122797	10.2369640675031	10.0036421778329	10.5449419799069	10.3945690596817	9.72748010535517	10.3945690596817	9.55181448504146	10.1413079234342	9.50394861176364	9.93961462855256	10.6540115249087	10.1392469474131	9.5335602362638	9.38248711514219	9.71207372788234	9.58426631489019	9.6240168110627	9.78195184499281	9.1344506152054	10.3587625898169	10.045964420812	10.192573616022	10.5228453781254	9.84014579794856	10.2090968491511	10.3799852471836	9.38454374518081	9.36535905357299	10.7896324314545	9.87238942924673	9.38218304066427	9.05891000724318	10.0728435610356	9.66136725865357	10.7013839987165	10.1372250079026
SOD1	11.3803993825194	12.120740273961	11.7290859510451	11.0089464327944	11.6074633661439	12.2586675159331	11.95458615234	11.788461746544	11.9161607695881	11.9604193973837	11.1067207121736	11.749583824882	12.4580592613712	11.8155285339132	11.6580135760571	11.7001754569333	11.4190543119543	11.7430078621093	11.8832834295562	12.0889254210198	11.1741060028514	11.9671783911003	12.259534809108	11.0959992192869	11.656366367286	11.801992176267	11.8009870704192	11.7368596664991	11.7384368267092	11.8097841489931	11.7299127646058	11.9219020290996	11.9548944294447	12.0820240686236	12.0026926239811	11.6875870453092	12.8074971764209	11.9258879253062	11.5618947433635	11.7838278181462	11.7234427702319	12.6255130933536	12.0257753598613	11.5641350086261	11.9728975769047	11.882052256121	11.8070415679293	12.5291308252061	11.6727961253654
HDLBP	9.34360423606314	9.46011910442365	10.0249825854274	9.63124127538691	9.26802857220507	7.42171564358541	9.14206381062121	9.68167697168133	9.28167284980162	9.44741973220637	10.0936906070975	9.74369790091452	9.17402729804074	9.98292709431098	9.65127879003128	9.87529538081577	9.35521347050875	8.88036653951121	9.17662518609287	9.24678077770238	9.43959543547899	9.12257869787093	9.12423118437859	8.88226931623961	9.32345894545291	9.59520792035298	9.97694716087728	9.68340547902746	9.63821232516209	9.55674121982973	9.43069289161611	9.40179954483301	10.2475849089266	9.09387920330766	9.13154910597203	10.4406091968753	8.1854364761431	9.25253247001694	10.0547927232631	9.16229144171877	9.51162640769751	10.5329974088633	9.20582218809516	9.30419218101295	9.72476070493349	9.58398721499682	9.67444947914052	10.3041448976654	8.88092237148697
MARCKSL1	6.74984640761863	6.67852554173076	6.88333901269098	7.60017546586232	8.12316173127014	7.53996507959639	8.7337625087534	8.76188747438136	7.19837517558572	8.38855518424947	8.33342001977642	7.68022162269936	7.50865282413938	8.19919980258198	6.80531042231983	7.1582603037168	7.40597553151538	7.7890527711551	7.94071805128367	8.38895903282964	9.88629128461379	7.01653357941221	7.63277151491688	7.69493730717802	7.1808521049096	8.28354046245298	8.14827502422992	7.1747122705736	6.74421379150919	7.73797077203059	7.17201500022348	7.496021170007	7.94705321300608	8.20408799676611	7.94821328755185	7.54166405058228	7.16316807411705	7.21475843783595	8.92515429662603	6.95492123829412	7.44547259129517	8.54869877687551	7.15874899072582	6.93633393634992	7.32459466960201	7.99457325238679	8.20625765521756	8.74691415854159	7.28640478762836
GABARAP	10.6805350334278	11.9102262231509	11.802536133686	11.6895809439195	11.8138206440213	11.9624697420711	11.7844039988299	11.5475240915263	12.0070274794385	11.9525448864214	11.9516389071189	12.1112058288217	9.80064099368857	11.9396704232702	11.9972940229246	12.0121889235812	12.0787599775395	12.2805990381882	11.9425060228578	11.992808943975	11.7472558581755	12.1007499349746	11.7714800843905	10.9508170410642	10.6847826418996	12.3919866932302	12.3611339727964	12.2421948603004	11.9292997749424	11.9024418424871	11.5811679487396	11.6015468509306	12.0188754132036	12.0650302923437	11.7355072796613	11.6880236653822	12.1480938609092	11.7131951343876	11.5262795639347	12.0585830591536	11.7287268530373	12.8721267628079	11.7011005684717	11.3609654433643	11.6813394543055	11.738889524218	11.6850067835957	12.7329089072952	11.5156319454982
NUCB1	7.80737972537926	7.58080285425272	7.09928211809518	7.70359193095913	7.92685503440619	5.98513018395753	8.10166816730641	7.92103668168286	8.17485132968373	7.60307304142648	7.51538618568166	8.45889712046994	8.34951703348644	8.86304121842872	8.6605103116678	8.62978749032445	9.19868207475551	8.74646309741168	8.56882636836013	8.33493329356605	7.766405702605	8.15226362633218	7.42329058173796	7.22931168632437	7.22537654759154	8.38384241240654	8.45590312834762	9.15683644162553	8.73273379829399	8.677762533055	8.12825905984628	8.08969426359448	8.84046769262672	7.83566119664828	7.34462126610856	8.87686177293364	6.75810414143556	8.01776615058237	8.23339889129406	8.68007996605414	7.24993151508318	9.23804766968199	8.01396629859079	7.96211507894466	7.91858804685941	8.19335948924142	7.90721407042472	9.54462391620294	7.96301050748043
GLUL	12.6548923680507	12.065469296818	11.5001731762168	11.2668091837203	9.66595210097951	8.2406458414516	10.4244032409902	8.18437688504949	11.2293588232344	10.9063689751411	8.50357390664859	10.5554457496754	9.58570397775162	8.84164208975774	10.5464713644722	9.86089392106968	9.57498356448678	10.2899147631959	9.17320776631427	8.78173528946643	9.28694482337547	9.36489527508162	11.6605148527055	9.66147917215911	12.0223970426969	11.5242018071127	8.86622254961469	9.2197882696718	9.43619037859755	10.6487957890837	9.78554881207126	9.60648936884692	9.94541197608371	10.034825887	8.7028067993563	11.6265920887322	10.4561153298377	8.9304203110788	8.89004290035102	10.7403299011994	11.1670976607086	11.884297341863	11.1563096825417	10.9286988764423	10.7700073212029	8.90667694437484	8.83430276283431	9.60338521342021	9.34934881110603
LDHA	12.8889530265046	12.8294272464287	12.6226245330511	13.4118386416036	12.9962799993765	13.2519894836035	13.5584098569996	13.4483337845207	12.9580370972786	12.6786145655948	12.4677886300617	12.6823424791445	11.6275904014555	12.9764000859825	12.564094851824	12.922616927771	12.8900940085074	12.4912343107665	12.2544490287357	12.0925585568373	12.6845853978548	12.9547832925112	12.6493799756883	13.714545231609	13.3441760203905	13.4555496097078	12.7546147259691	12.497429741528	12.5480854544093	13.2263603737918	12.575032146137	13.0126652615243	12.6328170881564	12.5063672199964	12.6284573720077	13.1085350458053	12.7953537707533	12.5742795227523	12.2977762248242	13.1031954059163	12.7978715306978	13.0686658329039	13.0812510341741	13.1272624037201	13.2059267171116	12.8603204683697	12.7612996374676	13.1565347655435	12.737602007621
SSR2	11.1867565505096	10.2502617534883	10.0845015690415	10.4454577950241	10.3306506092307	9.85977533342997	10.575519453052	10.500922823042	10.0305597636465	10.2387372347371	10.6637567149816	10.7672183866867	8.72866748539868	10.6436056308176	10.8246741215027	10.6138162215344	10.432049868836	10.7624460625552	10.8266402185425	10.522423982271	10.6204730816669	10.0497853649518	10.3361782521042	9.90670286715641	10.1501370278191	10.8103805708229	10.8328077956984	10.4859455373455	10.4709870706176	10.2368983915346	10.3206493741527	10.2219299620446	10.5788699048834	11.5843461898804	10.3390153037334	10.3306964645756	10.8173476308643	10.6848188539269	10.6698585829648	10.1870735695348	10.5818216783881	11.3532513185228	10.4829957784608	10.0328450986734	10.3951501060986	10.4255790934672	10.3486179120835	11.2278917809089	10.2618470416672
P4HB	10.339754656718	9.81709708270996	10.1389940942507	10.9428170162926	10.8638631716228	9.16418648759496	11.0611031265721	11.2365468017282	10.8807617752864	10.7147684169179	11.2962203979201	11.1059234188307	11.0148781894685	11.4039541434415	11.3226465845533	10.9985186022444	11.5946015457889	11.6796720772546	11.2213686400445	11.0837381643886	10.5823170580802	10.9098634663304	10.0851000555274	10.2739011571377	10.5245655882739	9.34473079725495	11.3996528121065	11.0099574090045	11.0718286096201	11.3497107262722	11.2738655089249	11.411829244103	11.2337851647717	11.0656841853348	10.6358806258448	11.3902253029643	10.8177915987028	11.4307173206387	11.255638716722	11.1852929090109	10.4556882279139	11.8735973304272	10.7259203294502	10.7566800481985	10.9394051873049	11.0366557759591	11.0361096498802	11.9879371299962	10.8263217601256
SLC25A5	10.9465792932813	10.5870797185739	9.89911579306077	11.7140292302616	11.0400904846504	11.1226880311588	11.3938998631056	10.2658603580472	10.7521102879211	11.000691297123	9.99080408501013	11.167916084392	11.3128436636391	10.6564382157817	11.1914909454256	10.4061016385623	10.3688414693761	10.8905247484853	10.8024290994526	10.6003904551927	11.0137635534192	10.6686554482371	10.025707054197	11.433027595755	11.2448620148277	11.319907240996	10.6932294053272	10.7179510075368	11.0008685036892	11.3390816609704	10.068709951951	10.2876402146811	10.6833191779358	11.1838359887225	10.4534377521358	11.1818532759728	11.638212784461	10.7176671878444	10.3270138564753	11.2370220470662	10.4286778053399	11.575120731286	10.7165850421529	10.0791455150911	10.6148234855905	11.0649817189736	10.6865297082203	11.6709127900212	10.5654851051174
PHB	9.62225904173851	8.66291886438995	7.77568888406507	8.81504631231257	7.40916116763075	6.40902364185531	8.31678329532782	7.43283089852624	7.87911383466302	8.02657197970457	8.30807465306473	8.44398684383925	9.03895496941416	8.59899552551856	8.32522195668995	8.60284982028655	8.31045243011119	7.97328111631487	8.17190895264716	7.95421974821479	7.74917593543117	8.57051104426957	8.69334159626006	8.56673484856768	8.75483155307741	8.12855095815907	7.72219919624077	7.90358495622472	7.76997063274557	8.00503467663229	7.9077303493959	7.64005060777298	7.70894248292876	8.7317446517642	8.89503529518182	8.65443286173737	9.36633288980873	8.11349592337473	7.64212070523527	7.70813991619907	7.94779708145386	9.001604297719	7.68777922374504	7.98530885698887	7.65610990858568	8.41028372212096	8.30782848063845	9.12127350209673	7.90855402579305
S100A11	9.65764519649092	9.69591939976492	9.56565989913447	10.4873166488487	9.37781495345685	9.29224878206074	11.2295321073795	10.4925300688444	10.0978914805246	9.8113333034615	10.7222243077906	11.2497987448791	10.1355478579898	10.8526200607145	10.6815972776944	10.7627522944856	11.5786366113305	11.3786798994706	10.5867612233173	9.92009356059073	9.89976853252919	10.6403621246954	9.63399723421962	11.459218090088	10.4748640255538	9.38989983723119	10.8842100202737	10.3244999122184	10.2077512409503	10.3128319731655	10.5085673401299	10.6709247367247	10.0241545813484	10.2796692177555	9.94346752480846	10.8733854567086	11.0047826924828	10.895788531966	10.096377115228	10.7342946411995	9.91198893796731	11.2166833342867	9.56677428012465	9.62399029071404	9.56624554281868	10.9074002902549	10.3729604329275	11.2908688381924	10.6447422904808
CTSA	9.19576957863121	9.30554646717304	8.98265267025058	9.87607736723382	8.9441259627457	7.16307878931045	9.46058601915462	8.97219249726554	10.3852400427016	9.31618804568261	9.76741546889072	10.0538909487364	9.27213765975168	9.31583799396612	9.60001964269008	8.57753286676046	10.3326873301499	9.86268980770053	10.2601356704683	9.22796243535957	9.19885988255117	9.5611071594081	8.00086057897759	8.3855442573047	8.42458915448403	7.93447546168694	10.2144897018598	10.0914394661821	10.0740224574618	9.94826812806726	9.94471405717226	10.19730821933	9.36016026819988	9.36215359144795	8.92090643390588	9.67461381942637	9.28997785880011	10.0764639196698	9.77590295504608	9.77636717528799	8.60691566240899	10.0080494505378	8.08911777097171	8.7694101692975	8.2074339985501	9.82226429748571	9.8934034022487	10.9366913932575	9.47439134478173
TOMM20	10.8280158253794	11.1296830987735	10.6882551866939	10.9767962327379	10.7048943588784	10.6517291650755	9.55034604622398	9.96926721638238	10.285025471051	10.0346858376367	10.6205417840712	10.6428999862512	10.6249333867009	10.6282841702372	10.9939174043616	10.9386313938348	10.4568082676764	10.0272491135033	10.2601024098679	9.94898549016057	10.5482355525734	10.6585951250284	10.9441084933165	11.440494081868	11.0253972794786	10.6071710209616	10.2904445543229	10.1954541629369	10.2197876450164	9.77867342507009	10.3209876616874	10.3980539209337	10.9252184617085	10.0809002175417	10.3950151955628	10.5969093587225	10.1827739001811	11.0083551598817	10.8295768768219	10.3924229334453	10.5488817119385	11.6285080457097	10.986746134231	10.5091428642457	10.9073675043777	10.2718587128934	10.0387201537214	11.1670922461344	10.3561322241921
CD63	13.1060382733134	12.1703811555396	12.1583834411486	12.5100256003455	12.4316687416708	11.8352494094433	12.714079363749	12.5838480105001	12.3170081758756	12.1757875510128	12.9551950287848	13.0634305078067	13.1593636307506	13.1767571540242	13.4895694588701	12.954005375864	12.8989519311461	12.9495208512684	12.4416772920982	12.5814142510465	12.7567049410918	13.6502149957736	12.8089844133241	12.6037893147177	12.3048713086322	12.8659624506575	13.2792737966202	12.7406707525122	12.831244732053	12.9143136951572	12.3849889812843	12.5864053044983	12.8138494326595	12.6529563048577	12.3117420572231	12.5914078992871	12.776309989976	12.4553544407712	12.3463384281176	12.8929347906082	12.2308051922631	13.2812157620759	12.4520498742198	12.24684169369	12.528710524536	13.0012195389281	12.8134874347686	13.3553351517438	12.8798695832918
DNAJB1	9.61132064534999	10.6067745978595	9.75732479597439	8.17290779311276	10.4190251985104	9.2643637027637	9.83944388374528	8.97099971968016	8.17066943198195	8.5810055922679	7.59427705398108	8.19373039637104	7.96996190251897	7.97511898191674	7.73690756451825	7.84049188963439	7.57418073711706	7.73312516059002	7.87048468222154	7.48470467004924	7.73433135622289	7.6987495562326	8.45980728654926	8.19605199697988	9.1691922064707	8.8939339919911	8.30147063142029	10.0019716271775	10.5535624137846	8.76346450351599	8.09732227117712	7.42261029288677	8.7171280629862	8.66498629088468	8.71621241818303	8.2708520169102	8.17092217402546	7.83863257579016	8.57702864623264	8.39632418058711	7.96491590231668	10.4675333343423	8.48933931174592	7.13790636986157	8.279693719399	9.05839666445278	8.66757407086663	9.28288675955432	8.51352545133851
SPARC	11.7144252265335	10.6059626130554	11.1764208529532	11.6116974965056	11.2069855487995	11.8199926912267	11.3039410287035	12.6698351798464	11.3217108305359	11.0631695034747	13.3250090181505	12.5646099013007	12.0017902038494	12.9110958092108	12.579077024862	11.9784411731879	13.099041162402	12.6754950762221	11.9733838340928	12.156208770377	13.0518983815797	12.1165376613058	11.8304801119467	10.9296669282247	11.5774712233627	11.5996147270139	13.0056276881882	12.5792782848532	12.5412888580259	11.8290143771268	11.7760478298071	11.8618646766839	11.900038672614	12.3128657243839	11.5302874046506	12.034498163717	11.5318050155001	11.9098176468714	12.4266401152238	11.9128304681126	10.2200095967086	12.6201919126129	11.7423397319198	11.6936506975326	11.9229689239633	12.4720772595586	12.6024096969144	12.2641674175501	12.5044307370244
UBE2D3	10.4807241307497	11.3914258460429	10.7253561517289	10.8128470544731	10.5586880405745	11.0003747817227	10.651873186361	10.6882559002926	10.2918515298199	9.77828386480313	10.0100529967518	9.98687399699814	10.2865802931155	10.3807845903825	10.1961104951968	10.5771249248402	9.80178348061012	9.78179499874163	9.84102450821969	9.37841740898481	10.3190265634846	10.2628468350826	10.8193708594125	11.3153146513934	10.7256868695567	10.8238235885501	9.92692318522634	9.94915289802422	9.86882523438084	10.5501214250227	10.0735591801494	10.4405369051788	10.0299282626012	10.4939151058584	10.8735479840253	10.24531280057	10.6676607181478	10.1944415219929	10.0482095839598	10.2725704665819	10.4176106951477	11.5280317249131	10.7918530234407	10.2777066204042	10.4343243008284	10.1652990404789	9.88991146385186	10.76646939339	10.0925791830104
XBP1	9.15126376837024	10.6990194767309	9.13444418274451	10.5354807105168	10.4724918035817	10.346418565958	10.3385682104541	10.4196936428438	9.38912385427888	9.12483282499278	9.14202765389274	9.49935428578469	10.0239529265353	9.5775694444275	9.7109557650987	9.4378739258988	9.26743646869743	9.60140281242922	8.8092120275706	10.1241476150014	10.0407259531219	9.30657428386417	9.90256429783073	10.7378654720474	11.0002896043114	8.92235267877266	8.39315356247132	9.13365339570311	8.93706600136445	9.35229044617928	9.60136268455521	9.47201278209613	9.50852366961007	10.8521662956764	9.77953659048081	9.93475387810586	10.3311144905646	10.1025846261253	10.0369682304783	9.18383865168484	9.53678401117494	10.8496940739019	10.2483998117858	9.34931078281178	10.1838373187571	9.60683757560289	9.62028971639694	10.3288217285212	9.34510092042975
SPTBN1	7.57258468030283	7.87467654518911	6.80696769555672	5.17557078238481	4.18816239723855	4.25452189683716	4.55719861286822	5.3842703293513	6.2236442029625	5.53333632737278	6.36513728444232	6.99826916553856	8.1585685071974	7.97024007698749	7.54578734833538	8.30051222251166	5.27914560347029	1.36245788727337	6.88279082486615	3.98414021702167	7.23213908684286	6.65283186492652	8.03706763677182	5.77569946239182	8.10895706677125	8.56267893364954	8.20800411219629	7.75929316401895	7.90297613529866	8.06147379897222	3.15763819387645	2.41106834111899	2.41106834111899	2.60358692788778	7.31294518541094	2.7935963577763	5.62898852086069	2.89967175723257	2.52453191007452	6.94789620303725	2.99194417772956	8.52106073518479	5.99159544937192	4.4896404631193	4.95617420211098	6.25550080518145	6.17703372122237	7.22823750627701	5.73702466508471
LAPTM4A	12.8676233284631	12.2739889497872	12.9030913782448	12.2746411803966	11.8624193633265	12.6772016849587	11.9800512571755	11.8427306795518	12.1032868646302	11.6697850048003	11.9434949268062	12.2890903397053	13.263523261249	12.6682485778723	12.8885472723272	12.5312872901568	12.4008307117298	12.2022801503363	11.9695459259611	12.0107528858059	12.6641227020648	13.1524623354554	13.0492856217382	12.0025051405734	12.4505985117861	12.4486527803101	12.4350778575893	12.2088053075238	12.3452063383069	12.1124659361805	11.8298687990532	12.1020165150343	12.4861790927497	12.2274561844999	12.1003877461133	12.2519368199698	12.7700245689707	12.397675339309	11.9483159222903	12.1924791602711	11.7796742494926	13.3970687963114	12.3584211087066	12.1416148495219	12.2849415186245	12.3742174772279	12.1263615971936	13.0177445030782	12.433749621809
RPL32	13.0038110276807	13.1653327661107	13.4630821188147	12.9261246073683	13.0571812422802	13.1910158531056	13.5739559180182	13.3558198116537	12.7882325631325	12.679712079945	12.9273814713085	13.0393957424757	12.2077853925837	13.5138372327191	13.3338638957093	13.2113641848211	13.2183717137407	12.8146792292679	12.7491089246124	12.9999291913317	13.3102254457657	13.4444085251598	13.834953965055	13.1048167922379	12.8001086198441	13.5522460344651	13.427624127428	13.0879259869606	13.0201944070223	13.2337740006638	12.6574700977708	12.8439925468217	13.2128307442579	13.3402986398968	13.0550357083617	12.8493728552138	13.1421224598137	12.7624058153555	12.687727083662	13.0547139933854	13.233123452491	12.7327704965694	13.4737562356836	13.1461279541109	13.3780324691481	13.1338617391188	13.2378018183108	13.1591784397399	13.279166375917
CD81	11.3060383460967	11.9936846834523	11.4862322503805	11.9449015198442	12.1279949083487	11.7766224501626	12.3160104167704	12.0026173188503	12.6000480200983	12.0784331797338	11.6883552263224	12.0183749616601	12.4159264640858	12.0120589303501	12.0708029066473	11.5743959704876	13.058761609117	12.6926119370238	11.9426963175706	12.5665110414055	11.7989806271544	12.7955187017637	12.3320005756762	11.3718356943542	11.8873634250535	12.1568660840184	12.5751123270798	12.541481137573	12.5978184668801	12.3739135448099	11.8212908060996	11.8252461717944	12.2089661440363	12.0067701718822	11.7429954602799	11.8994711464669	12.0771381877336	12.0296084535039	11.7160471664366	12.3788828197777	11.2014769438495	12.9748938463641	11.9849847221015	11.7255537113725	11.9372713501576	12.2226856436408	12.062943189184	12.9373314489155	12.0899525081928
UBE2L3	7.46389443618058	7.97347688781819	7.08087800928293	6.92936800877935	6.6868397390048	6.06399839988554	6.82364959891899	6.3080638889898	7.12735045532352	7.25630196532067	8.08194578666004	6.80560102702074	7.73501410851629	6.84804604277434	7.26837538478332	6.74581390126117	7.23145729382826	8.00683956366644	7.86625934695209	7.84505141450963	6.48587538803652	7.32100254779097	7.51690635427552	6.47963695637973	6.66808318223472	7.10337509882855	8.00704019727015	7.52879412406474	7.74019935108832	6.53772556981974	7.68252061963094	7.78782558837756	7.04453428434599	6.64107812684136	7.71549398259772	6.97564209086441	6.80094007496172	7.54565598609035	7.77149976574492	7.28457017876589	6.96220594641863	8.41889500026039	7.11244976167398	7.15951550721675	7.10505440117342	6.32510770408185	7.57825237766221	8.10393548485238	7.10080581161885
PTTG1IP	11.5503388014225	11.1857055023132	10.6577258060017	11.4924377829229	11.1675193821384	10.9979120136475	11.8921739100958	11.0994485442727	11.4612317893447	10.6517636353286	11.6688569667211	11.7165851453656	11.7862479196229	11.8566674377481	11.3359116314625	12.021707450368	11.4530698828495	11.9764960175798	11.6042982726323	11.5447603016692	11.7290315165914	11.7561477784439	10.8369992278489	11.1317704290583	10.8080748193778	11.1812397479694	11.9061537816458	11.6257901719193	11.6157845861553	11.7564648601033	11.1860589270647	11.5829181427713	11.5198023811598	11.3651764796922	11.4732729481809	11.9295383554331	11.4862944136123	11.5346927660084	11.76734978854	11.8042165931499	11.0312102207339	12.2603486184994	11.1600130911449	11.0191721452809	11.1743775451671	11.7506253224116	11.5070480848733	12.4425095573542	11.7754079725867
GRN	9.73398434945809	10.8015876775505	10.2326165730147	10.6583148899546	10.0128256010507	8.79352685603458	10.0361036712179	9.31567695075574	11.5607387579359	10.6991835237181	10.9797726304166	11.831216585555	11.1335879433346	10.5720572670094	11.1150710783877	11.2281972784988	11.8024570700239	12.1792370463752	11.020200136866	10.7613335190261	10.3219961154612	11.163174918543	9.36775202826828	9.96127786490074	9.81795568860337	10.4581715909479	11.5775370833113	11.2337967167282	11.3707331071135	11.0425762455395	10.6303607227202	11.0254362170328	11.0375142661745	10.5436474262702	9.83698255619199	11.2482096812822	10.711632666789	11.5027100082805	10.5834656000755	11.4225019248223	9.67017958739875	11.3739002502094	9.91469395839752	10.2144145135509	9.54253674796323	11.2114692872434	11.1691593999503	12.2656108323276	10.7980485886336
HMGB1	10.7133272797607	10.2213124231335	9.58433299355644	9.78440415371418	9.34770721260342	9.16123049576034	9.31186800666447	8.72260681436422	9.20569804595909	9.05649496318226	9.805652390401	9.80795424631933	9.26907325783933	10.1139270580144	10.0680614713683	10.1355871578015	8.43812478845795	8.65358575402793	9.2853450355577	9.05510983522526	9.40779868584491	9.71478359206259	9.54846153417789	8.88656138015692	9.19860394477665	10.4659705421332	10.1699775653681	10.0819025379411	10.1741631633726	9.6439808178769	9.34988404274403	8.43560162476101	9.33053252437818	9.81685279865504	9.63981768869989	9.32877824923596	9.7556038916161	8.51678429196905	9.07800103971194	9.42747578444441	8.94666147102763	10.5127552843939	9.44730251804502	8.98911688375647	8.72706760114112	9.62990123669946	9.36246960953134	10.5276218618886	9.38901809867739
GLO1	9.82568441582686	10.4061702018375	10.0819413127758	10.1830117081234	10.2232937845251	10.9216587971129	10.3510129400498	10.0729597058706	10.2308240694627	9.83673275122051	9.9119443190621	10.7454469524491	10.1841782323397	10.3483101875777	10.4549928486052	10.9067233710974	9.73965623538263	10.045017560008	9.97458236455951	9.62588354101639	9.66652115588536	9.70894118774585	10.4753330846193	9.47114634450929	9.60637898985523	10.8249451165993	10.5524475756031	10.2530191680807	10.3148692438751	10.2434589914346	10.11347043196	10.0756294802755	10.6390778499381	10.9660062363634	10.6868822924774	10.5140566897084	10.7499563731165	9.98460283500645	10.3837462341605	9.92558018124627	10.1664868596427	11.2728366707508	10.0295097252365	9.50446953546495	9.96723581070915	10.4500453178544	10.2948171330647	11.0188725318296	10.0675976617217
SRSF11	7.71850731631282	7.64100285050382	7.34453942252702	8.50015883412167	7.58728538794026	7.95541612967902	5.87617747738256	6.76821943400745	7.87186104973694	6.40606471492364	7.77831760706844	6.84046493857146	8.34040368452902	7.18406992787051	7.5338912392556	7.4737115970909	7.31895944058413	7.30967348695122	7.05380213301692	7.33737966990245	8.38650278495623	7.20341905041057	8.71012891047708	8.26918067910197	8.58485813070218	7.34646309979919	6.34873306696656	6.38964375458947	6.71917007003862	7.07534054290728	7.45472940609717	7.72658862168221	6.65157517160863	7.28181669555926	7.73191690915071	6.688128004469	7.18878796974159	7.0483019343089	7.2599061122676	7.21492735155773	6.8721672836714	8.59386325454279	7.08873325265528	6.67033213019533	7.29405587918293	7.35903307399126	7.11341783335905	8.35895703864193	7.65706699811571
SF3B3	8.77669603381117	8.19202251374953	8.69261496339134	8.37951278597811	8.04709204409956	7.86713361575995	8.616164000769	8.06257682314425	8.22106504795472	8.35484121866655	7.67337099834332	7.82320443857567	6.83774210421303	8.16641554960509	7.77403135952917	7.77170696999802	7.97867367162198	7.77403135952917	8.42575309013464	8.40006585539195	8.26755800007813	8.05423302148233	8.4904331239283	8.73370956234189	8.32171286916786	7.7645720468686	8.04666149752545	8.04010015692754	8.00627572937193	7.65550929634369	8.09077552193289	8.62805620777174	8.33460067537218	7.97968151375417	8.03030434868551	8.30031694131733	7.4767217673682	8.530037755053	8.4798079023404	7.59507228794055	7.78314262993491	8.87189804697699	8.02065397965313	7.84675657218139	8.2529915261518	8.03682432545133	7.96438386929054	9.13173352242994	7.7434578977179
HSPA9	8.1208035230028	7.80462792449954	6.6882498722155	8.57170408440768	8.87753154589066	8.49075307462947	7.64059521567312	8.1672398789979	7.80655617663613	7.46811510598937	7.47669767138457	7.45802438726203	7.39864891634037	7.06730382738653	7.14677281030581	7.27751109771607	7.74169001909051	7.19735413107005	7.82880453213034	6.84770393608353	7.36366909973128	7.62318289906169	7.99486130234533	9.314945640471	8.9595977099813	7.89866841819222	6.72892324652085	6.6368177030524	6.75387432712886	7.30812063652194	8.29027696105661	8.03358122765237	7.22010166928208	7.52729505114719	7.81203545780199	7.00189700606965	7.65410214465686	7.49807602365317	7.82016290608012	7.44097137416403	7.34912163663011	8.82693871200893	7.26239750868103	6.38424449359237	7.32374106840805	7.58353372357398	7.56114284211682	8.68355815137288	7.89678394150994
YWHAQ	10.5862785599573	10.901967491877	11.3728714845354	11.2981931541402	11.6708669529959	11.7238449861931	11.5160279093828	11.1008521384668	11.3016078128544	11.2283979308395	10.7864366184418	11.6356237728601	11.2696890658686	11.6665240601473	11.3132931786257	12.2505627823818	11.4008386751066	11.3090825537922	11.6537815961277	11.3804459886212	11.3468343285891	11.81770932296	11.6008523133813	11.5958278552136	11.5929385491243	11.2629567668401	11.2155881724063	11.099445145624	11.446743389187	11.1168934407567	11.4430652716522	11.0294242437652	11.4025184516909	11.4106268930838	11.2548115514815	11.1359108957029	12.17189478901	11.338741236052	11.6960079623499	11.0523761985547	11.1444459906358	12.2061650060695	11.2558483959246	10.8109299063588	11.1154669925103	11.5351419512925	11.2482743722021	12.299816599308	11.4471314194499
DDX24	10.7991998493542	11.0880021672678	10.5455773349174	10.8927590641701	10.289310931687	10.6885885214278	10.1043840652643	10.9432366012839	10.4401306321725	9.83138852293614	10.1515135816183	10.2325708137231	9.4822252844743	10.1218754725204	9.88196471918931	10.2183551217202	9.87667720119745	9.7273557952253	9.68287304337312	9.34239755242632	9.75500294763152	9.9237543653623	9.89580216107	10.4201504360808	10.3961592009462	10.9162116313011	10.3345309699089	10.5532078988764	10.5780961023158	10.1861949745019	10.1549656282077	10.723046207106	10.4392948398322	9.68253812799843	9.85702627137575	10.2511260825122	9.86698898737107	10.18408099692	10.1212998330843	10.6598489097637	10.0193254641351	11.4268253220086	10.3481525987258	9.98282319939404	10.4907253421291	10.3549760646357	10.0228673896684	10.8123687445464	9.70029781232179
PPP2R1A	8.4089584485365	8.72916985985713	9.03405809558972	8.43863983563268	8.52308578531916	7.4106932506191	8.45733475433152	9.13156286848681	8.53203238086195	8.91567010795655	8.58747882147389	9.07720995412923	9.19386578493366	8.34251353594929	8.71677530995458	8.56705947724372	8.61282720692687	8.43695166038847	9.07543723859659	8.86506340475866	8.92516349963072	8.29209393363297	8.05223861898083	8.79169366360989	8.46423263596622	9.05661531413546	9.20315855117121	9.28215161869776	8.96056201856505	9.13775742883448	8.51849772660548	8.70410659906484	8.84278275355824	8.34667394119065	8.34599786198036	8.76927752259562	7.99253324948878	8.52429769784004	8.54385633066521	8.93764466526178	8.58473146928709	9.6218190962632	8.61301378248396	8.52098878223351	8.41232338015153	8.58182252276592	8.83365659592289	9.52199169630386	8.50857577693655
GSN	10.9713379655165	11.5805353550029	12.7592761056227	11.3019652689157	10.7078686977055	10.7657790641789	10.1430394200544	11.0938128741981	10.868140362381	11.1134565921573	10.0310407897013	10.4768869910631	11.3658358325615	11.2642795765752	10.6587390919786	11.8866853088855	10.3198869876206	9.24976962197377	10.3025467767153	10.3773792637241	8.67541290435266	11.2255973787216	12.0040848627316	10.1444830159024	11.1847577998636	11.7762828201399	11.0408771410201	11.0718924168311	10.8167772020835	9.97856387696347	10.9145582240939	10.6694665803955	11.1643715719521	10.6511155944814	11.3607115407571	10.7074843628254	10.7991356107741	10.9436270686096	10.4248725432873	10.5940521920253	10.3236688109601	12.2910125732167	10.6423753001235	10.582629102107	10.8249482819636	10.5736713536912	10.520884070626	11.6289882032275	10.552537466337
HK1	9.17947559378302	9.26244592220787	9.48046078762433	10.0738656483507	10.596039081451	9.49462070632046	10.3248724225924	11.0712623767582	10.3362241576121	10.1876124395323	9.9395505155102	9.29106272402037	9.62402644791817	9.85325009249249	8.84118670430622	9.48034371574613	10.010672720661	10.270812444621	9.5090926412607	9.60439163674925	9.3632946786453	9.60785371542121	8.84033803877919	11.1768703581783	10.1677814147597	9.98825300843673	10.103853614781	9.41301011266291	9.83290399998619	10.1900497713385	10.0893921990652	10.2306480506089	10.0312749605351	9.25945456940583	9.31491613937587	10.7909913678653	9.26584895367372	9.9000372450615	9.59330905170915	10.0317910495672	9.72900399773435	10.9549646552222	9.67554326714347	9.5490953366619	9.52907845458613	9.80689048558602	10.2281353788195	10.890060756637	9.27545184667155
KDELR2	10.4980663123151	9.1754154224429	9.64268526624516	10.430009215435	10.4608531614328	10.0328805700004	10.4168183011645	10.0099883555062	10.184623126664	10.2386766487209	10.5181939362348	9.94477509774087	10.3257181751471	10.5097767653997	10.1495848452111	9.93450164155503	10.920749922249	10.1059485598973	10.3525131225456	9.71902533473632	10.0979692366583	10.4540294253205	10.4138907341231	10.9229436779499	10.9053316079667	9.99964641250106	10.0536496336492	9.60926345866074	9.70442168612826	9.91379303121166	10.2957937033782	10.3720880933651	10.441606357045	9.49327154521928	9.71690410131323	10.8169910289818	9.81959220654161	10.4999112245506	10.6422285136071	9.9836374550313	9.53716368834714	10.8938492912967	9.77369873792995	9.65012249536705	9.61277105945759	10.6853357581331	10.2175743598038	11.4069973539529	10.448510016594
NPC2	12.605738796931	11.7915153246295	11.1492709533303	10.9995603891776	10.8009423889786	11.5694869330408	11.2501637511811	10.9804693468807	11.8721150512532	11.3686654353783	11.6113010920435	12.2268020419631	11.7925778351876	12.0684818469648	12.2510044280926	12.4734342440296	12.0973594013146	12.4751438368048	11.5130746198383	11.4155873160555	11.5161446438726	12.4955986878256	11.1113477300463	10.7810205654592	10.7912088076656	11.6925466122865	12.26744640531	12.152322097895	12.0738479991046	12.313290259619	11.3646858998202	11.658226646732	11.6634902601364	12.0084257021188	11.3896741533935	11.8187764422631	12.1164945650993	11.9383612148696	11.1905402559371	12.3943802227936	11.5614117255635	12.8246976599925	11.7992154707562	11.4663348535146	11.6316683943356	11.6468735967348	11.6284713391297	12.3125886745715	11.3737851464109
DYNLL1	11.3092047992221	10.6798038514232	11.492392699528	10.9719226711489	9.55703672257366	10.5466742066089	11.0282447431722	10.1793287209023	10.2616519230218	10.8592055356642	10.8593978724516	11.3352395491081	11.8539596592526	11.6471951445291	11.1721053446895	11.6710981315557	11.1322921561962	11.6572355243505	11.6795304515215	10.6643786409218	11.2945940001381	10.1172269330688	11.3548539057579	10.9826369231781	11.6205860874322	10.6416888831773	11.009361577793	10.7550316807416	10.9984753110313	10.8832674155457	11.2297708203401	11.3991934755597	10.8955376836365	11.1044512935688	10.7474782977027	10.6503912974088	12.1046969621954	11.2719264901862	11.1741406518861	10.8518154734013	10.5983269078078	11.758976895372	10.7680103642817	10.3709291953995	10.3494455394225	11.1145752741829	11.1249082224747	12.1193546000791	11.1924194489891
LITAF	7.50267642598237	8.23794503859932	7.60426070486463	8.69479852397477	8.46439913462741	9.27308297700836	9.50274565803871	9.2741722022241	8.35755523575294	8.46100443239748	8.88900867992266	9.34382596280511	6.87506336564389	8.74336609688343	9.01945481427451	8.5721155359964	9.3059548436663	9.13556833503894	8.43648840080586	8.4408040745604	9.24101311558582	8.70889342237909	8.2080022339037	10.5312676898666	9.01372027452943	7.68038370024163	8.14858945382126	8.45340654388006	8.37954690287931	9.10073196192706	8.43568615254672	8.11892655257896	8.39568279892205	8.59416686470104	8.67681902034499	8.57125756245519	8.46242753588657	8.63617620709342	8.08428967744869	8.68421645569619	8.07144907330475	9.48520861938906	8.57747183702364	8.23162458152542	8.50965070904286	8.75704251795013	8.8172422349632	9.62726420458359	8.40905721629322
PRKCSH	7.00582460496454	7.99243461808559	8.28516465854156	8.15758809703543	8.20006921113849	6.66783123171296	7.44318251726606	8.91831964139965	8.11426571830563	7.49943748777405	8.49786005326204	8.08948274326056	7.42426036435723	8.27827283950812	8.08948274326056	8.2657087927149	8.96596944525292	7.97650410330564	7.6969236412879	8.06976193615515	7.55356526071248	7.42513910325596	7.82481771437798	6.92518908002027	6.85825330871496	8.41292922971831	8.47406197796911	9.00916832106498	8.71466508047248	8.56955641452318	7.56912608685769	7.9413238358144	8.87168536888707	8.63766675077147	7.79109412455581	8.31139089768993	6.89215260212941	7.86467793521614	7.81817089024048	8.84564654761977	7.73245598070429	9.17315643035313	7.84002067721757	7.76525069856192	7.87512827200672	8.04654516699688	8.03036358558853	9.2204337521702	7.95767641980315
GOT2	8.91293308870826	8.91293308870826	9.02303727987413	9.04571403484677	8.89790457875375	8.32296467737229	9.08816109171599	8.94150417896818	9.41587127261393	9.35938478177685	9.23609070002584	9.71286475612371	8.41787366124	8.66365691891839	9.46202586630334	9.68672967201059	8.64368050365105	9.01621781461998	9.23501895571332	9.94468218953156	9.02593728505565	8.59424011376534	8.51112505136953	8.40266960993494	9.10955219703552	9.1799250954425	9.43762950346235	9.07767645309387	8.4594228922972	9.28746155444892	9.82854221971852	9.32066814149309	9.93849435197675	9.47970782356504	8.90986395762299	9.56869464297314	8.58770025680428	9.34862785378451	9.26954723649803	8.81596694516926	8.8713699395384	10.1162824839396	8.59820178797954	8.42827707992508	8.45102798630499	9.29068321149285	8.92285623272543	10.5861753664218	9.01660350134847
ACADVL	9.72444136379266	9.70901557666022	10.0966986053739	10.1350933125289	9.52727981253582	8.33341255685984	9.49436330007828	9.76968563293791	10.5451025769146	9.92678345038879	10.3620133905293	9.81244506649868	10.794884589508	9.57393237126792	9.83652698970947	10.1530755022903	10.0938481903379	9.79875233194849	10.563266358891	10.5365866994296	9.06326874751268	9.50552452892068	10.2800535105861	9.33429633687775	9.62587785690468	10.3395360801244	9.72020311655679	10.481526417695	10.5640565878303	10.7978741359048	10.0294378969312	9.85030269823649	9.66272263589679	10.2666404404711	10.701730370574	10.1062419213957	9.5110814413317	9.56188698328055	9.62968146579755	10.3294910408306	9.67014351794376	11.098724876789	9.67281802639298	9.47839193790303	9.98418213796877	10.1219786592202	10.0516931037474	10.7635531155858	9.63424425696147
SKP1	10.5558504232729	11.0726300505781	10.5927031412197	10.5528822606517	10.5033726809274	11.2760017980638	10.2416746153229	10.4105606747114	10.5860791095083	10.3791914037467	10.1165093714876	10.1012586778164	9.9909755997078	10.7033515828315	10.5371639688083	10.7219187020606	9.9073867591779	10.2686449018274	10.3011164501532	10.4497722908472	10.0578985305501	10.3389038092152	10.2087954075487	10.7375102998881	10.4897975624251	10.1784464108058	10.2670888160157	10.3895998667014	10.3590345348555	9.92848020006004	10.7747507327865	10.8336365478331	10.4509504902568	10.6341770651984	11.2199792634389	10.3532490993395	11.2118345939524	10.8396578989312	10.6494859160087	10.1597139710066	10.1297131065531	11.2835031389646	10.5552082250157	10.1560075938803	10.5630911821603	10.3621136822456	10.4642694516561	11.1860137673729	10.3823115529467
MAPRE1	9.28156133043104	8.1504588419007	7.46784919428776	7.56765082677441	7.93852290551077	7.74590155828282	8.59593949624638	7.7899279104709	7.54819385885157	8.00526071012725	7.92346834992499	8.37419075363865	8.96435810625784	7.96166393242621	8.55774161653112	8.27830698317397	8.0487000011024	8.33736839756122	7.73950563277844	7.89075671538483	8.20254056574194	7.94595523140601	7.64452344827519	8.80665474958458	8.71710707846278	8.24062844228191	7.56957546613956	7.9627925589444	7.75312368868866	8.40748592532749	7.85574027179386	7.56936387792139	8.01584093012107	8.11628222240649	8.274199050185	8.83334545563107	8.51419431586661	8.38636225491554	8.27510975113629	7.68775857129686	8.08324729720144	8.9611066552225	7.96020269870764	7.46224289034583	7.48198457323927	8.63516112645271	8.38360089729221	8.6247022279206	7.95997972727106
OS9	10.0641556675764	10.8995257956696	11.3176697332137	10.6369568755831	10.6979870283692	10.2848733578643	11.1303243154123	11.2662753625618	11.1186751223943	10.9590367025467	10.4640908256558	11.3728181759881	10.8523101705479	10.5123867479442	11.0301972189099	10.5158682047296	10.6316534567597	11.3781499188148	11.0166761083372	11.103606096001	10.5458281189879	11.0215719317005	10.5685314194963	10.4665389194252	10.2897813291281	11.097206186937	11.5169505759293	11.210371799339	11.1969212078631	11.0591381228058	10.9670363196163	11.0893511801235	11.4946883078731	10.3225644208547	10.6690111959422	11.2643995259641	9.88271212788037	11.2977455764798	10.8926648148502	11.1738371919553	10.5340487627193	11.5794337021589	10.7261607784828	10.5793216092046	10.8924090383398	11.0910887139756	11.1150943980825	11.8803052987431	10.7879149257622
RPL7	12.9948751120727	13.6671116703805	14.3320839756983	13.7042451163712	13.5486557250225	13.7952950545304	13.9684293044018	13.6920880326138	13.3511949318334	13.2111720412979	13.5111953967803	13.6579004357215	13.1612083749893	13.8412466912327	13.8037470230006	13.8004361260537	13.6418533045505	13.3919914798353	13.2406618806349	13.597678569324	14.0466701970465	13.9699016465864	14.4811331856468	13.8772795366903	13.8563260012047	14.1247526175045	13.6924284364366	13.5045771160958	13.6853991876286	13.6064279756532	13.0581222035351	13.2531975111979	13.7148945346875	13.7234929389987	13.2491529091729	13.3255765402735	13.7795418279632	13.3307050702427	13.1379628712001	13.5695781367931	13.7496949603429	13.8573709090649	13.905254035155	13.6714226107997	13.8582395201299	13.6252218248983	13.551599156633	13.6826248619337	13.8088513024976
ACTR1A	8.64559720342071	7.86895995304709	7.89641081875613	7.89313809487082	8.49088135217816	7.58500771960448	8.49088135217816	7.19468157755507	7.76545943441983	8.20403145559883	8.26121817695608	8.59578533712148	8.95437808521912	8.11799198853599	8.44299373143611	8.55087003912108	7.76766486520045	8.21654137417209	8.65427124501997	8.06967982529236	8.324632454597	8.18083206863425	8.10996488713602	8.32249679550801	8.1013818397876	8.44494545263546	8.48958703785754	8.54319202185627	8.84051496547444	8.64648555928457	8.17151384140872	7.98744183528288	7.43754398041124	8.08555630441085	7.82570824800382	8.35121591455109	8.12675605575229	7.61469210626077	7.71368641593043	9.1142276263145	7.82256611117259	9.30279443685516	7.89095272157109	7.96621475832655	7.69592066030656	8.466675372936	8.31465795004184	9.00860045551934	7.98402889134637
CAPRIN1	9.49659187848615	8.44372601629475	7.89303023220906	7.91587724576384	7.56888642068284	6.9182531915004	8.49021081047922	7.73145085506318	7.19015869852095	7.69744982171061	7.89983911258208	9.08310749558015	9.14104769533592	8.76540803113402	8.96010461633196	8.51604338789247	8.34434899462028	8.87643716972666	8.44454253914292	7.73854984417896	8.35097214074474	7.87675099244808	8.31926791723457	8.43012240745987	8.15396338323786	9.12823850765804	8.27561279804519	7.59077320667388	7.80654250494834	8.07431243688083	8.65620502439256	7.4171284981354	9.04462448893992	8.42267365709464	8.53383656752741	9.01848657927507	8.00746830840812	7.47855769993068	9.27538611613598	7.48849470779865	8.08667649251632	9.69176525823223	8.02246509962589	7.80383797270235	7.30424502417003	8.19060924066144	8.24857684764733	9.51136497091157	8.12257975632125
PPP1CC	10.7001674810601	10.71422295071	10.4841509592703	11.0243599429806	10.9079047210387	11.7089896206417	10.182166181558	9.87003385616379	10.5356588368656	10.3076760751966	11.0633281307967	11.6278768111885	11.8269772610471	11.5924450488395	11.4806684628249	11.5029752930084	10.7056707565201	11.2072052025044	11.1271326941684	11.1121143153003	10.4000577302346	10.2175621009663	10.7335374408585	10.7051627171026	10.8497224476508	10.9515274416345	11.257471288046	11.3688105485342	11.460203742595	10.6038473316149	10.9171321432182	11.4224081993013	11.3211373998328	11.2765732690094	10.4659207782544	11.2251857537427	11.7650003087321	11.6700334911429	10.7097529616188	11.2476419033925	10.7105776946705	11.8590795603296	10.8732309160635	10.0860656508225	10.8162700655834	11.0681981913484	10.9435202478191	11.5587825880796	11.0409780891134
ACTR2	7.65575928126736	6.95048736516231	7.96809969396375	7.61081492561414	7.79439020975148	7.61536124393487	8.01487264327415	7.72109899297925	7.02659519065716	8.46881145762959	7.48037621925842	9.04773604031346	8.7154029286394	7.66697163223037	8.61486638202638	6.26139473698715	7.30070191147863	8.65856624754862	8.11065404485163	8.65538963849278	8.49406127431016	8.33913267005387	7.89422545259554	8.96865958241371	8.64289702871081	8.26916340997794	8.69635046420825	8.2158613198494	8.51989609756961	8.57170908689142	8.01078173561429	7.33271179545095	6.90429831437669	7.6498680845826	6.97074689570346	7.48111827511037	6.80073143442788	6.36605218421545	6.97846176415638	8.13920447342687	7.08936730501264	9.09044141435084	7.92877956242939	7.46793860782749	6.92474291157915	7.43424948198491	6.56664229980443	9.07422832850686	8.20260495334245
PTP4A1	6.40043654826238	7.87942394735524	8.14586155518514	7.70124853471348	7.12882918108244	7.99049136303068	8.54848949614146	8.23743344649566	7.250820769265	7.49608311133933	6.51556804337061	7.45629946491762	6.37650704068326	7.13302142026101	7.68830876470942	6.27083462005931	6.18510567610561	7.63455145904968	6.95120061565205	6.41348984406822	8.16017495773063	5.84604519898007	7.15257749873608	9.07633696758737	8.6427906924939	7.55248690108433	6.82242435852362	7.12579435160715	7.37252542554737	7.87629804671249	7.60593523265168	6.90097616408302	7.36678256386044	6.65674284131755	6.12245633858422	7.39851663503993	6.19326078378537	6.59311671984537	6.72523011632189	7.3831241710254	6.53585543207629	8.75173464703294	7.99017042353527	7.22836553177491	7.45486378568085	6.61535476508939	6.53571810750902	7.92489815769185	7.00181469047645
NACA	13.6228327165256	13.0800688628402	13.2660322231251	12.759247841701	12.5814920256552	13.0165528793594	12.828903657462	12.8150228070837	12.5130722208195	12.3559137303908	12.5334935529774	12.5604808032726	11.6936821253299	12.8585996761307	12.8472861536491	12.8642090748233	12.7487255550924	12.2769362616762	12.2798704255405	12.3418180250448	12.9316531821973	13.2865628185071	13.45145651135	12.6268880212232	12.5779940573726	13.2373214690463	12.9766890412104	12.7658838352861	12.5855520931071	12.5341866415472	12.057450729232	12.2396304034332	12.8691360159578	13.0852400246091	12.6954452667152	12.4390138832409	12.9201071472048	12.4324509452881	12.1805207044051	12.7377630088117	12.6324605777951	13.3164207945486	13.1134735620277	12.6846921877199	13.0680611844511	12.6058114381573	12.5080300351256	13.2304820029362	12.6032216233075
GPX1	11.67026840034	11.6313193758397	10.5343732469094	10.5455866366032	9.74479534787903	9.45082666791937	10.0698742092745	9.81987687856803	11.0831460533978	10.5721207045336	10.6917763746575	11.2138943272533	12.2716542183176	11.085492166709	11.3880678450123	11.0590123476656	11.3049241836091	11.6051002864727	11.1990068691676	10.5000352503861	10.6679963814314	11.3551210434573	10.6271574139972	9.21349028482729	10.2634276425768	11.1962565932761	11.3305155843382	10.8040987613201	10.7199017777769	11.3791176131183	10.6962442597013	11.0171751526899	10.9929658183114	11.6000763613087	10.3776665261836	10.9454505313058	11.9350684559116	10.8362695678128	10.4457062433591	11.495660246995	10.2366979974986	11.7494197766162	10.4548168323578	10.2464854593614	10.436158617445	11.2027307477603	10.946311018879	11.5731329910038	10.6175073144204
PGK1	9.34180802834902	7.8926786080677	7.32695429893334	8.68878043538084	8.69531375591598	7.34381844585123	9.66915299272048	8.57690980007757	8.10844678607063	7.82822348612655	7.35500683543234	8.16171655748807	6.39086893448253	8.33995665915241	8.15283261598363	8.60988682818998	8.42067275402809	8.65471783006305	7.63019784516392	7.54306243646059	7.68016944895099	8.38953451528348	7.28377462425389	8.79569192528793	9.37486264588113	8.02120735170661	7.42163768077801	8.17014801079765	7.7530751544879	8.48545380570726	8.09097658132223	7.79878530020303	7.56272551572133	7.91783135789805	7.49580451507204	9.23818061102299	8.57410613845595	8.47865981460362	7.7579402097136	8.39886042758907	7.62008561649698	9.31295575337196	8.23166666464911	7.8680768822104	8.00544414653916	8.01418690630004	7.9927950801851	9.2312967010429	8.26065869568369
SUMO3	8.68395985811466	7.96732689320753	7.33722129086194	7.97946180032149	8.77001623576857	7.19170255513535	8.69568147611975	7.90191315977586	8.2908444226891	8.01859783574467	7.24856515162467	8.49791597215075	8.68653259067326	8.55512409227473	8.55126482379505	8.33086723273315	8.88574619404221	8.35350666095079	8.06749136060107	7.5876070416044	7.8978497432571	7.90822335020572	7.44960577310046	7.29570122105706	7.55259424995664	8.89145334870455	8.31605305039133	8.18444998449526	8.02547384226992	8.69916956739193	8.09462687359368	7.76901088073633	8.95158211167894	8.81022592457994	8.33713676846366	9.51505389099492	8.71568279440911	8.00081065297809	8.23798193530337	8.20761089815354	7.79595765956247	9.17211426714907	7.83132151164618	7.6709835852351	7.59254905954413	8.34368601536195	8.23803097165572	9.37555628281216	8.14913468665711
RPS27	13.3617095819505	13.2863551265609	13.8127381647331	13.0903511622921	13.1810711746946	13.4571659175814	13.6460038713214	13.2944944578248	12.8577912942237	12.7473476797729	12.9863155631697	12.9777343962439	13.1952686089404	13.3114074296875	13.263306196219	13.3671718302342	13.292472072556	12.8920971045234	12.7175150107491	13.3040953391275	13.4915145462236	13.8419413146079	13.9339315882707	13.1890998304363	13.2546250222553	13.6457138019795	13.0901244461638	13.2587590590199	13.2278291932639	13.3990345352023	12.7888146945538	13.0721350233678	13.1223702103933	13.3239275717072	12.9567776613153	12.9069738462165	13.5243308002925	12.911585597161	12.9720884310703	13.1954495956029	13.3005382441398	13.4288751856479	13.4418094392047	13.3728053076055	13.4996815170371	12.9996021861766	13.3589677639618	13.3322302150281	13.3444118352771
TPP1	9.50016058432782	10.8544894257654	10.1415453167428	8.97929230579975	9.67698949165874	10.0128084948057	10.3508472925772	9.70510874599195	11.1573531895427	9.83112661082958	10.1320006077965	11.2292341862501	10.2402681059299	10.0409937473618	10.8957064291363	10.691133803382	10.8100395639323	11.9881355157321	10.7128067876341	10.8489421176556	9.98754011988202	10.9078979503799	9.49539403612332	9.24360911058075	9.50610318645935	10.0430661898299	11.1194712300635	10.9839927277898	10.911165555875	11.4327490988243	10.7498727447423	10.3329125152841	10.6255391719466	10.0927419022907	9.86981379436663	10.8226770972623	9.8283157476626	10.890374276834	10.4721325194661	11.1503994394431	10.2678919034333	11.5963846607554	10.1060524874021	9.63229083369463	9.65678689560063	10.3198539994869	10.409794522121	11.5897439484065	10.1912097962987
GNB1	9.34990939320216	9.16256200345486	9.00230871300593	8.41922835002345	8.34501694895215	7.50265307648643	8.50525041975783	8.43833694483007	8.62152189767667	8.50322029981618	8.65038444809566	9.62336463283231	9.57755286636747	9.35084644295317	9.62942454666834	9.36859677524352	9.01684083106489	8.73079476356541	8.77100351744023	8.88773655281416	9.128162259217	8.66715485891995	8.53123302402153	9.43738560206256	8.78258582644764	8.84259561906328	8.95722288946344	9.43738560206256	9.34131532152502	9.58435523278565	8.74554792158272	8.59142918029257	8.59355725747453	8.82246313867385	8.43116954200406	9.03824295065483	8.82968235194424	8.39872934263389	8.60133645469036	9.54042823088278	8.63580019702944	9.63161951766098	8.75663698731787	8.21413080735364	8.11549135217279	9.291874659132	9.04144869647489	9.82512668187679	8.98040275402954
NUMA1	7.24940038149413	8.0859454249846	8.25405063895093	7.72797710586187	6.94006345554404	6.90546824593437	6.41027273883781	6.85615563100121	8.3441272157342	7.3685896318144	7.57097755284348	6.93050606052117	8.55312665892587	8.00221760995812	7.26786248768775	7.75862472278879	8.11475212029182	7.46187677569478	8.09321668634812	7.90825249849571	7.57705903240599	7.8632302125388	7.63968158905883	5.90000071839098	5.77928088262206	7.47542686081154	8.63331342174346	8.71480638756776	8.55495963238189	8.16550092935815	7.67471069160802	7.64012231418516	7.98433854997316	7.1789133712046	7.56285792523399	7.35373196354947	6.52888159495969	7.4773313824853	7.69704538273961	8.31714717886027	7.17719018779469	8.89097806596917	7.19127478843757	7.36252035544106	8.11995932544843	7.39414707943144	7.48821327073398	8.62673552737666	7.25566822137951
FTH1	13.4763559828914	12.7589679415193	12.3536861841508	12.7183846314474	12.5379490039826	12.1086988757	13.785383909954	12.6839203131307	13.0182317043106	12.5355266222333	12.3737976132921	12.933296564409	13.3244039922591	12.8544215134741	12.9783829584705	13.058579319106	13.5523049523051	13.2446509038923	12.0790976214552	12.1271433201663	12.4446962857581	13.0610915254554	12.6242854765231	13.2971156938201	12.7155730981804	12.6772104040244	13.0617902855709	13.107486680974	12.9949418299362	13.9185066638963	12.4088454776619	12.705874102722	12.3712261496885	12.6909591874688	12.3802905369084	13.1289138644465	13.1715468511811	12.6535286241601	11.8786912844505	13.5517611883257	12.5018964384765	13.7475775614418	12.9096917748976	12.6814642081967	12.8534910450762	13.2705329630589	12.3749297761555	13.1585631229655	12.7758550351754
RAN	10.6818422948168	9.84634403711551	8.97232028234043	10.7737316656096	9.67259317683428	9.93068792321213	9.88468485575187	9.8376579812443	9.4800941369966	9.31129187748293	8.52220571909439	8.71410040011907	9.30496602205534	8.96225733614248	8.87022867718664	8.82281237341989	8.13341680698548	8.28213503525966	8.25231994560242	7.86131210991144	9.58104951542265	9.35694475360643	9.58033574704909	11.2003920252935	10.7490967639207	9.29159051892655	8.35522712998819	8.43937317351664	8.46984207744532	8.69322101046822	9.15799373324261	9.43087365724002	8.6642838272099	8.90111592415637	9.41482784457004	9.22697935504706	9.37980152952128	9.17675183374836	8.97990526757282	8.65589099173555	8.83286033892204	10.4300267505894	9.06731344571308	8.74064830282593	9.41613635527811	9.33920434151847	8.76877330508216	9.5744540352202	8.86828914426953
CAPN1	7.04420693759042	6.35752294832558	7.13803507282849	7.24764764362273	7.83804869745224	6.61383742030666	7.35588401301038	8.34518584609832	7.98716640334534	7.48030847973172	7.37122995974082	7.36024168379791	7.54689118480875	7.45901602908853	6.83081186889023	7.32322208149197	8.05190715766854	6.6795421517767	7.70826694455102	7.79316398483925	7.66573102961221	7.59018047685297	6.74387863862967	6.63998302407463	6.5631780918691	7.70883107884994	8.567824260159	8.49402506850521	7.66290557209594	7.37163316270656	7.37939399795868	7.59088596295431	7.97208575866928	7.33105307703778	7.03585217632841	8.02993119091932	6.33160843919314	6.64557453333501	7.33478794310036	7.42970097070302	5.60054880212702	8.37320822760582	7.26547797810864	7.15539115636301	6.70773653017399	7.572232769287	7.98184436234265	8.23048374915746	7.53095309095782
CALU	8.45916893867387	8.62158133293788	8.61177095570356	9.30159563483444	9.71365777161626	8.57377095585561	9.58832475487933	8.52831017375327	9.34875026552364	9.10764653406991	9.27891505667681	9.66346102632297	7.36299430375765	9.26744353036576	9.02028572919862	9.2993662502714	9.7231412885629	9.44883124281041	8.91268191247075	8.1206753821435	8.36562756465475	8.70203812344556	7.94577691568367	8.80915045987364	9.07302335437022	9.4187382826591	9.62665556582057	8.94407374088794	9.12717349519806	9.64231301913099	9.52745527903013	9.27764513186888	9.41952302469892	8.220682063321	8.22770055803265	10.4182198172572	8.05865463018587	9.34866215556173	9.54356720806649	9.37255231779017	7.97193684305486	9.87181604608134	8.51250486798484	8.04380450043491	8.58845600110861	9.76758519334318	9.5840239902559	10.1686118053991	9.08066009653801
NFE2L1	9.37330661379574	10.5220698281043	10.8267510068162	9.2947462246947	9.84976170516969	10.5112745056821	9.43850056284349	9.34501480849204	10.6247875354146	9.89872265033929	9.45787492205666	10.1588459184623	10.4473393558018	9.9853511242166	9.9759756594344	10.5180557323351	10.0743475696468	10.2622522723434	10.0785428760297	9.66762322515008	9.13884351069452	10.518029595059	9.82614082018481	9.06178787907463	8.52027419489112	11.192241679221	10.6228910550718	10.4937643671737	10.1373511995133	10.2489450385066	10.3741302227739	10.2547013695104	10.5676768814077	9.85047288821724	10.14393907078	10.0726759689955	9.1604802499821	10.0666643840892	10.2085910443413	10.2119950557991	9.88855903881066	11.2950253631475	9.96009751986867	9.69842985562273	9.6775540667765	9.98995668800775	9.81999652799405	10.962592540596	9.62839119839098
ARL6IP5	11.5032319011592	10.3396165788872	11.356521488361	10.4666938272715	10.0937595536104	10.3033175358963	9.64678990862277	9.79010068623296	10.3786703847766	10.4666938272715	10.5893267607535	11.2997182322259	9.72245779050206	11.5821558915631	11.6745985826996	11.6719528473464	10.9491393394424	10.7843794915142	11.0105936137823	10.7274079615668	9.57156570639914	10.5364501752544	10.259848999723	9.03562326303777	9.27484702507358	11.1226943231239	10.8183893002805	10.9130947838522	10.9776450693656	10.7518175138424	11.1161516559064	10.8064332174432	11.4035038301447	11.4155601648766	11.6855330835786	11.0051085530125	11.533193151704	11.0811595994094	11.0882402569608	10.8668223126401	10.0082728637591	11.4623212041059	10.5376725542457	9.86494151378792	9.79550121970488	10.9658561839527	10.9381597700642	12.1087254608758	11.1269955438097
DPYSL2	12.1046083352192	11.7998607213934	11.6409423938273	11.9384623139208	11.7183240807697	12.003419619613	11.7543645121249	11.2458740451056	11.7161835821256	10.6192294125944	11.9168399958844	11.5123632667382	11.1216055643047	12.2755930578054	11.9099778090228	12.1721453605058	12.1271154266912	11.8870818770909	11.4158610823831	11.3167243830556	11.9476726792513	12.530152770215	12.1395068624583	10.6317080055993	11.6821953606625	11.3353411979758	11.6999827057053	11.9673208010791	12.005924165384	11.3792566127675	11.3999134430088	11.8945123697308	12.0754935533542	11.1003734854084	11.6840768498795	11.8121026325337	11.4247520684893	12.0762107237448	11.7606947162913	12.0586007440516	11.0448540716881	12.2563048522151	11.3618603009376	11.0949712967086	11.1130953340021	11.8550777763094	11.5553528802515	12.5703141192281	11.8678751447315
RPLP1	13.5567304609929	13.0700809951094	13.5613905989262	13.1213738165544	12.8473856459987	12.8218546653873	13.4997934590473	13.2641836762906	12.8064733459211	12.3646173008738	12.913365422418	12.9983004613914	13.6572473011269	13.2355878151068	13.0198518867006	13.2214156540235	13.223321614133	12.6470505272822	12.6046460609514	12.9060294979912	13.4434760424899	13.3470622093003	13.6736843691803	13.0302584517702	12.9520084166518	13.5167157948454	13.426644186373	13.2852210817454	13.2791734544487	13.5699926278115	12.5084578477351	12.7146033838167	12.9584613264496	13.0918410972124	12.6401262173768	12.9244369568264	13.3132997848744	12.4848099236687	12.4993059980137	13.3013101548234	12.910816635515	13.2660188037787	13.4990994756253	13.125270881018	13.3958415294983	13.1350405345049	13.0740949939675	13.3233819601623	13.0564198842925
CTNNA1	9.03732741499956	8.40311675012994	7.94269870348321	8.45217559694757	8.19687050380462	7.61026406180423	8.14164765674505	8.39483200846053	8.0077483943505	7.95356293397997	7.82939030330916	8.39803637664722	9.31747441027093	8.75692170676527	8.43561271207246	8.49129606846228	8.99650758368231	8.07342080407505	8.19112949621579	8.19806341462278	8.1495436585616	8.25056771081931	7.86505600126201	8.1246362402434	8.05938081507895	8.3115500042428	8.5454754731712	8.8756579647056	9.09954187711168	8.42199001887999	8.59319189803579	8.45481101198211	8.50340124602489	7.27559346106497	8.3617074243565	8.66813804652261	7.81309289448998	8.3269487844534	8.72955419863204	8.84491813369978	8.31469258054276	9.34326543644744	8.33818583935598	7.74708809185002	8.36004970855489	8.71241394986757	8.48546119001152	9.34161171899673	8.05854083922071
CTSD	7.94947223117757	8.80994834039574	7.43103053157123	8.97033295793236	7.73902113244849	7.16975451028839	8.49136413709844	8.40837265160979	10.2326883539453	8.74122468122767	9.69554468346063	9.65524644458576	8.97793912839534	8.49880337106076	8.60243639405436	8.58202304818381	10.3010913429131	10.7304350434575	9.27177507354607	9.31050265462706	9.12644674479479	8.76735940699918	7.8223860372501	7.75238964394854	7.43320955887399	7.95968745868324	10.1229132088568	9.56441338426992	9.40505950426818	9.898651032674	9.6614072196715	9.41450115967824	8.86611421771876	8.81630083269269	7.71813206868214	9.40780433237335	8.41866469225435	9.73215791489466	8.95608300352546	9.0246080175009	8.19470212723034	9.759866033539	8.56520418545534	8.41173028161933	8.75816281578769	8.51011427797542	9.02126651777922	9.98026600427052	8.67275169995687
FAM120A	6.43605118071389	6.35956545460437	6.91489030609467	6.91677497506924	7.244946262001	5.63637709037158	7.14886844892697	6.5302824084905	6.85176395921086	7.69041968092141	7.20655010031537	6.69108580090817	7.19119459586557	6.70824824811119	6.79825012679886	7.12160785472522	6.82879176897418	6.13190189467459	6.8668734467683	7.83061023256011	7.15603037768821	6.73692974109085	6.66364108551331	7.28182771207974	7.70933141930905	7.4899404103093	7.58500576388431	7.37049778705646	7.63981483625965	7.63861409692071	6.80757642553499	6.12244553362692	5.730570400133	5.79556725207708	6.45278194871815	6.44816093059151	5.97358200465202	6.72808567008672	6.73256371785676	7.42454398226687	6.54423367118658	7.97969769297376	6.63998242539874	6.16979602947506	6.26545751036506	6.888849600643	6.95684843035098	8.15756751124877	6.82072148555783
MAT2A	10.7100851538478	10.9623638378639	9.53303395155828	11.5507168709327	10.7953955589027	10.65796874982	10.3185383642865	12.4260281633793	10.5438544931443	10.2709324505003	9.99896150958674	10.0222322406689	9.52576159741581	9.90870045347217	9.79221813120298	9.37025767634908	10.0996973701102	9.82430623401729	9.71483505336008	9.3868114589858	11.4926882255881	10.1468494703498	10.3406088678537	11.4397256872426	11.1378056262609	10.6471420140192	9.63158618683046	10.7549585719857	10.728716504077	11.9417661255401	9.46682957449196	10.0205186826577	10.0141512709328	9.78953235062585	9.45955264398835	9.78494729651194	9.51614812392379	9.87240354185202	9.70965773872334	10.0071693299837	10.0503277087204	11.5118194249765	10.0125181320814	9.67723800763781	10.1620033375777	9.97439916367884	10.2790222456946	10.9028157137496	10.1185509781132
LAMC1	8.9322047551567	9.02063249539122	9.55017631625631	8.26611488280176	8.65744633474693	9.31598032719816	8.60720267616057	9.38615978326541	9.3318123572237	7.47011838465681	8.9450127062752	8.36925905477296	8.57741970325644	8.95715077839204	8.3874233808626	8.37912066278185	7.89852150279	7.70070382309655	8.64333759532828	7.69850227197215	9.30372655439551	8.52635033680327	9.64090776352032	7.66244643050086	7.68733821611139	9.11762517846539	9.37625475738742	8.80378488233943	8.99137216379728	9.30756500674148	8.44619239859018	8.57393374269385	8.67415636653181	7.92646060460239	8.80255992578489	8.61245100652332	7.16853059792372	8.56986651164428	8.98149402568792	8.52508636003252	7.9527773354596	9.3199604841505	8.69795367637407	7.72827488677069	8.14374668829985	8.70116968554938	8.45730889263197	9.66590892370733	8.70505898693883
PTMA	12.2610325357202	11.6257103054555	12.3631832936328	12.3024654308139	11.7121820768144	11.8199458883963	12.8775687834899	12.2782528969313	11.5257855695027	11.3819953855385	11.3956305230398	11.5802981695499	12.4419763015311	11.700537807815	11.813477595148	11.7299529916781	11.8330624768312	11.4020367836499	11.3645842619745	11.413319668709	12.1393643657705	12.0816357067127	12.575943124675	12.496260325321	12.4989651261471	12.3179754952605	12.322995637011	12.2264202663582	12.2289942356775	11.8604433234845	11.0691203788765	11.1471035497901	11.6984188455632	11.7286786769898	11.0954161513643	11.6031720783963	11.8772122284639	11.137675308075	11.1251562818004	11.9762807878314	11.5262476024125	12.7341404445379	11.8626179360533	11.4445458703187	11.6959986042377	12.074260903177	11.7683974317776	12.4335082442112	11.747656560099
BZW1	10.7570443545379	11.8593675542005	10.8143493390386	10.3385285854267	10.1953122510836	11.067526070068	10.5313427611337	9.90521375875481	11.0603614074766	9.77099536262528	8.50748724049362	9.29795679713832	8.0897195979129	8.69515600356914	10.2114259258933	9.5162604659626	9.94406945995213	10.2124115584053	9.52698045047369	8.93377324095777	9.49218858204627	10.516117258111	10.4508308215085	11.283709050469	10.8882887729647	11.2740914871923	8.87072626096362	8.96840747456394	9.37891260439182	10.3139265782999	10.1336887043448	9.19354033141309	10.1751438277417	9.54629745986114	9.27942551170174	10.4710353851646	9.5705635768855	9.68332202180689	9.96150761456777	9.40834482193307	10.017353095474	11.102134790637	10.1111485736369	9.59199889284485	9.44773904098602	9.80082450929445	9.62573778110657	10.8248034945646	9.68307596344167
ATF4	12.258918041833	12.5119258783828	11.6397083866985	11.8719679706984	11.864544488374	11.650658261131	11.6647627668288	12.7430087044544	11.2639842577414	11.8933863581144	11.7061093502226	10.6856641874372	11.1616569694271	11.2086917093722	10.5260945138817	11.4737693607483	10.7634962243499	10.6102412379381	10.9237565031051	11.201431561944	11.3245449653379	11.4948587441722	10.9589238700254	12.810926705279	11.4365018496827	12.4835778854679	11.6276304934793	11.7579125824482	11.6482471954329	11.5155522575665	11.7024911225484	11.2198365410015	10.7909548511516	11.9467716065362	11.7874075969701	10.7824827272945	11.1274719690729	11.4447795914932	11.2061759071572	11.0277439353178	11.4640157253158	12.8017618953661	11.6063050229265	11.0791250333339	11.4498695449231	11.4667760454446	11.5762729052755	12.3953065683263	11.0849606126603
GNAS	11.3153015309568	12.0587566058964	12.5744047209928	12.0466048881875	12.3197671035353	12.6281616562047	12.7166301274323	12.8133442358533	12.6537237645747	12.1492255745773	12.6442451149962	12.9222808572629	11.9076888284209	12.9928551147119	12.9576434233687	12.487675583334	12.9479675249002	12.4969521655642	12.2186797624088	12.6977821605475	12.6671573493159	12.5076864799588	12.5904565207085	11.9568657844863	12.121566565368	12.5153458705985	13.217602270542	13.0181181628126	12.8309788493996	13.0377018551872	12.2455491906478	12.7336134059312	12.7715786446215	12.5813838344229	12.101471153839	12.4214259472014	12.0266709878796	11.9979617721299	12.162056682791	12.93537222117	12.2785513248796	13.2206528817688	12.4973682928895	11.9185458653617	12.452182558649	12.5179646373628	12.5867456847658	13.3001035696364	12.471674711162
RPS15A	12.6424747137725	12.8495370546304	13.2232303955085	12.6198774233682	12.8830427385255	12.5712001211658	13.1747491986193	12.3559771599886	12.4495314581748	12.4522359930595	12.7742215870418	12.6210070320688	12.5783031765995	12.6692909302913	12.7615005924195	13.1384091636751	13.1470466725894	12.4546509342356	12.3843800031549	12.8886996561382	13.0260805773927	13.0743604155707	13.2340212751386	12.563358626201	12.5631133200713	13.3247699304772	13.0568258618029	13.0137445930705	12.9661317927658	13.2692609834214	12.1256700443765	12.2558419785689	12.8972178578268	12.8930596312119	12.5360731850307	12.5471456061525	12.897066860845	12.4478325543525	12.317651105735	13.0231280666178	12.9408726595528	12.8537658225896	13.1692354805818	12.7093405133875	12.9166437284291	12.8480917355556	12.5632229064247	13.290882743545	12.796932399425
ANXA5	12.0144739528307	11.0900515395665	11.6464757318883	12.0395638795347	11.1119539211458	11.4734026535495	11.6871828596292	12.0785452438446	11.8597063535486	11.4940705791773	11.8725318811486	11.453560504752	12.0546728724825	12.2757936959021	11.9624298231842	12.0166246163115	11.3130531565899	11.8231093709799	11.4559894534231	11.4605840856525	11.6607133457989	12.0177544197963	11.9151425452288	12.1802220445027	11.9946436426353	11.6557247824696	12.4481386063818	11.5248725759744	11.4598505429861	11.9492944384087	11.4097176097436	11.5618696542035	11.5447459285761	11.4807561924827	11.6567349303913	11.6135602884136	11.7511342788415	11.4921838697893	11.8279451910582	11.8970765901148	11.0508077619697	12.3136044162661	11.4764884153138	11.1827702965031	11.2080108883047	12.1658683121648	11.8701772351231	12.6695710002223	11.7795075808963
STMN1	6.25394808248861	5.64120448083349	4.00761545152233	5.9718060372564	2.7280579182394	5.40889405486362	4.38430689018766	6.32462129617793	4.69426052409295	6.32462129617793	6.27582594935188	6.35988690823927	6.38170072326211	5.99803889742115	6.04987930594145	6.31328140550568	3.78523347922019	5.49409392256886	6.06919002845235	6.19371824502988	6.39251277022445	6.05524213912862	4.93735095888798	1.72404633799899	4.39925295833567	4.63033821463259	5.85120519096616	5.05213812103895	6.43561545933004	5.62998284025471	6.24411312404242	5.91432776666538	5.76712817497439	6.14286660343039	6.39025734435875	5.71664101332177	5.5916537689805	5.95778926518685	6.10586226192655	5.47016773125175	4.39655756057419	5.58580600842122	5.69892194703493	5.02080937723105	5.11795348686966	6.34224040366058	6.02790084499771	4.00073433535509	5.95018074670114
LRP1	8.36656313638758	8.33804236194323	8.39966063447044	7.68297304947562	8.45925677155835	5.73638414259033	7.72572426810775	7.19596667953122	8.39829354750772	7.21967343309577	9.25493886036836	9.07381880454994	9.2884726941773	8.88285296131568	8.02395585279071	8.02452067162413	9.28170222988089	8.71902316103259	8.47837715203011	8.16310278481826	7.67199807860179	9.06317935426484	8.02571542814502	7.70970738028826	7.817426474876	7.90260617897096	9.06982470241047	9.40067702547262	9.59712036646438	9.10059350613746	8.51324630517366	8.82183330780364	8.34305681084172	7.41909188615839	7.07986919001633	8.2187253849933	5.72023959552313	7.78777382244552	7.9210727866105	9.3293614287058	7.4559839481066	9.72862216435948	8.17558253088952	7.82493559081441	7.81840909121432	7.90753518827894	7.89410934525878	9.59065369584715	8.30509539527129
PSMB7	10.8608003488227	9.89453255398771	9.79581763921773	9.63874858109562	10.053590000871	9.92960167506874	10.4123035518801	10.1669756155738	9.87744739626738	10.0687314123153	9.4251092145212	9.73930414456276	8.2117438516465	10.0382153693681	10.0157417481885	10.0646155078935	9.64041308604297	9.59197639319018	9.8288584677899	9.7279777987123	9.53824024352511	9.49904989335851	10.1195892253691	9.58527937012302	9.37241753363257	10.2596870890064	10.1020297306451	9.53801723855172	9.56756595539626	9.47950121926902	9.5982575183837	9.80876600616985	10.2506857838563	10.5834771992221	10.3060289468187	10.1729369658015	11.0019598533869	9.85925470679755	10.0065392144266	9.40616674984883	9.7553547412285	10.7676912444948	9.66810220758706	9.36286025158366	9.62693208531673	10.0345132216155	9.85608113864748	10.8003246448482	9.52159358015285
PEA15	8.45651665432486	8.41899949226264	8.00532228669123	8.49667780908145	9.0832616014242	7.73753713082447	9.63027278869207	8.84705481031618	8.68011088122053	8.96730014559205	8.34799857336407	8.86226012920634	7.5972929655434	8.22311223060927	8.45634123571287	8.42582618672043	8.85735022261332	9.06441167235337	9.21344155592703	8.59915437470905	8.64338341839734	8.18714489130045	8.61113830833184	10.3527923592021	9.26715139837307	8.18031638178247	8.99765610763559	8.31306341813778	8.37974232941595	8.43813776122886	8.68905204485938	8.27355250459673	8.69611946432489	8.19683972034929	8.69309426836628	8.81115746806352	8.40253673875837	8.46756833652224	8.64340293315028	8.07914125226976	8.13601667136896	9.82279961203775	8.21223630084855	8.26137626116089	8.42667317865249	8.75663375223916	8.53117465084351	9.35213826692725	8.38563537134719
ECH1	8.06267287308727	8.88491880003025	9.32417278484175	8.62745266767965	7.94742466914532	8.43660388234282	8.33778542223128	8.47323866041704	9.03801650068911	8.66981091242022	8.2381557137978	9.14548635924665	9.76750080278471	8.65666384910055	9.56784435240195	9.01560598132872	7.89251090215328	9.04265164859571	9.56643923309537	9.01121606877481	8.69793172537613	8.28909124343838	9.45644047575324	5.47774915554369	8.17002601870991	8.76999023055525	9.12758932233501	8.60099738219736	9.04574528663269	9.34735831232351	9.01040178750239	8.71404633014424	9.07609574576572	9.43967951870365	9.56418826685506	8.78052274612801	9.2833092612859	8.88271750500762	8.74693355828975	9.07136508635014	8.47447301273482	10.1802316415503	8.56101731546949	8.20380593450324	8.79610354097737	8.67543518318652	8.5972444849557	9.99539307963101	8.56706713790911
ODC1	10.0445565748318	9.52034466007128	10.3510361439301	10.449031071963	10.3430370042361	10.3621206381131	10.9491852304467	10.6541269709451	8.62873993103372	9.2344346294326	9.10985096917237	9.31260138658002	9.35092958854019	8.79088392694485	9.39299771305194	8.61045340681688	9.22417676121339	9.38445868488617	9.47197630419317	9.54033819766837	9.35603823114904	8.96884702749139	9.56734444347627	11.4518110341029	10.5500092005612	8.77564552525236	9.13519463861546	9.21571467858229	9.39121549496978	9.27869413451918	9.78876477381031	9.73480352888413	10.0856346348233	10.4716401126076	9.83862378527872	9.64456455629681	9.97527694645284	9.72103007876519	9.12612811211192	9.15155636924411	9.57649520898032	11.0687831722383	9.91503097704645	9.03057409690742	9.81352194638209	9.7882593860067	9.15849711440705	10.0984623581821	9.25135134872594
IQGAP1	9.9607886121255	11.2513695310567	11.0172484774279	11.0237380500993	10.4928716980025	11.1536409522484	10.0826410218898	10.8135977393613	11.3143069121562	10.565695139148	11.1410717913438	11.2167825519486	9.55121311503871	11.3913138581169	11.117464958603	11.5484363665397	11.056998929182	11.094946082026	11.2322261618316	10.4958133351632	10.7079633507371	11.5077398143627	11.0703408667937	11.4874541547826	10.4348243515392	10.9047403070266	11.2188277844597	11.1129231465656	11.1396657918753	11.0191764968099	11.0392221588756	11.1072484033248	11.1126726895612	10.0505508879239	10.71761796261	11.3502775501015	9.99713123212856	10.5515586331609	11.0452261315147	11.3305443784095	10.3423181614347	11.7995120785802	10.5446449654555	10.5152505700426	10.5446831858282	11.1350452342299	10.8814624921681	11.7585408254213	10.820049181073
XRCC6	11.4387764347297	11.0576949197484	10.9858178546818	11.203236082892	10.7034189902648	9.90719517060019	10.8375407988557	10.5860299226657	10.7381017069992	10.5947309774793	10.6043651965492	10.9302571562442	11.7136569174592	10.9489371531381	11.1812712078744	11.1202597276239	10.6722406554963	10.5975238279718	10.7358983914387	10.2857969789785	10.6355984613414	10.8210429640272	10.815951011732	10.7054306932707	10.9753015090822	11.194355477411	11.2944835865641	10.8530719098901	10.8494779005485	10.4911963734771	10.6021951971187	10.5077527944058	10.8695899731281	11.3419006174848	11.6641015409278	10.7173938604299	10.9598997958966	10.8332995995229	10.8519129418951	10.9124541559658	10.7078823591523	11.5966838175187	10.7761732241846	10.5559186766788	10.7958428435106	11.1496988770976	10.8528682607041	11.6408949209972	10.6381683307415
ACO2	8.67167836992312	9.03382823703727	8.56579787422964	8.63792903857034	6.30629834944997	6.02002477557084	7.75660511293824	7.40377146260217	7.40033187993219	8.18205620917626	7.89762575953158	8.32451030432005	8.94766827684763	9.35165048501933	9.09160983566261	9.23352459325175	8.5211626097392	9.30852385803919	8.74794090581681	8.34133577478938	6.86685300285776	7.03403403470947	8.67272245204733	6.08504861358428	7.20649479366053	8.39936543338899	8.3729294081367	8.43522483868057	8.50239032086402	8.66479217065801	8.9976621703209	8.96553971984988	8.38387948020616	8.97339937561971	9.6896257175501	9.20843994510089	8.40254768405979	7.90961391608112	8.48208547982181	8.4299441538189	8.43236634714802	9.47956397532632	8.34929105545567	6.71677137770354	8.50092836895342	8.67407343565209	8.81681296514442	9.31499204801823	7.87327038648574
DAZAP2	12.3548133983043	11.8178473411044	11.4472706353182	11.7413213034555	11.7360226372856	11.8357223898402	11.5454548329479	11.2412614110871	11.500587427038	11.1834907505567	11.0840951188506	11.4760267873539	10.9049026962908	11.5435966352368	11.8762933037362	11.7707622008157	11.7363524041981	11.7525681619721	11.0511854667325	10.8512527907309	11.0141533794308	11.6399321407743	10.8978352258597	11.3731857814414	11.0602978758074	12.0226029239433	11.4890551106316	11.8007444537441	11.6542914601573	11.5500902066296	11.3062031758	11.5878339073774	11.8851090764237	11.7265481748252	11.5575280296495	11.648313704299	11.9034733362924	11.9242822527356	11.502989592045	11.7501791969852	11.3288895658781	12.3165764659077	11.447275231189	11.0358007167011	11.0768800476128	11.5967706952256	11.3997391661343	12.3328238450079	11.5408982239036
SPARCL1	12.9313835313581	12.6557739961813	12.9074350780827	12.3069840659429	11.7711600401846	13.2849039935576	12.3415993695233	12.1247404747212	12.0085441783015	11.9791146031534	11.9522201633326	12.458239306015	11.8871792627141	12.9887725369067	12.925960560682	12.9028156318961	12.8186675530319	12.0823065434663	11.9768686819724	12.575402901153	12.3057981692235	12.8662137347259	12.670237801487	12.8870688449616	12.5787188342765	12.8154004524783	12.6555035324451	13.0158222715284	13.0218483969938	11.675692593894	12.3363329385654	12.3484212637154	12.6361399783719	11.6764188787767	12.1346219267358	11.8865733302054	12.3888809025286	12.5562949393222	12.038208465681	12.4752691396517	11.9645959398571	12.9611465346879	11.7354428067279	12.1412438273528	11.8384477888772	12.5933921024381	12.4555608159352	13.0861688652979	11.9572943694403
MCL1	8.31272091806505	7.38023996020272	5.94838876007899	4.32223223769831	7.07491042567706	4.97175789735741	6.89785291596086	3.99896093635725	5.50160651098757	5.1986610321478	5.12560990803496	7.08832851748685	6.80250243709707	5.08712890363342	5.6613446867316	6.59120639166934	3.79897592271744	5.84739350252091	6.15883692456193	5.86130136367228	7.88900665514244	6.10254340427759	6.45318809226611	8.39309009321397	6.73931254827192	7.49169537241892	6.83037134709244	7.76230032233747	7.87261356815418	8.85437549536591	3.5874729094503	3.03485177065363	4.35734261500129	4.36267823420642	3.35724377184448	2.97505836830647	3.11973466204761	4.93616023122546	3.18651186277252	6.23944908604826	5.5268123519034	7.76832075346639	5.96225697592473	4.45160638830812	4.85537544918	5.86191123506586	5.47732431057896	7.07676736012899	5.75808633217093
ACTB	13.4097939891892	12.9456655581338	13.6814487073318	13.6754275684526	12.9905953149959	13.2944494485439	13.6117566411679	13.7778702166072	12.8850827271727	12.7671814843233	13.544345292604	13.6498025293365	13.5510410487046	14.1717211607561	13.7026648929085	13.8483838404082	13.8652231839195	13.147162644247	12.8063991868385	13.5024417157433	13.7704001913476	14.0830564383599	13.5008074625553	13.8172985535222	13.4195583390665	13.5991743473296	14.1142952768397	13.7865603951058	13.8719128201596	14.0141507339752	12.8976059343095	13.1969954881118	13.3796649678392	13.1838149946082	12.7947537620018	13.1506135517201	13.1497750472947	12.8736558539408	12.8690140421243	13.8965373211371	13.2048764642619	13.7226860176472	13.2653992733407	13.0678411336729	13.007978915605	13.6553331298795	13.7955773201318	13.7408408084099	13.6871373050327
SARS	10.1936917622829	10.2452803504368	10.2854384672651	10.3859896490261	9.99698661971135	9.54811147582023	10.5615121389473	10.230366413274	9.54335399534776	10.105228322212	9.57493543794219	9.77579323295063	10.0323379862597	9.95352635546331	9.63421232691629	10.2085980580776	9.48825831708607	9.20407455533769	9.87259235560874	9.45705991565501	9.29386077843666	9.79789774804001	9.69342424773032	10.2352572191956	9.25389079939126	10.268720625136	9.72248456516536	9.61891458286072	9.73373743588557	9.34432793696484	10.2158550500876	10.2344257074472	10.3822264533022	10.399480476586	10.5225118529721	10.0983572892713	10.2654564409618	10.1947670137996	10.1292513680877	9.67242213796061	10.2357786006253	11.1542014492179	10.0972521628146	9.77525561029197	10.0872892590401	9.94240224626591	9.76665482744077	10.3909148399022	9.41153676905611
TMBIM6	10.7392971747388	11.0832411087137	10.4612239249248	9.69232595675857	10.0198569133457	10.0406249757594	10.4157154254278	9.91399878385186	10.462004936231	10.1553970962758	10.6627668892156	11.461505427396	9.79778531413969	10.7616496158864	10.8305360772195	10.9985493426045	9.9961388324472	11.3047741647082	10.6460647602822	10.5918286348317	10.65829263187	10.7092966116268	10.7041110847263	10.6521980224029	10.7070760344421	10.2322239071129	10.2958746129527	10.4191169020701	10.3448691937538	11.2355941782023	10.8582786203796	10.1581105073894	9.46735628537	10.8278842788348	10.5327669292337	10.2970054801894	11.2372242882651	10.6186922335284	10.1997846509881	10.7594497699211	10.3593635699251	11.5823595806904	10.3740037802883	10.0399041385159	10.0089762456161	10.7028903882928	10.5840080681966	11.4610439646901	10.4184054190546
LMAN2	8.40177121728086	8.08211643909828	7.91898166956528	8.32544466791945	7.2687123168446	6.24052633519112	8.11319515781453	7.97144863380123	7.92260204990694	8.04371467180352	8.52666247612448	7.85678459217888	8.94819446968477	8.33352260568843	8.57830738454131	8.08252754352543	8.62590108309004	8.40308593973727	8.50701459537646	8.8135502742765	7.61233276406547	8.60430500000258	7.86494051239739	7.12097975658132	8.5090682330324	7.67408798560709	7.63930747157548	8.27525539718007	8.19133555275979	8.31625290874514	8.24575865218397	8.79820339153838	8.22394936825765	8.6190640162878	7.86699895528082	8.30325377265825	9.11760064017387	8.20826839061547	8.54581696023793	8.18186563121219	7.71313807177777	9.05815894248231	7.98314748618301	8.02419934355912	7.71959974716577	8.46446659871567	8.27315656753497	9.20215121010341	7.9849565348037
HSPD1	10.2148875732399	10.4372475526796	9.8899485147218	9.82282523349304	10.3031311850145	9.27282428675089	10.7214710002147	8.94308307246345	8.44660202961689	9.67931037796168	9.06069037600966	9.41228063127435	8.17927475539224	9.10306794574905	9.25220730065481	9.4491118802012	9.45208853241779	9.21590571465673	9.29464690582373	9.33137864459414	9.48538280932536	8.8856144660539	9.58520202172434	11.1232080425995	10.8650230292311	9.86551371419202	8.8258476091936	9.00733569817556	9.01707062560654	9.72227895992407	9.34185147689387	9.16127864290038	9.59410050235538	9.47595807355602	9.46303016199884	9.82538179344167	9.11762605419597	9.35390002212156	9.57382990815664	8.99770850640133	9.47810196596045	10.9513508849041	9.74183171940906	9.27482484040631	9.33857828351579	9.50939937936714	9.0639371369288	10.1436942341669	9.34420542866651
ZYX	7.81092086909111	7.73451767291537	7.93250372182986	8.8363904983071	8.77514493513067	7.7957696181531	8.9865559353833	9.01453269146798	9.30030686038376	8.6112651529609	8.72339161340361	7.91255772237974	8.60893675504885	8.78410014578425	8.53817570917063	8.29864269904793	8.79968830802827	9.3734010402485	8.20654627186375	9.06834050723792	8.81700016091729	8.21231116560843	7.72912353077452	9.17059119956146	8.29443585251251	9.08779965686074	9.06486553780828	8.73736387824368	8.76062774593341	9.0462453084727	8.39629860089489	8.38059928200299	8.70779538910865	8.28800763828259	7.73584744654166	9.24985172585879	7.51581179096086	9.05942497225108	8.83714256449518	9.05327441677406	8.32999981087301	9.06350269548771	8.38363103740754	8.54327849136217	8.73189137996418	8.62167113849952	8.72482677906549	9.45837535238431	8.33360658811108
RPL12	13.5848146766664	13.1390778432239	13.8591539348737	13.2858500654028	12.8622574080021	12.9550696554801	13.1921447211614	12.9168893274758	12.5739118302613	12.6313333433201	13.0864406566586	13.1997194251648	13.6090504493304	13.3878959312068	13.4272407521114	13.3449425603749	12.9163507600343	12.6422764119134	12.8685201001299	13.0480927100328	13.4335711796312	13.4216260181219	13.8424887462675	12.8324813967783	12.8508450521985	13.4355037913106	13.1846219735195	12.8893636095903	12.9055928472754	13.0953425307278	12.8670267571654	12.9095943638308	13.6472619697452	13.5488539386823	13.2090890846204	13.0396107432913	13.4301082380597	13.0928330965026	12.8894713831591	13.014470791717	13.4853116467716	13.3934159189242	13.3753205448812	13.1429339059382	13.392041463034	13.244999264565	13.1216679155064	13.2392773982085	13.140625006147
CIRBP	11.3776524623841	11.0704255164352	11.3871416740905	11.3799665226317	11.7864760774661	12.087438107547	9.84960496412035	11.1887863938887	11.2720266254466	10.5388764435264	11.248954626969	10.8300504282694	12.4457512997852	10.9688413347131	11.3950991309084	10.6604265457679	10.8464117410224	10.8527546685861	10.8871406316314	11.0410327161919	10.9995119900408	11.3807382648337	11.5484226062404	10.046096014627	10.5097067249017	11.6929663205432	11.5542577530871	11.5774099735189	11.4696821885282	10.5136531977342	10.6533554884001	10.8451764964573	11.7232246708173	11.7359559698045	11.4891155952718	11.2677786033471	11.7786813900119	10.963730758458	11.0360428035092	11.1963062174434	11.2285979527435	12.322938409966	11.6405899509098	11.2021938615485	11.6245155764084	10.5328960898152	10.757885671428	11.8043324418551	10.8458129219276
CCT7	10.569463080651	10.0328179918716	9.37574341412848	10.0088887712122	9.14524918352336	8.38334208845484	9.72878732698701	8.83614061408465	9.39201518146161	9.59632853181194	8.87165568823566	9.2843575779968	10.340889217346	9.75877135353656	9.40289862479637	9.90532731190664	8.97526828471741	9.16899688140242	9.03625546469512	8.22698111999273	9.0883070565017	8.43601854970692	9.39056261469221	10.2072990212711	9.49040011676517	10.05920487607	9.6787032194483	8.79475999823434	8.88257228813908	9.1808341598997	9.21228706713196	9.69299784852748	9.51669493890671	9.89965310486729	10.2062613295528	10.1252814456212	9.87531095133915	8.8322838119628	9.42793035860861	9.097684379435	9.49246236967723	10.5254792168523	9.28981647649771	9.11886992053985	9.45690619370224	9.44818347608592	9.10167868556111	10.1900093697027	9.09821890009298
PAFAH1B1	9.26136044686078	8.25620174812342	8.2111864793237	7.9940827843084	7.96833375328402	6.67975859730397	7.84487349222385	7.47478753967771	7.43776758171671	7.72173676086807	8.23530505944747	8.88271496834534	8.11805456781631	8.68060239817517	8.67837820156607	8.86600797696001	8.9005930282091	8.39806440816374	8.76747564599849	8.7114675192896	8.5530328379255	8.41391618156438	8.13235034614386	8.03111926415309	7.98649564311578	8.33257738381169	8.36945405545805	8.10436914771963	8.51596504050572	8.75330936369445	8.67648467598886	8.01942843789382	8.78444600493192	7.79533879860272	8.38797487420765	8.6463882016224	6.53081376483589	8.43283852502053	8.76684824283129	8.41359320514556	7.82034902227429	9.2188789302104	7.74517023036551	7.79507718613262	7.65828088494007	8.40961899406465	8.51425000987409	9.58612525159352	8.19118883124372
PSME1	9.49114967395055	8.96816645035666	9.90564873100925	10.3519426245431	10.4303171407498	10.3526683975139	10.7645195523282	10.4878964849695	10.3452144484381	10.7023610428651	10.4549148233913	10.3203664462543	9.83782912862824	10.3131234397772	10.5492097168917	11.0337366404999	10.6427213694454	10.6388327721713	10.7609961273961	10.6666040753197	10.2712259564845	10.6853059007853	10.5562153213957	10.3697313259499	11.1948907657033	9.70038996093585	9.78033856136751	10.1097441118542	10.3739024609323	10.1136665934911	9.91115059310411	10.30911148459	10.803615547199	10.798697085078	10.8384780318294	10.4969341259544	11.2427011931064	10.1646327184456	9.98583459972105	10.0012873943871	9.81162084162922	11.2314538415303	10.2848191585633	9.80869691120546	9.76596190198432	10.3866061261781	10.4791390175241	11.2907028138846	10.1872455438849
ATP5O	9.11106258494267	9.22064696226792	9.1166788049492	8.84119758441741	8.63508914446899	8.83184006063903	8.85051748323512	8.6482608270254	9.11716652941941	9.150814403928	9.05578226918212	9.47336792425746	7.23953514714961	9.29791111975197	9.11470928189155	9.45219964438542	9.1415171084664	9.14898671585261	9.19124717693781	8.60692409707125	8.64107915697659	9.15603600505932	9.41386799927925	7.8608807819897	8.48555239190174	9.32124278932085	8.97313558760013	8.44440438894988	8.2317535058746	8.48735186475311	8.7366751349972	8.87113591219473	9.16427243753455	10.0823486191706	9.714309646681	9.22058663007366	10.225112641136	8.92120561416932	8.74242319837456	8.93849821145842	9.08504857428598	10.2900768219478	8.92985792942671	8.47737496134748	8.90163969700516	8.7508533185936	8.81183864809945	9.82245138135205	8.91490809114504
RPS15	11.6275210514268	11.2857490547986	12.0118300118774	11.0994680994465	10.7002826757297	10.5372609525128	11.4508390949875	11.0934752283815	10.513859681032	10.3496509321319	11.1863857971648	11.0616932043523	11.4445187873413	11.8745444399636	11.1318325832326	11.8718146224154	11.1429363827849	10.4514346081577	10.5086005820274	11.0218131667229	11.185377704096	11.6608105645735	11.8239807057518	10.8621480015099	10.5495694908398	11.6748105783217	11.3703509364748	11.1033956256499	11.0775715202974	11.4118925492521	10.387069391878	10.8691992066785	11.1905561476077	11.2675791891976	10.7818058251706	10.7707932385218	11.4171469995589	10.580821403985	10.4265062544398	11.3506918881126	11.4139731628491	11.3626680590545	11.5734134629726	11.0035371395789	11.3045578502753	11.1070658487501	11.0143409648122	11.3344582009427	11.0246564886166
PSMD8	9.52423268527568	9.58410748870589	8.54803104396371	9.70723346569586	8.35741662465474	8.04034823126871	9.20634626540591	8.93463386208599	8.8777151188997	8.45767582237359	8.44995577977756	8.83177479890921	9.87865182594306	9.0712206718777	9.3620081652012	9.23881910133331	8.38235245909718	7.73144222501913	8.1094217375522	8.40777038465813	8.36362593435311	8.46863636265191	9.13778619450163	10.1389737998908	9.36000625959056	9.87481478637306	8.4754534189779	8.60479892851682	8.71191688427346	8.62941177516994	7.89583296087675	8.4064089938929	8.28287127161268	9.40001202384916	9.20732655180304	9.64484799861271	9.51684137443479	8.5800427528228	8.50408002580843	8.38461080763476	8.40753129071556	9.29926915499556	8.58202675414413	8.2963318942473	8.55063938873034	9.07085780087715	9.01761678947639	10.1443227693438	8.63275929347564
LAMP2	9.92558277022274	9.65337467261967	8.09441249583059	9.09325924250991	9.97443395333768	10.0084918286767	9.46710504132232	8.17112971932511	9.83850614400436	9.29757714100265	9.21749696363242	8.99375648487698	9.67627256393833	9.09126528972247	8.84501848229167	8.98475872972549	9.47002038990045	9.97311991215039	8.98419448737053	8.74986997933854	9.88822470561467	10.1119526795497	9.7477454481957	9.78289716053857	10.1164307246215	9.13043536599983	8.719920883073	9.13192398839436	8.92809037950947	8.67488252411474	9.43893843618153	9.33895372170545	8.63654245742397	8.33450163394251	9.07667402750356	9.59142562208626	8.86807836023873	9.70115997265958	9.72971824045721	8.978794895444	8.44954401356445	10.1297182149193	8.85483885635272	8.742857182211	9.06962760110038	9.34702599203381	9.31001770969485	10.0979723317919	9.16602118370391
TPI1	10.4393989546945	10.4131984634157	10.4319194763328	11.5795888359543	11.7285107844338	10.6941174300125	13.024769281728	11.7926016378005	11.4269975638667	11.2582333427739	10.594950720584	10.7006925515961	10.2662080421684	10.7099885997219	10.6792225542135	10.3159656752778	11.2537686147807	11.28597953474	10.6842494409291	10.7241449975848	10.9996373000268	10.8640909576853	10.3305823880646	11.5709553747858	11.2642868563007	10.923490608559	10.6153897498567	10.947455143053	10.7088935585336	11.2829837124627	11.1830388523576	11.3127081439967	11.0589033891941	11.3170345169108	10.539725782556	11.7804417594983	11.1562414708203	11.0776165492756	10.8221683997465	11.113462838015	10.6771335270013	11.8190767985336	10.7804951617876	10.6026759410445	10.9203187952228	11.3712304715683	11.2685310754779	12.1941490125437	10.8873164235571
RPL29	12.3779713247218	11.9465532054042	12.4131777269662	11.3951764133457	11.8981667440733	10.8751942986159	12.1905052161817	12.2032423241519	11.6148063047177	11.0041884611511	11.520602724538	11.5759021241952	12.8624286017221	12.4129027606908	11.7952883682689	12.242033839964	11.6577024533853	11.3712299901212	11.4849118077067	11.1829822185394	11.8767130607564	11.5974898893328	12.8989422874515	11.3584697653574	11.1424743757856	12.1753659306282	12.0467862139742	11.4335896070722	11.2621013655218	11.7931027363836	11.4690348865164	11.9621386495523	12.11765460823	12.6469780691559	12.0707479507026	11.5974041242442	12.6015493039729	11.4854249714005	11.5304414581728	11.387069542932	11.9759942785945	12.5317745155082	12.4194806767741	11.7840022074974	12.0293616278803	11.6235241374666	11.208750731215	12.0807233563217	11.7562011138122
GSTP1	8.42113858354648	9.59199223783206	9.17315175617052	9.4544395214069	9.52455195971581	8.51149738293935	9.47261285384658	9.32970725106594	9.6884301965373	9.24498904415665	9.89610501655256	9.05475483797091	9.19078602326476	9.37418066811436	9.10792181608106	9.65580327074593	9.65282370162811	9.40936903824075	9.05094978769194	9.28769253600518	9.10689030039498	9.5261904909757	9.50220533425503	9.09905975803443	8.90026574695078	9.19497937046219	9.62070008778074	8.96784215592019	8.81158410815565	9.16280719635368	9.21857917203531	9.21970028000238	9.41599182715776	9.877954083808	9.81962656129855	9.76173453246975	10.2721367361947	9.24552049660888	9.19078312265386	8.96134398884521	9.17668887472941	10.2111356051671	9.23070407289389	9.13974761357611	9.30757545829759	9.45778717614837	9.35794630733961	10.0941349980687	9.11352700490927
HYOU1	9.59416125417324	8.73626369573584	8.62981782013428	10.0048872763553	9.10363755235673	8.01984915209484	10.094980981822	10.2786906745516	9.18797919583841	9.50638909179328	8.90539809469431	9.6274075866234	8.4759596124969	9.15996767487534	8.9464154331084	9.17529188049796	9.7016281485646	9.60325197295	9.46385787664578	8.9445711399098	8.69392546550636	8.09146054685372	8.67725758965448	10.0480679592629	10.4378335271225	9.54092657201523	9.71945628739967	9.23780634924848	9.22696132424527	9.12297337914336	9.66439185402104	9.78069748299238	9.22142935387163	8.75247601221775	8.3574578448241	9.87361126364935	8.70398251635926	9.4306652656786	9.21974114591047	9.45550468737503	9.1438456945792	10.3307972060376	8.99507932267841	8.95033806627879	8.96266372975056	9.64996082236419	8.99981687728166	10.5086733450626	8.92325671974812
SNRPD2	11.7637482841164	11.0580437128471	10.8507734786178	10.756377893939	10.3910532013149	10.2572929431857	10.9688963104753	10.5314201664498	10.0950446379617	10.1580139253055	10.8692413465803	10.4560415709685	11.5907033327507	11.1918316940165	10.5047745648017	11.4393436957841	10.2789784495057	10.4286173559273	10.5455216315463	10.2430575523228	10.7087948664133	10.742111844017	11.1311523672625	10.1944632157135	10.3034322873797	11.0467434103149	10.6168255696479	10.2842855281514	10.3245987193274	10.5326848658991	10.5203099405547	10.6389102358016	10.8447290132769	11.8248731112567	11.3757849884579	10.8618950940501	11.9245641626007	10.7436044903028	10.5930735217549	10.397786583679	10.7417554371028	11.873603312263	11.0862001675671	10.6481174476335	10.7110253235638	10.6151697080896	10.5255539342599	11.0573513195868	10.5241271653362
PLOD1	7.86609443330055	8.17436891950003	7.20974221457898	8.92116209782466	7.87773569604933	7.55419792234822	8.56040006556047	8.59630094854098	8.33737376776725	8.71937930643425	8.36408865756272	8.87659515914342	7.88016438060492	8.20064464497578	8.22267236084898	8.08447242605138	8.87723817918654	9.23325699597504	8.74194849655686	8.47414406431713	8.13733709054034	8.16729810762778	7.59949985417574	7.70969891200675	7.25312430741044	7.98482205379999	9.14881445163822	8.61973658962739	8.8848608566293	8.90419986003857	8.67364543437102	9.03150823747626	8.61136048081293	8.22523112245444	7.59345035788559	8.67434102299687	8.05015038566841	8.68939344752087	8.8240496647656	8.7083886959856	7.81273252505584	9.10198123875178	7.99313362391121	7.72466913930769	8.11856996998185	8.48906154342123	8.80864617292482	9.55065691370051	8.55891021059703
ZNF207	10.5376629619047	10.022316594258	9.65892435010856	9.88147451823307	9.91283690369914	9.13849921846509	10.316436686631	9.2795305370792	9.23236118273533	9.69381519671234	9.20210061233187	10.3010362060099	9.65591246585112	10.2280664352811	9.90813606486128	10.1783798056457	9.59723488541368	9.67672267938713	9.75804618200959	9.33834074726697	10.1622508124924	9.75944924124933	9.11810905501858	10.6062215728543	10.3059538791957	9.63601287894253	9.44918234529809	9.40370804906074	9.50055201504093	9.56204493017803	9.72869040485213	9.52924499051564	9.79943317699828	9.58513520978528	9.97654075238498	10.4410919355717	9.31633474972693	10.1235011900655	10.4326015693232	9.58059947517853	9.5893118928371	10.9551753655299	9.91905738819601	9.47843312960231	9.46935080874869	9.89097558047211	9.5368586993082	10.4355188702773	9.70442380747653
PSMD2	10.6457499271068	9.6773133775675	9.67581558563914	10.1423952475107	9.62396756410196	8.44499599854741	9.54016208818001	9.55527630033184	9.34515555905443	9.49132711523082	10.2108176630746	9.58723250892085	10.4932680962389	10.1700922256759	9.99225043136454	10.0129664007687	9.63032083857985	9.42215796127833	9.38389828211114	9.26626337884018	9.88016475175472	9.83315532416637	9.26649150071401	9.54057748758962	9.56163453231691	10.0742698414352	10.3361136925004	9.68385138917201	9.52730772474094	9.83146601132614	9.68494524354695	9.68735432483433	9.67173582487456	9.8922150619609	10.0544716138248	10.345488329382	9.44662001903546	9.73302145710461	9.75875975915258	9.69248621750621	9.44531739570574	10.524314341226	9.55876702267743	9.22435824404285	9.59196743748889	9.35312626195065	9.93146895953702	10.5694303303798	9.71383037659307
SCD	8.07290087428783	7.73964273729704	9.26583012306644	9.69095214121756	10.3653116331577	4.80286526522269	9.44721878211431	8.21206237233074	7.36375604581121	10.447569727438	5.22725551771594	6.90286276674584	7.73043543907561	7.81314280880962	7.17698587309889	8.72929500991148	7.83463977373319	7.53491371947579	5.71878540061553	8.17500265751789	5.70457998795337	5.91138668057216	10.7388184314646	6.34559075269496	9.95645333417118	8.26381533567735	7.75970092832553	8.32674330552628	7.93308280758414	7.84603837789099	8.27202446656967	7.39338582034382	9.47645889958634	8.00992584674001	8.30635962852796	7.76170073134093	8.04666332457705	5.49353823786686	6.47828309473746	8.12845364841021	6.94562966379109	9.81892058874929	7.85154144836793	7.70778949732021	7.53142344837659	7.94382470394163	6.62080197716875	9.60314778906084	7.12878467795089
RAP1B	10.7307712745015	10.4556682315191	10.2645391841325	11.0761336640227	10.7329841376619	11.6429217182949	10.8133173278048	11.0057616140033	10.8612649504072	10.6624738116634	9.91725805498387	10.6635952091283	11.1665248116293	10.8946666683198	10.9100900418425	10.9213753248024	10.9968181329158	11.1893565462464	10.8743867386474	10.4436819009756	11.6024407396455	11.1718253674677	11.0777120928243	11.3143863605809	11.0808258173362	10.7927631154991	10.6374918356342	10.4949522836269	10.2879011623866	10.3554342272328	10.8145214520842	10.4218908408153	10.7019678595894	11.0264497141949	11.1652432082056	10.9120705711625	11.0944079502732	10.7958315568816	10.7899765149336	10.805288884846	10.5327717797281	11.6460574841396	10.9092740052681	10.3905782197192	10.9131877726098	10.8692365750304	10.1738484618891	11.2610765221487	10.5796432671081
RPS21	13.3352126726518	12.9978367301858	12.9298581960247	12.6107494033547	12.5456474988002	12.087066177899	12.775726572323	12.486073781571	12.2705460918138	12.4551615056759	12.6651862773393	12.5745650671384	13.5072838011533	12.8489407238955	12.3835141975223	13.2085597234422	12.47311923086	12.3004453247385	12.5264614592908	12.3195506326666	12.8723450389895	12.9198118728661	13.5387379729678	12.5955924444407	12.5964254009546	13.0373151074748	12.6700063674998	12.6652759879272	12.4978589284308	12.682027454804	12.111591919081	12.5181179319728	12.6893209425693	13.330664911963	12.9188787416098	12.4574663554253	13.32649128107	12.4101972872329	12.1423375954236	12.6384517949929	12.832101924379	13.3654524055686	13.1873007132894	12.7599051622958	13.1080180374517	12.422840894971	12.5371153283639	13.0679239813157	12.6756277721533
MAP4	4.66923732376578	2.83480636211489	4.08859604569698	4.34355062180239	3.62943919039894	3.28849087574359	3.97118827364184	4.37801599327806	4.16402444306281	4.95865727134686	4.14334098886755	3.83160658577281	4.63865995078848	4.05801867271968	5.17026967710785	4.63865995078848	4.26629760262793	3.36663312816993	4.34515507692935	5.17026967710785	3.14266965263727	4.0078796818793	3.70853977295286	3.70853977295286	3.40980188316538	5.79037016591408	6.40073659480382	6.15914606094086	7.20355921669636	5.40195123335709	3.78352825631188	3.27121920018097	3.5434147614916	3.33754485457075	3.12909969147137	3.05266963052433	2.5335644055728	2.86947329100295	2.66085277129123	5.49413534608329	3.16620691452572	5.17128996317619	3.51090908177657	3.85309447375962	3.00086948931994	4.93077709455931	4.40039611443114	5.44587404036272	3.46486261522029
BCAP31	9.61218314796927	9.14431535885488	9.87272298376874	9.8608314685636	8.7030597159608	8.04157789495474	9.01009130167111	9.31586176336609	9.56778096483793	9.60743016126354	9.16707324228943	9.50771270879093	10.24755003086	9.92448928997093	10.0209473378702	9.47194357496489	9.75529086889376	9.55089832233723	9.49088618757608	9.15957419766848	8.71553348377875	9.42769367774449	9.67996108994791	8.36894691797114	8.6182300185313	9.90503107663227	10.1159076445142	9.47958440017805	9.46902040033335	9.59579489070707	9.48560341234104	9.55286264696682	10.1688704331886	9.67252549005359	9.4750814957564	9.98516533361258	9.87005310325362	9.91886674670633	9.24503981863797	9.62693374064231	9.24241163043821	10.2679256153052	9.18356017772893	9.1734540856533	9.35625354567564	9.68821256393853	9.63250798923191	10.1945822829664	9.19646854355121
CTSB	12.3134938589105	10.6783717052048	10.5924160504925	11.4109212821732	11.073942082278	9.70826833431384	11.3354698835096	9.79992289403959	12.0003324608153	10.6149799802653	11.4173737760246	11.6094016560437	11.87290364014	10.7667989477686	11.9153948206375	11.1638497680586	12.7314269989225	12.7159570572816	11.6648257898852	11.6061315004326	11.7659935790698	12.231696063863	10.2165290934931	11.5847386485417	11.6009314465648	10.8196492255208	11.8563803717264	11.4538511630443	11.4840721583874	12.3067461307292	11.2761427870647	11.1952774548667	11.2104954586394	11.2143601498264	9.59393484645855	11.6711274002711	11.7471405577915	11.4152620589929	10.6176795629681	11.8964992939992	10.7012108494221	12.107913967857	11.0421299742391	10.8819476232871	10.8738365173722	11.3216163193773	11.2257429418277	12.7353259607279	11.1700328885227
EPRS	5.04696979068156	5.81081395282031	5.22239530284101	5.64379150101128	5.71159964669197	4.28126782868809	6.33634728603663	5.41067289863341	5.80709286117296	5.22239530284101	3.66010652713218	6.82698344579646	5.6419998461672	6.68386935136676	7.15875473358388	5.76472676972833	2.90729508208428	6.75301367397889	5.04513805872879	6.6602469716362	5.87467924564616	6.02245525028108	6.45707577505776	6.50852693165741	6.5248563735241	7.50133534331801	7.27166303740936	6.0747882633639	7.06083845115837	7.13110124311219	5.6972773446134	3.71730301318808	4.03529199883351	2.69346005835749	3.11705603445642	5.29763933638528	5.16211209735658	2.97443287873902	3.28339305548545	6.48393112739991	3.10431067135293	7.27410118932451	5.46319116247237	4.51554032672419	5.30557530853023	5.54195795875107	5.79495406674786	7.05008772853895	5.85452791452471
PRDX6	11.1019486408156	11.6323305476938	10.7297571502804	10.943078695417	10.1685553990785	10.3962409783689	10.7434064859147	9.86178578329389	10.4535181526414	9.30177920488326	9.88184430510191	9.92496609390318	10.7280432340521	10.6103044752498	10.711900864641	10.25400648401	9.86689667766148	9.78381955730406	9.83071663923816	9.40952528452929	9.99573047343273	9.66999511314792	11.2289438848981	9.95717831938793	10.5294745214563	11.2679766830271	9.98968278652179	10.1551437602379	10.0644700580345	10.4048555623055	10.0307777447048	9.85188164204774	10.9013278253258	10.8395564604215	10.9433438309989	10.8535673773172	10.9309081062078	9.56658655996733	9.9917679787877	10.1072843426833	10.6955017128832	11.6626704090198	10.8015467824038	10.2495911830062	10.5537780517892	9.9329239310331	9.39990549754612	10.6529765316085	10.066239802387
PPP1CA	8.40318012708994	8.39582610604159	7.252017322472	8.49678825027289	7.77408198497567	5.64878780119353	8.32208576194234	7.28137458032252	8.55025225629168	8.17303730989918	8.15784889175968	8.49171041453628	9.28377459429577	8.47218816691951	8.12708265582981	8.26038428222739	8.75121488555639	8.78441621185125	9.0244144006463	8.55900804031023	8.20188922966171	7.53823224888256	7.04336903494899	8.08317394896224	7.43482192224494	8.42228660954998	8.52143571200452	8.72904700591801	8.44214326272315	8.21195907028575	7.7629892263585	8.00124764768664	8.77538140112271	9.14955980011683	7.6191954530319	9.17210537638549	8.79338327297716	8.046751447064	8.13158716259175	8.57618071662564	5.92884464458623	8.85013354364082	8.13627906723602	7.94008754977108	7.46575380682479	8.57182110777267	8.35410860730169	9.48072251891726	8.24189437048807
SARAF	11.040640598233	11.5810401686337	10.9036451313193	10.832992366875	10.6972865995156	10.9512349495342	9.69391788054399	9.71010999135048	10.6591061049236	10.6545248203986	10.960103967854	10.7843915061219	11.0213695604954	11.1114763476889	11.2996932469575	11.1384881766442	10.7135198362799	10.8394220218964	10.7650080729836	10.3595339727285	11.0537336072397	11.6324325786059	11.4037967123779	10.3662475578361	11.1426105123342	10.7130995515794	10.8823897675246	10.4319010357902	10.3154522926544	10.1488210589073	10.6025874697795	10.6638241778719	10.5811901160836	11.3052347798456	11.0979682097384	10.3669691877867	11.3790900092457	10.8154856429106	10.8584683690608	10.8494793407225	10.5727314920968	11.6826121468361	10.6977195407646	10.4165502542141	10.7013217081484	10.568391745522	10.6129919449588	11.7782233986343	10.7242696700486
AHCYL1	8.03673631168768	9.03965589295032	8.50806290533134	8.66113238430578	9.29452054862714	9.33098444842381	9.19323756055858	9.07247088156637	9.6220979747262	9.21758827372054	8.19521626706166	7.35110602211537	7.67247507504405	8.40332947456686	8.3776793678961	8.32765252611022	8.09384226576341	8.73449034876871	8.23084730307416	8.24230473680858	8.87471794834736	8.14673319432045	9.21869132794097	8.38996573625809	9.24654060474572	8.80858032893955	8.50263625193363	8.3586910843808	9.00902795216988	8.3987402318795	8.98499025555969	8.86520984031552	8.62683992957142	7.46343396753809	8.54560412940694	8.60191817153987	7.9883728675154	8.66050976684639	8.84632466665851	8.37723523310258	8.19375143742909	9.77314025455791	8.42027145537984	8.13251182725258	8.22622908024201	9.06718426394152	8.54370389588044	9.06047376233695	8.23298663493381
IST1	9.44558360082281	9.52834294508411	9.32311426619208	9.39215048176199	10.0119623397257	9.06773686812219	8.67372081863455	9.83360774168648	9.32731860410434	9.15612428018162	9.04774691640494	9.45222186051519	8.295507451109	9.15889662005063	9.26082026757802	8.8079615618389	9.11068674218328	8.74637304281755	9.57202959663414	8.87457117974982	8.92012579827736	9.68972056275724	9.31025052787636	9.14953347339839	9.05192371090817	9.22416775471383	9.14729619779371	9.14528102676986	9.16525267318972	8.65783666541065	9.08073497096981	9.09337383657203	9.30098560804895	9.5373332136836	9.29324074528298	9.09572954150993	9.6665730835861	9.18338129352334	9.38355087964174	9.14864608084389	8.91741837876967	10.441515545581	9.29146138090735	8.97255490649432	9.21187900415723	9.1971277890294	9.12184610164055	9.90364367668433	8.91789074772232
GNB2	8.57316213110851	9.08011149403694	8.66407023899748	9.26484170787982	9.8525427321859	8.58940794948271	9.64520557103139	9.80592255508425	9.87617122829289	9.70238620024645	8.82225083366228	9.30174896092271	9.00923428577714	8.63800175751927	8.70292496647938	9.03656932654632	9.91494356434533	9.60646146801425	9.62952007532248	9.7599955039084	8.78803615682292	9.11070324243515	8.68934494685801	9.35246871255976	9.08434618050066	9.48009633069228	9.30280097957175	8.84685590131348	9.38017749644281	9.44417485685541	9.03562225147617	9.59306420422356	9.75648669529756	9.47900330485394	9.40013517912537	10.011633013611	8.93009263217804	9.55029803497893	9.24726455820286	9.67868981316904	9.18848401249022	10.3538492036413	9.22484190123616	9.127330320442	9.11919368117773	9.2588327322016	9.08452154800328	10.0875863396795	9.08638241771524
H2AFZ	11.1641796516818	9.99060630379144	9.9732266754028	9.2017807498375	10.4833928910528	9.57209769406096	10.60653591965	9.09618395217332	9.64248993080468	9.35947999431533	9.4502470900172	9.60667370057818	10.8717048462224	9.77842476122895	9.60044917562125	9.79733533271523	9.73796475528996	9.612184545713	9.27557853467873	8.73435276523323	10.4117319847233	10.0657695397271	10.022882658226	9.53662919754889	9.93628274767246	9.76827254243893	8.94039219474331	8.95838305589849	8.91111484763174	9.82638519600841	9.09813393153562	9.72817286868792	9.86136995897036	10.870153277813	9.58756029549424	9.63109316124238	11.0850857870831	10.3072788008692	10.0235711279297	9.52569301170798	9.73572720499507	11.0524412788282	9.99101517170147	9.46385126028514	9.64002851006662	9.91002176408563	9.19115664856002	10.4746743471624	9.88346372151444
NCOR1	8.12921776471289	8.82322726946213	8.85142556184558	8.8432795101986	8.21152082648148	8.64421575089027	7.59689030922444	7.95801545296746	8.36093324695218	8.50647424601912	8.68378328763121	8.54028158684354	8.17062810309688	8.81864610912736	8.30732761504365	8.67123963122391	8.7218968052394	8.40354139564574	8.86049297101349	8.43316691703128	8.43851859666653	8.74607282809576	8.72541222656433	7.69262366238058	7.81202090934685	8.67286495582458	8.68988421654642	8.58343846457892	8.65521309603825	8.31197873851217	8.91729052894699	8.86751771578859	8.86167219973763	8.57946365343642	8.45875466107328	8.5409017123283	7.77329117818393	8.69863686386918	9.15817155939307	8.43505634799081	8.28733514107809	9.16825653935438	8.30516205190131	8.12675255650645	8.20862853588844	8.57288815424238	8.28109796277271	9.39432864762878	8.45820371272332
FLNA	8.32196759774533	9.69167024204536	9.85322243038315	9.97028635780806	9.88946412895763	8.7420293312142	9.908484361683	10.7171377726993	10.310149977989	10.392479012589	10.1916506385753	9.90698964996636	9.6179581770554	10.1502354516626	9.33340646240309	9.84008773390603	10.7236104794347	10.028981873288	10.2964611137573	10.262859254298	10.0172475934892	10.3815502000769	9.02872177317684	9.89832009362603	9.68199348333024	9.5074900982685	11.1822577427374	10.5412956532488	10.3382120093511	10.3597049333143	9.77613453104111	9.48827707021947	10.4213810846468	9.26423671430987	9.57633790612704	10.2341524491525	8.97384076781011	9.86877756886338	10.1623221074147	10.1103012299035	9.12045408798679	10.9516721969625	9.50227244885633	9.58985226254143	9.68972227744278	9.90414550575256	9.91748390252275	10.8826209449493	9.81048212588837
CNOT1	8.52256109685896	8.50399958714987	8.80581385672301	7.6226985888396	8.55761703325004	8.00535143377046	8.43551387592573	7.93125225995682	7.89397015719831	7.94471876670789	8.84320093121824	9.43086168965944	7.73810136101357	8.86452162141203	9.04128199324989	9.08469948396661	8.79136440402999	8.79041054412015	8.65465265162372	8.67334480989275	8.49820836564149	8.0952647783897	8.26747102219798	8.35551400394491	8.08478838098654	8.56635405335843	9.22256879876856	8.46911234607277	8.68410224457812	8.46783906356842	8.99413178848209	8.9935722975933	9.04076779448299	8.17719020046584	8.51756096117048	8.75955474716407	7.17934609186772	8.7584414195406	8.54062339810791	8.80947763185227	8.28887414624312	9.75639471733764	8.31432659037478	8.23814912304925	8.24381427391666	8.80458454317817	8.52042563244026	9.39402661204142	8.39060482046384
DHCR24	7.74218184118658	8.00131602140272	9.95137864543995	9.61671016896291	7.8728689256531	7.52061660831546	7.90935076871883	7.35708008445939	8.66014046930035	7.71716237603444	7.72209455543639	7.23933567533735	7.73321161023552	7.96145610091282	7.85180937301491	7.77262149381566	6.84362771376919	7.59456909237703	7.40299821061524	7.36323845793914	6.8730798426311	7.75746929769979	8.50877269619255	7.73899995794727	8.34625932375375	7.36971830493619	7.28353149671613	7.71025475448344	7.67177793698421	7.94901248007873	8.76968854714656	7.76551097374334	7.8585467876088	7.0663576188675	8.53113410377263	9.04655557360895	7.49366213919925	7.99037232900623	8.07473527412224	7.95921591106363	7.87354934961016	9.23693169747131	7.83883949685495	7.51823662114172	7.76930836887497	7.97371933737474	7.81567206625049	8.85193304852673	7.02308737940057
RAB11A	10.3984889213611	9.81133340790587	10.649592270174	9.77917785231916	10.5160285827775	10.7247157849334	10.4751438151041	10.1951093143071	10.2715624208188	10.6106065708844	10.1207801094662	10.5227529873505	10.3469190434231	10.8445695948619	10.5043718009179	10.7883853206949	9.97154288603041	10.5742729860399	10.4790526675362	10.2055627998536	10.4417068137536	10.2538690585043	9.90822194280577	9.59736818217103	9.469316773939	10.8258432594689	10.615244848892	10.5182130544263	10.4717476841288	10.7892590842771	10.2818738327648	10.3551531029931	10.750288093591	10.8579669623219	10.6391597314719	10.9212054241263	10.8625055878059	10.3706616549607	10.5575827617489	10.4992766116652	10.0737122994932	11.2160718417609	10.0984749738463	10.0652378439639	10.0306874780421	10.5489009208502	10.3326034493027	11.172694421521	10.4325146545108
PSAP	11.3227789157428	11.5901243621846	11.5923159731192	11.2132609459902	11.1879097670995	9.72223036839677	11.4334449747272	10.7720250962011	11.5657108914203	11.1851076816559	10.7413171537953	11.9702190373757	12.2468119661943	11.1614880708715	12.030145708429	11.4641821162543	12.2131078600306	12.0652373047463	11.5321090781839	11.5455883994519	11.0075216104385	12.1631841442403	10.7576614133749	11.4703521818716	10.9390183973837	11.5058737798775	11.4832784851634	11.9153350308032	11.9743243657034	12.2927851371048	11.0272066539883	11.1522570601047	11.6245276869129	11.2722482787189	10.6043009422299	11.4479119886365	11.2357452165175	11.5291704869436	11.1606403790511	12.206480874126	11.1822739750348	12.5740051020817	11.4587452024555	11.1731003577307	11.2570157732815	11.4695582532434	11.2916165374768	12.46994763292	10.9821127282829
RNF114	8.39634436821768	8.16433221275435	7.9118641570582	8.28054292041489	8.18143068640103	7.54792139916901	7.59669634623559	7.02311473661939	7.95245088570793	7.88465252187385	7.36014110621334	8.14307119296245	8.99736973308483	7.79957750590692	8.26268316955036	8.004616166904	8.29588168847658	7.96288250365117	7.86562595524759	7.77986889776746	8.34931071465852	8.54363326004031	7.85480332155963	7.72580963788031	8.01244490048266	7.29732548090977	7.9086963163908	7.97524995783944	7.58609906887602	7.67712182275333	7.76149548919641	7.8490351591613	8.08432217823898	8.28153452869434	8.25191467312149	8.02018976946087	8.6424575289718	8.30022270528837	7.90634147030521	8.28190240660805	7.60626891074488	8.83241843778217	7.84543903593476	7.58740109127365	7.98835654671516	8.15205630029827	7.85075169250021	8.93797392177323	8.09476592980048
STRAP	9.7458464845373	9.57154288864989	8.84221458173896	9.93840581135093	9.67158045690829	10.1299292765025	9.68513945390086	9.66897454360493	9.08028669818435	9.15938373765804	8.97833275852825	9.45095851036738	9.90522789064057	9.53785721505182	9.63458260958389	9.75757073458268	9.41452938186764	9.83574748172424	8.98787170315991	8.95295046741253	9.7280346091916	9.27693063426023	9.55611220303971	10.751168931169	10.2586938995546	9.30116945105433	8.76336416425319	8.93184199057033	8.85320706442095	9.34688079313775	9.26913057094106	9.51162292487506	9.48155949508353	9.6420002303272	9.77647074900387	9.73832300360076	9.88929913326108	9.54121664298229	9.59829648846372	9.25242197292708	8.88899804493569	10.4224718362716	9.55422659389876	9.01534012572426	9.17566304979111	9.55308687725357	9.49844912036095	10.5292753127035	9.73693638726761
S100A10	11.7234709990342	11.523534032754	11.8827176243898	11.8568014470133	12.4701416025305	12.4598749281568	12.4727786216171	12.7274470392221	11.7683313613418	12.3003994073072	12.5318619830059	12.7734457769741	12.3146221910568	13.8241427781567	13.2569122117387	14.241278258867	13.1721362057909	12.6982529661909	12.9054224037309	12.6075468007453	11.710389075492	12.7122955495437	12.0028463855368	13.2316140477448	12.5010628383836	12.5232088085994	13.1742589765948	12.886574900123	13.0585511109853	13.3169433899941	12.1798035977069	12.2654568066102	12.7963642985007	12.3594552986932	12.1144426688032	12.8524605453185	13.0184968095796	12.4365764700757	11.9077448182011	12.8979760939006	11.7934078692833	13.1423967500585	11.8943576012044	11.8088326771465	11.7920388856022	13.0474269319211	13.1758484467584	13.7307304587124	12.93163114208
CCT8	10.2602066973469	10.5250992545479	11.140286554683	10.6028643798088	10.3061278086922	10.4658466463499	10.7756156221221	9.96009189769391	10.2538321580425	10.5244389754005	10.0382545752826	10.2261429205539	9.13631651563592	9.99999537340542	10.3779490795547	10.1944207385713	10.6302567578497	10.2554294396775	10.404110598834	9.7916317567359	10.3563145972714	9.76949984554701	10.4227531917965	11.0540740080198	11.1090930526104	10.558985890158	10.1942028592616	9.71957617866399	10.5444465038846	9.62482024017376	9.95091313726274	10.3345266940135	11.2018984450944	10.4067342259209	10.2221026396488	10.6227381588718	10.4136504476374	10.2313012844355	10.0911727365126	10.0550656691216	10.648814042266	11.0655992717774	10.4662400414795	10.0702030097525	10.5383219265161	10.2532756167461	9.74311479113176	11.043258858218	10.0584344515563
PSMB1	11.9428003335286	10.6285632056196	10.4025036609922	10.7073356888711	10.5783824227102	10.7850755657916	10.6380170605924	10.1551928071671	10.4188557376017	10.4952020608465	10.0038027248196	10.6586768851256	11.4598933538781	10.7834671755752	10.706469888593	10.7774015400294	10.4308086944729	10.5061325500937	10.5145808698992	10.1146546752942	9.92048331301106	10.4556032509272	10.2815404740603	10.7166724451632	10.641419456448	11.3105733752153	10.4015408875163	10.3382764600932	10.4063959083154	10.2924967760556	10.4655673150688	10.9047243470384	10.8282888381421	11.2466467242936	10.8570008528223	11.1461766974183	11.7291545221165	10.9415683640322	10.6530628009496	10.4858335599791	10.4699221736261	11.7223873648898	10.8474257597523	10.4446622029588	10.6760928408562	10.5606765029826	10.3474308227071	11.3962335496153	10.4938339504007
CCT4	10.9220855429197	11.5400585640804	11.0999934925031	10.9782166662694	10.9905109567996	10.0153862855675	11.6140229326639	10.0259994760646	10.6781386361098	10.2952388492047	11.1089170717278	11.3569183567605	11.2483914724106	11.4501292366436	11.3618548083415	11.5902620903953	10.7462207705857	11.2457710865743	11.0260731185856	10.9474131216493	10.3979946730398	10.1205275289985	11.2345043059334	11.6862764234219	11.1400114852728	11.5881389597159	10.9108439501967	10.6440324707289	10.9203421428106	11.1388878947411	10.8405286369158	10.9107690984236	11.3750621558933	11.246673989587	11.1785501313958	11.3416109727742	11.5910898085531	10.8795971326009	11.2022718702755	11.1032937521523	10.9768151137933	12.2425651474748	11.1707811440891	10.477570757241	11.062568573356	11.0120519862445	10.7433444673011	11.6994828121309	10.7544502523565
EPAS1	11.3965002403456	10.5768265515411	11.4808460152713	11.4049956630544	11.4315582589467	11.4882018048868	12.6788422968233	11.8652700633041	11.0953577602177	10.7049934988472	11.007924607626	10.2717397207666	11.498974710643	11.2113499734925	11.2327399867032	10.6633733807837	10.817261323131	10.2678344159746	10.6574598293359	10.8153504367829	12.1380835050284	11.1811924021317	12.3072231018178	10.8814317970093	11.3981063922739	10.7926734843763	12.2778118647006	10.9420566843432	10.7282502238238	11.4599785642697	10.7199648156173	10.497942219948	11.4487087069982	10.5259728905106	11.1053694663146	11.4761598818893	10.3567122893199	10.6481458479895	11.1289595007601	11.123183222554	10.8163307912305	12.0485882304465	10.8550247262303	10.5586909559787	10.8459748712197	11.2958900862362	11.1050591270433	11.8067499701887	10.9571761399434
DNAJA1	9.97801474459427	10.4622148154582	10.7852132526001	10.628620322522	11.1382086911082	11.4323179918528	11.2881280370021	10.2494594929582	9.84450921053397	10.2518804537562	9.56238605432887	9.9105725235363	9.67875265338653	9.62515105287047	9.77075916204133	9.62979948586735	9.5156476671542	9.69600589573214	9.56826031998232	9.38511240306205	10.2428690067958	9.79430917708914	10.4833341985118	10.7715323843889	11.5547728651954	10.4692347930737	9.23908677041426	10.1184459197668	10.255632129521	9.42078050304425	9.52653388041833	9.77321948222475	9.94356201125675	9.85344050994368	10.576677357111	10.2305820490208	10.1855105579078	10.4852738244106	10.3212218168824	9.640392127152	9.73389493794903	11.1941318546113	9.91597753162596	9.61749858635085	9.95618796261291	10.3014117641345	9.87727901909162	10.9484253069699	9.96785581019041
PSMD4	11.0539549105498	10.2027700484169	9.95262979536317	10.3440922666684	9.10803418233668	9.52108497917457	9.05690925473147	9.27086846796961	9.48795846273516	9.37543824681317	10.1284483809039	9.35117733909441	11.1098513356357	10.0379982925692	9.95976098423543	10.3334800890907	9.21291243052253	8.76514232237925	9.26032367762335	9.01371463299527	9.6138154101267	10.1320962762237	10.052272414796	9.58950438906963	9.50102254326174	10.2519108470954	9.92797279219492	9.65917672568243	9.22966695482234	9.02905176039288	9.39369839830498	9.83898468838607	9.84839941703676	10.6004940169454	10.7744913102547	9.90627820749873	10.9222957474196	8.86243901708397	9.46225155548404	9.10002829769108	9.85283815033644	10.8243073280944	9.93884603217376	9.52785797005835	10.0431179988898	9.78797818036013	8.92925709104878	10.4673412323652	9.15383540024536
UQCRC2	10.8863389316982	9.47210434376371	9.03559610411639	8.4141352829741	8.80373079626962	8.50436702029799	9.4156136286276	7.92032226041709	8.94866001556918	8.92516075547544	8.4569976180277	9.7331803495927	8.65232462194613	9.6657818255174	9.27827746460426	9.58927625152242	9.02538960781298	9.24586267711617	9.25588760110797	8.53219052334648	8.85251411179662	9.12995529772763	9.90184817128893	8.51121527526067	9.13912444395866	8.61476409975022	7.89928233377613	8.7563615078427	8.21056921074161	8.5988151693109	9.21107081406921	9.18560589727973	9.06822787149354	10.0791170643974	10.0767904045755	9.23850009864197	10.343031711218	9.27853277503001	9.35650372396761	8.47743731487323	8.97013672416954	10.5235403092494	8.98194884526731	8.48291901656225	8.84433848705335	8.61937361100985	9.00383610483084	9.95401461379842	8.77969311701205
CKB	5.77064872068523	7.25218327917717	7.22121583836537	7.38433897088529	8.07908547369054	6.27240727267409	6.44079809908908	7.54086552697948	8.36843299529723	7.93803781840014	8.10862875154322	6.62483545464504	8.00847119904685	7.5067724895297	7.34958979614105	7.15349823628068	8.42728354892512	7.4280280826316	7.76811475648167	7.85136371540716	9.55265586648927	7.02974321563628	7.7200432033568	7.23179957372655	6.93860329018591	7.32560740909632	8.2643549144086	7.41777549158053	6.29567681520858	6.29991574484837	7.65656868617707	7.21932875402303	7.31557348750187	8.28285642335926	7.68736386908297	6.88739307731686	6.72553806156736	7.81309685507908	7.84590499681386	7.09278271632037	7.39729493546555	9.22413013165409	7.61298311097596	7.18291753904464	8.03575404425546	7.11458153818985	7.27380623663076	8.09214584616184	7.00260157495555
RHOC	8.87877428835555	8.69479418607137	8.54438779706196	9.26079683889526	9.81367783322068	8.37514553792846	9.92984473820177	10.220063338342	9.67102938451483	9.53527601845515	9.70059820611416	9.05340773146773	9.05693528526072	9.98098901683094	8.88639519980737	9.47849685144078	9.67509745762132	9.86677267880439	9.83332332338972	9.8806418464912	9.33703391546068	8.71805823344626	9.18400036226194	9.11881893145754	8.8725474988115	9.9227379279958	9.90092744065159	9.90981387001373	9.21515963888255	9.83143996908686	8.5782289733103	8.89847964726493	10.0155459110806	10.0196520672586	9.54503931133313	10.0559929395723	10.4017983093407	9.09999907543045	9.77558202176829	9.60228256997077	9.46050342146114	10.3802309607082	9.22525563772236	9.03543012111362	8.90271553388226	10.3846057189391	9.57188065713039	10.0170934159356	9.16525421587933
PGAM1	11.3863391477644	10.9211691087902	10.4966790421106	11.5966744041848	10.8956416208765	11.3483173701049	11.7875460419347	11.429111206306	11.0967733376173	10.9937801321705	11.2604998013944	11.5491740182164	11.7406786381765	11.5344555177719	11.6526284445432	11.6789030679055	11.2945007930483	11.2923097847248	10.8350083624149	10.3322279794229	10.8522370185803	11.0739678208721	10.7281466822053	11.49884129394	11.4042238100716	10.9301061813104	11.1072707254624	11.0962888501805	10.7239828622657	11.6471210905073	11.4411277341602	11.47898407105	11.1358737850637	11.6813125933833	11.3120946502103	12.0035697527463	11.8999762968728	11.4329145217981	11.3903439550843	11.4071847115531	10.9100337900286	12.1928552102743	11.2455379619122	10.7883794088478	11.1727640874406	11.6924233204819	11.4985685689705	12.2857546019609	11.332841284013
STAT1	10.4967498461592	9.54558462819201	9.98908136751914	9.85145090957148	9.72044947420493	10.6786699972346	10.9429944290101	9.63088314968586	9.70909034758286	10.2189311099082	10.5271333972986	10.8566581385414	10.7680075990756	10.7153505360734	10.9856159297258	10.9311939213508	10.8220126734743	10.5801134486978	10.2905760338751	9.97836196853683	10.7282567033307	10.378082253926	10.7281172706035	9.8133024300634	11.2350650684856	10.0326964313164	10.38205786003	10.3378394079474	10.4046876387108	10.0851693363037	10.0953158296727	10.4678991395942	10.8536386141168	10.0577598998953	10.2519054742713	10.5007420815615	11.4694862026592	10.3645510639158	10.5995428796447	10.0665988564146	9.77194184874065	11.0484843231615	10.1980774057833	9.87036054803144	10.0607116516738	10.519058311979	10.4150537651039	11.3840563531066	10.4307131328083
SSR1	9.29860080066088	8.83743457483729	7.72104484084269	7.73082804172446	7.80062570881501	7.73500548194747	8.53130060947988	7.02293113794432	7.69849239526905	8.44902331549133	8.07943111877212	8.87489426512208	8.44338879149631	8.61441913699592	9.06091378758296	8.47326598406115	9.22692978555675	9.35632873503094	8.33541443716481	8.27716036052557	7.86049647167636	7.97817847696476	8.0442662578824	8.1981688482419	8.96148089785918	8.44447652030347	8.63022611305194	7.5054633959532	7.61494008582693	8.08924746416927	9.12399244463468	8.85240983663966	8.46870169328929	8.39924037014518	7.97655754145634	9.3730560456465	9.35217348418616	7.46783854237222	9.20428372012456	8.34278777415798	7.25746927689652	9.27210140777279	7.97942965664829	7.68525266343654	7.93755468875855	8.70154063663018	8.26187008612529	9.98532186784385	8.93067646449435
TRA2B	10.0911276640267	9.75240092991134	9.34845612995288	9.58303226736375	10.2801858415901	10.3382311255414	10.1075117598727	9.4870978683163	9.46048154924558	9.35818426959826	8.47783486678949	8.79248406850346	9.49386418010296	9.00992214780244	9.14293373095591	8.51385775459703	8.57649095144376	9.11045062629752	8.54355945113335	8.36328736269187	9.35640554214188	8.3298529184365	8.94705472100187	10.4376468184952	10.3592790004432	9.1503004034118	8.45226071006415	9.85311706234339	9.77225069941829	9.0136903543061	9.1433931179266	8.9356718226449	9.00056518255743	9.51262330674378	9.24972386285247	9.35205049686673	9.26056743338419	9.68765692944981	9.23452748913839	8.96453613744955	8.52026706364218	10.2522079084601	9.53369750730755	8.68234432975031	9.32421663537346	9.03860105295098	9.13697282044701	10.2151461935225	9.36394914033452
FKBP4	6.30538744767069	6.23479838334541	5.4783951786448	6.06709002006384	5.66411969297188	5.5826889918756	7.08356339614984	5.76917289154797	5.41536494530405	6.55575205464478	5.30482753114053	4.93592161934436	5.67690696822346	6.16252593989647	5.82158874733459	5.34981168809176	6.82934844564271	6.07442691683476	5.87007868125076	6.17163254291748	6.02076742419185	5.45089485236595	5.96160265424668	6.99367003333245	7.47192036559324	6.26546537274393	5.88674006663869	5.7010109643199	5.47310513266077	5.96965223467244	6.16328011115019	5.39466475180927	5.54957684642476	5.92426507185862	5.99222802568401	5.94416145253093	5.85045661388986	5.67208520884361	5.48605685332947	5.23993434599731	5.42919424501658	7.04090745265621	5.81063258493932	5.67691900537712	5.86162964037855	5.41837202941406	6.09162100596083	7.07145075748792	5.96253644538389
HDGF	8.86177964405585	10.090136798164	9.58851468044475	10.7296444952235	10.928349437867	10.5027601723976	10.762090653716	10.1462790180668	10.0958618814469	10.6343380408171	9.97655527663797	9.5901764296778	9.24201401580105	9.57595022841136	9.47106357963924	9.8552166549277	9.86794773975076	10.0509151390543	9.88660698199627	9.8056358913639	10.0091828778703	9.7194088247751	9.9051526896634	10.1289790138276	9.50920282195491	11.1594476543686	10.2334065323496	9.77926996551012	9.80536144100436	10.0923791787286	10.1599514425509	9.94960255262335	10.3174746512085	9.83182630592301	9.58359364881443	10.5427209346029	9.20226271874212	9.9832191600665	10.1275593693804	10.2111878928168	9.64053509808533	10.7983772368154	9.75429313379275	9.47195462279511	9.83995094149736	10.4411347653406	10.0711518001352	11.0151740840156	9.76915482670501
PALLD	8.21107590403741	9.20189961849162	8.90011970989925	8.7966740432147	8.4014125960154	9.59312231284173	7.87462290349459	8.33271355648258	9.43133682364119	9.40162407503116	9.1629903572743	7.94423860002405	7.5117978885989	9.36522351124999	7.60449920600598	9.32842916587314	7.8693571964507	7.90325052924498	8.47543739970155	8.68514910470167	9.4621127765054	9.29118925073694	8.75186282082839	6.34389063020642	7.72164175195406	9.17245520056693	9.42072692772124	8.61729348619911	8.21900626411346	8.52622069332979	8.68164984345249	8.69703788349057	8.62822486545065	8.07353399280588	9.45073780000061	8.06397138709468	8.04486995304597	8.64979653577211	9.60071509193456	8.59433336787819	7.71729098903217	9.63411473440471	8.25959925049657	7.7918627606259	7.89757885430917	8.79654718541692	8.44453659557051	9.76381239627454	8.68553093481248
MGEA5	7.92177006600855	9.38397289266606	9.06209203340978	8.28468597103084	8.10943864231988	8.53100058535573	7.30082942430198	8.85156818022938	8.20644304025072	7.23980119016958	8.22709236473273	8.8161718568016	7.31705555627387	8.93387036285909	8.09703521684555	8.07946892791719	7.60501168945174	7.44633327755826	8.33350681179554	7.70654953456806	8.40247833966315	8.1793907528187	8.70528551416857	7.6215784592085	7.74247526534874	8.11626396700043	8.2364797885709	9.0295594124148	8.96222385610383	8.88685184630123	8.29615381433503	7.62426786846817	8.67035970953753	8.35160942892695	8.77220672461863	7.97912710077473	7.22927398538929	6.30079140136025	8.2790127891881	8.34092238637454	8.33938826195124	9.90126873116779	8.66846236547801	7.84548401040462	8.59850215890269	7.7836398622681	7.52044097676604	8.64768480276388	8.05533912042072
M6PR	9.37946459186849	8.30802694246614	7.97117545668999	7.85584069881493	6.86130171485673	6.65840044746024	8.11544222590462	6.37802902483495	7.7226244883429	7.68525993454818	7.24497652576099	8.99450512680631	8.94196647332542	8.09855473572823	8.92350767581428	8.5082058578528	8.72529322768651	8.93829276971656	8.19195656277308	8.02714235209402	7.20473928440292	8.0696177793184	7.0437855225329	8.37736727257898	8.03316327633464	8.19880967828486	8.5796508739513	8.60474603270283	8.65695454157233	9.2618769242358	7.52956863195164	7.27739420376267	8.58842031521261	8.74932454744525	7.24359006627352	9.012555002411	8.08404150641105	7.34434296170879	7.84707859049565	8.63462721340932	8.13704776412898	8.78638885990642	7.9666869027054	7.49926922091747	6.46098341505276	7.99091339503276	8.10871113350981	9.41783277986029	8.43628374816968
SEP15	10.9951958774927	10.3610027920922	9.17361569064796	9.98748933973713	10.0085228268965	10.6203986043493	9.86316642223977	9.05283322496815	10.6622581252559	9.90056235767482	10.1365473927815	10.3147302378009	10.5519445076202	9.79319539624697	10.1584725545356	10.7358619590198	10.2481858619311	10.6746963263409	9.7496649936036	9.97896786975236	10.2054022863681	10.4447451857632	10.4249284704844	10.0761801608931	10.9925096537012	9.49785662865315	9.47561808713462	9.52378404666933	9.32629422744808	9.62296955335892	10.2914056827697	9.81480702997673	10.1569310439909	10.9894956067487	10.4146843758552	10.5586359090639	11.1086297900451	10.7454500408363	10.419456254455	9.20803948124214	9.1617726037115	10.6906719247059	9.88966352623637	9.59559511173343	9.97756578388572	9.98946581249841	10.1133257630298	11.3216771729387	10.4784554548302
AHCY	8.66052447963331	8.39470237660931	8.56978048159287	9.7178822155917	7.88550621449432	7.69496349408001	8.87197626045327	8.00506661190069	8.15961369547675	8.56464629978063	7.92697829425857	8.64915343757358	8.10486578053996	8.33591227465123	8.44790152373839	8.25913490908897	8.08786791557863	7.90562946388076	8.71963418835857	8.49366041944101	8.29627671187719	8.10678845286593	8.49137481463335	8.72761710769794	8.60675353318728	8.52920250369956	8.45571487146001	8.00455263062132	7.83630909342469	8.83116343660453	8.18096533099463	8.09965300620929	8.35276534510319	9.25610020120986	8.58500375421503	8.64221663463942	8.81948973537204	8.26652433554563	8.52307450618491	8.10412274989998	8.38507588411228	9.44150186411118	8.46923875891973	8.13508830396776	8.19053205079795	8.47026899525822	7.98157717755377	9.42479863910273	8.21972148411006
HLA-E	10.2216242392525	10.5748096494229	11.3034975701426	10.6592718251484	11.2864336278489	9.93292873693252	10.7661094844503	10.6019641634809	11.0357065504464	10.7067593156281	10.372206021184	10.0116175910824	11.1926834734044	10.6066071950918	9.99859178170849	10.8534832711497	10.9742980830055	10.2365077354946	10.4897970196459	9.58229312026872	9.64727714304605	10.572400034179	10.2994966046678	10.2047446446072	11.0277684152079	10.9769828248164	11.1112282170252	10.6169822407758	10.5291450378695	9.68398692730989	10.3413411086704	10.3631639404012	11.3423873928373	11.0085109036204	11.33485641672	10.4502440206372	10.9047941109116	10.8985313256627	10.6898509686799	10.1013650793221	10.6357346674263	11.9071275728765	10.890901913088	10.4966034812012	10.8837382195935	10.0033649591477	10.250253638275	10.6014260658608	10.2542600149162
RPLP2	6.99804853997833	7.39777412662704	7.18089534079614	6.7523159076624	4.73290568551501	7.5490574276226	4.55144534051431	7.01429360905779	6.69185309461093	5.22718952696914	6.8550620861455	7.0392393762976	8.05201989564647	6.57268551650315	6.22524321464708	6.4211398697856	4.37441513629846	4.40775854406512	4.59182421980475	4.63408434585118	5.74914528202094	6.73364530210231	7.48138297820868	7.01945208893717	6.65922630620865	7.47817666518299	7.24221404624876	3.71726073991144	6.90961042654002	5.51243780325241	5.01854057134363	6.20125234668369	6.10372337880467	4.79135742688687	5.3419210475593	4.2119465688996	7.85477499049173	5.98984397479664	5.97670847949419	6.36639975667234	5.56107140559443	6.93235738450583	5.90188912991232	5.84628456417275	5.95413646183464	6.45920471020133	7.94709718809006	6.74349304368184	6.59145852801868
TACC1	10.6307366598059	11.220969215073	11.0698109327405	10.6667772916481	10.1444573447188	10.902478413493	9.77561282466079	10.4446455248185	10.69974534818	11.036113358533	10.4759144698295	10.1431523378746	9.07761415353729	10.7754009711194	9.52296209583601	11.1092028533894	10.3846422708177	9.99913103273827	10.2185450009774	10.4376634006695	10.7821495049751	10.3457744607975	11.6065350694312	9.32188391309606	10.1041397111826	11.3168511041001	10.8863105109084	10.4485699257844	10.2592737903007	10.5257566387279	10.4030908490064	10.4870748849521	10.924424538278	9.58591617670424	10.7584919368364	10.2883332328541	9.3711831590296	10.6511345279844	10.4985117604475	10.3229919539357	10.1419868275873	11.6380574318298	10.3129141464109	10.1527056857664	10.4279567313746	10.4835445114948	10.2800949952176	11.2209556984639	10.1938773700705
PPM1G	6.54177039761884	6.41067516959659	6.87973203710661	8.36598473412899	7.81995338464471	5.7446581603179	7.65349597560777	7.62914413899769	7.77670812652966	6.88218170964763	8.08980717044945	6.62713159762269	7.66226424199023	7.22954434849851	7.25788651093537	7.28777844540388	7.58983804151952	7.21931589039832	7.15884794578984	7.40273430704859	7.39972200812621	7.01948734152592	6.25105339375641	8.37241886790119	7.48719695960883	8.01861044963527	7.79239414264191	7.92878727221535	7.4965969891565	7.40136208432285	7.21383615084332	6.73028873175475	7.66121692690275	7.27237018617738	6.38138129969068	7.7838341968616	6.45236660185231	6.46890202370739	7.13097252790562	7.75431144174474	6.93709721126375	8.60052217687012	6.62105451437329	6.83063286658959	7.28807294826532	7.67529276986066	7.32871811006659	8.30553618639216	6.86189430088956
KTN1	8.18288235966731	8.99150131201821	7.73861069107999	8.06316915692266	9.70750319825119	9.45932715455227	9.19222020300734	8.65453398662827	9.5061645207656	9.31919610352673	8.43595795640918	7.91840780409746	8.57119360233622	7.55514929511452	7.91253713601823	7.39517603672848	5.59904015130889	8.52279667838258	7.96856531463952	8.62157291097182	9.32797897574552	9.33232726510598	9.39241197296437	10.0553141244724	9.95898492855955	8.29581341731262	8.2308182701239	8.47288613535024	8.19442085477964	7.50794449827167	8.15812779845526	7.59392900738003	7.03782703653227	7.0493462646391	7.94051559032319	7.93922827835987	8.51462320102186	8.00500311634643	7.32604233903292	8.06430300189938	8.57924103417287	9.0411090973234	8.2951072528608	7.81008919954825	7.57249107231962	8.58849380268789	8.71795638763112	9.21153025441415	8.03216965459011
TAGLN2	11.0072149853827	10.0171064248889	9.14143466916141	10.566476637525	10.8644708938483	9.03053129174846	11.1696720392807	10.5218961903922	9.6213234074687	9.21897279878402	10.4854959231287	9.87622222245048	11.5815319188406	11.2039121340924	10.1180778549251	11.2215010360022	10.7936435243708	10.6922671793053	10.8413128381448	10.9279267852139	10.9754312962288	11.5296455589894	9.65486980050655	11.4799888634445	10.8073731227851	10.0975482537264	10.4624366677054	10.4906812881133	11.0122667937077	10.8247058939636	10.1694537199912	10.1158321758846	9.71236424403746	10.0815378850362	10.7271730451973	10.6938141054581	10.0771191115767	10.2227185820176	9.7499557210982	10.5139840770331	8.90603100801145	10.8773738698756	9.42800125986385	9.91902570508391	9.79862679195957	10.7669055799791	10.2799669318857	11.7634645779341	10.8222743400159
SRPR	6.71407365634286	7.25990429781074	5.22988433801998	5.8808923512973	7.83674341325615	4.68205804306285	7.05041820012698	4.85799891874003	5.06939116751432	6.94275615729467	5.42857015504846	8.42031133585327	7.16491816820474	6.67999581936872	7.27302333226607	6.90593056852363	3.16758947833397	7.06595349114526	6.95487145697364	6.53615668256173	7.43896243887215	7.07100711698383	6.56974206448405	7.93673942999295	7.42864345564371	8.03812091074704	7.88371866959929	8.1434578227001	8.17851074169904	8.35671245087615	4.73531842924459	4.47710660655431	5.75301068823945	5.85468785339786	3.65699296919764	4.42670225287889	3.94381179686886	3.83349655665972	3.53785475206481	7.91999993184455	5.82748925407248	8.56893121742584	6.66446443838631	5.88889218057712	5.12457091074301	5.87019650651822	6.38269659219913	7.51372071914272	6.30139731778105
PHC2	10.0046082823202	10.6101028636294	9.4661065503009	10.108799828579	10.1785131772402	9.13138557217974	10.8693091138731	10.0385808351602	10.7977946628222	9.76239350630262	9.07230418181741	8.92581913053597	8.99651952918295	8.40818809642775	8.63635545745174	8.52995271009805	9.00681691903218	9.54614692175569	9.09481722647474	8.74161371213875	10.3405037117813	9.19182500521346	9.205465968251	10.8115075755524	10.5462213328295	10.1819876264391	9.59317886554315	8.91194338052683	8.7432568255765	9.55785890491279	9.16455515112032	9.2807716218662	9.52246523751373	9.16721954027378	8.90340350712894	9.788304843729	9.16040160700282	9.5957685480104	9.38838984679948	8.95683294146247	10.3505914487777	10.9728232991513	9.98917783783666	9.83817582894917	10.0860417786942	8.94138627302891	9.04809947482022	9.66485395335973	8.82984307696166
BTG1	10.5122704319631	10.7490287574178	11.25893897781	11.2674546074992	10.9967539058447	10.6946863386957	10.8941227485672	11.3073526761297	10.4309903835053	10.4092626963847	9.1563162823432	8.95375316759436	9.83353133610122	10.0328066884688	9.74176436835442	8.87025897905226	8.37397296394613	9.14723638541412	8.95672086177822	9.1166888866341	8.61751939368218	9.33767779974569	9.44249603611333	10.5083038901604	10.4058210580467	10.0782936496469	8.96099183358018	10.4175355175854	10.6936282321253	10.6206101890381	10.2221439682427	9.74540824198284	10.4269517283692	10.3590963140828	10.0445161514077	10.3863765835952	10.0260661356181	9.92115065073622	9.24437233213789	9.98184911673822	10.0160145336024	11.1925477743355	10.4717033980696	10.388295285672	10.3954266540904	9.81800366105354	9.82576450336487	10.5117464164297	9.55594501178396
KDELR1	8.31470907554524	8.972576439976	8.88936951800612	8.95999714396859	9.21079687807157	8.33489372274883	9.00059565085428	8.97883672747873	9.80737102916089	8.71424338933515	8.61048657954054	8.90308293032202	8.72083024222792	9.01470169491707	8.40084133228552	8.92796956343259	9.7347449417392	9.42897026221541	9.11858023180937	8.44455378865864	8.88778545627582	8.48240108557323	8.46242368789914	8.07302742789459	8.44704106198517	8.58429766087206	9.75154005410551	9.41010630641505	9.30732988315188	8.86571994986218	8.79033660607044	8.71043153273899	9.53569068634159	9.16281651104184	8.67948532342886	9.67847044855088	8.60806635457457	9.15553853671042	9.39028818112399	9.45986958813509	8.63281654254601	9.85210380216558	8.96486063388741	8.82213173971029	8.59863846040728	9.07012570984144	8.60351376218759	9.93732251391875	8.95631231914994
LGALS3BP	8.57690609445846	9.80644648442912	8.57013452908061	8.76800745657215	7.99975651749203	7.90042944955736	8.37556014397757	9.36867898250391	9.5237561323385	9.66507379868349	9.36081584013036	10.1043030110865	10.1143660983945	10.021702941813	9.97896966232273	9.92011377245113	10.3828705900548	9.79684401267226	10.0472755193324	10.3660659561969	9.24624020580035	8.77688564147417	8.76641988205457	8.4467908254039	10.0152277578663	9.18205964605831	9.59904592103404	10.6213881395797	10.5131254918134	9.34736872962118	9.39145279960624	9.58005305492272	10.422810375858	9.07572779763557	8.67000940471827	9.00274096633786	9.65653274202461	9.06091074406478	10.2062723658236	9.25269834626578	9.09597933220766	10.1500395760406	9.10279804839696	8.95348330011833	8.5886247837894	9.61359726456368	9.67400417806171	10.1750397526898	9.2555744547005
SLC3A2	8.87177774075558	9.38012112356436	8.99208633291211	9.09611768535069	8.01416195872347	6.93005824095864	8.28304645563056	8.02598616609608	8.77596076921053	8.10873327912267	7.45274657177723	7.8950479003266	8.24553239938817	7.69463597821593	7.53137374196685	7.6781461005057	7.72608579544513	6.99683372490368	7.51867910169922	8.0407532230646	7.83616303396107	8.38080655758182	7.74308451074948	9.06761795979877	8.54270760342575	9.21243914375049	7.90308073263179	8.15642989659106	7.73715095027462	8.47222156674776	7.49226956230843	7.43884905434533	8.17953768571505	7.60522632376252	7.66750056712841	8.2579918048817	7.52526251707093	7.7671392663087	7.70946239001698	8.51848511518621	8.54856354253407	9.7347602655134	8.39623071058634	7.94431538640353	8.28424389973579	8.26216592290016	7.38419084826328	8.06075098178051	7.74946366575149
COX6A1	11.6158174955546	10.7934362527497	10.9945883797874	10.9421580381261	10.5759581872036	10.2938185260061	10.6935968238833	10.5441577885141	10.7827838868592	10.8892216224152	10.9026738996449	11.0067940228197	12.4413824794289	11.682656651317	11.1248423141589	11.5012519990787	10.4990448771873	10.8757172836988	10.9354655113856	10.6119843653103	10.5171018124106	10.5229396777083	10.9796870830681	10.4664893982742	10.5730099623144	11.1656391694443	11.4370560762193	10.9051014944872	10.7321098481845	10.9602722771873	10.4547480357485	11.1631266990001	11.4246680633325	11.888058488996	11.5139871244432	11.4284499332927	12.1893933769817	11.1534417996455	10.8258845738032	10.756800007363	10.6643260831738	11.9527628982694	11.0668319610102	10.6117544503993	10.6878298696055	11.1398456973308	10.7819376088117	11.5230146592031	11.1278087607017
RPS23	14.1731280063984	13.8150382459501	14.1774598994301	13.8265147390802	13.372497560951	13.8467229876273	13.8118049628229	13.898117066351	13.3612706877201	13.3269860126602	14.0346549053331	13.6749944879945	13.6863073528734	14.1288151991132	13.7373607842328	14.1033168184272	13.7888991257808	13.3148484582587	13.1960519798149	13.576212627535	14.0657976745769	14.5543423974244	14.4587580628981	14.0096287236594	13.7904183361329	14.1883645753758	14.1516422582167	13.6613826459241	13.7993213678115	13.7816733314314	13.3843462951202	13.3314861119723	13.7984357589985	13.7882465936881	13.5149624817249	13.4338440092352	13.8229389332637	13.2748336479235	13.2540946860298	13.8717829559893	13.906365029322	13.5088497046266	14.0462983096164	13.8616549800739	13.9274779512793	13.6552809651089	13.8942358964169	13.73074504305	13.943621265395
RAB14	9.21018556940961	8.70880937310162	9.101081688376	8.5371968113941	8.75660505866073	9.28098679289946	8.85849853837928	7.7078832244894	8.70415418645064	8.54829232707788	8.41736135259884	9.41430760924891	8.64210566008652	9.44764789398224	9.45636471561396	9.08243977072974	9.87208177015794	9.18146071662592	9.31555885067079	8.83869420429867	8.35325170896608	8.51653789548964	8.50143027862505	8.56200698360888	8.65721669089565	8.70861527058486	8.81581700079611	9.00055433341914	8.94543652497198	9.20103371344102	9.26947429659666	8.97158812781387	9.87497392883236	9.03416017627401	9.10722686060422	10.031774278072	8.41662674998102	9.25953007879678	9.44916979097811	9.3356745110353	8.37648972069635	9.87509430260642	9.20038013297975	8.33128737155908	8.98757908679493	8.77626936179852	8.62405765951988	9.83991339251181	9.06669084438665
TMED10	11.2291759787249	10.2212218447997	9.76898466241452	10.2422820185614	9.48847484960586	10.1561325138369	9.80868693530757	9.1529457221882	10.2617091326874	9.80838332775325	9.8935931980881	10.8895664268467	11.5395132663992	10.619824274844	11.220490096631	10.5833755747278	9.96096606260665	10.582665539243	10.3334780947549	9.89502339944523	9.29652204205998	9.96184004482601	9.65258238548071	9.69259635246726	10.2904377632102	10.3791999231478	9.39152064619872	9.94885397455896	10.0053634891621	10.3212532145339	10.8371020147592	10.9309159606041	10.400119675998	10.9657893748691	9.84603781288568	11.0903130238548	11.430951499438	11.1947907115728	10.5533858868217	10.2881289752327	9.97693430473591	11.471177657798	10.4604316005186	9.97541945511826	10.1455669578579	10.2480968251027	10.2975792671632	11.2429169985058	10.3850796706623
VCL	5.00743841424887	4.88774621647543	4.03269327075191	4.89655062716554	3.6333951990946	3.65041187906891	5.36163301183144	3.71699229291538	2.9639705874641	3.35793453387893	3.34692953885168	2.37771602346844	5.35669675841564	3.42518174658334	2.92354876908939	5.65115153692591	2.71251513297074	2.50639902988321	3.02086995239738	4.35958057694405	5.31863396486092	5.76225545417307	3.30675305169682	3.64210536945349	3.42273489620035	2.78604644552992	5.40594230291329	4.29874512947266	2.75247331319475	1.92930230757935	4.71278141224617	3.88119549422575	5.42225384971682	2.72147544664107	3.52371820922294	2.73871039236026	2.63242228904383	4.15945554062541	4.15945554062541	2.6140054935733	3.90779068317813	4.33612768546276	2.64715347844258	3.07793535897631	3.177596421053	5.15913264708435	5.31026219477565	3.96390821031513	2.60531086998044
DCTN2	8.84295212373346	9.04174611246962	9.35630856076297	9.83037012487307	8.85448047455568	9.32339693642884	8.52420382448021	9.2766648163348	9.51147877061116	9.06554835940441	9.45418728502499	9.81960343504613	8.58752115925762	9.79495197102849	9.32750838679793	9.98375106421149	9.39275185875937	8.98611401233675	9.09642335889772	9.59704134021838	8.93707190632197	9.08854019400695	8.95473089420297	8.09259904672116	8.26500420319664	9.68480442322158	9.75585147269777	9.86974881675778	9.77497801055913	9.74535146510527	9.2077166554086	9.76632325706823	9.80619051386839	9.71056997947465	9.4232962410867	9.72713700324722	9.3617957471405	9.31169375926803	9.4500434845387	9.8494933318584	9.03821308566982	10.0837391019379	9.14653540880158	8.73286799229417	8.82033499075998	9.31340118489253	9.41829208564487	10.1920610263142	9.23083365587826
RPS4X	13.3943744690646	13.4272352390297	14.043895648563	13.3187949585515	13.2483454521663	13.4974127643989	13.8058987826686	13.5074334631801	13.0613141929576	13.0430917683715	13.6391892981113	13.5427126666585	12.2214267205791	13.8111253826863	13.668088065219	13.6932300061115	13.4845151374113	13.0663723726881	13.1206210552801	13.5358483809377	13.8150377292269	13.8285394675057	13.8775333960538	13.2057252136366	13.1107212734096	13.9989592896862	13.9812463826515	13.4010243676577	13.3286245958825	13.4297364150742	12.9892849513288	13.4283417642931	13.5981510552049	13.5578171669456	13.1810005291905	13.0494308604551	13.519222357086	13.1915937080015	12.983338390337	13.7315511278595	13.6244421167215	12.9856094270091	13.6714299443556	13.4295624908115	13.6690478912216	13.3868530645021	13.7552373145328	13.3470288534578	13.759135587866
DEK	10.3248373018271	11.0748386399842	9.80986450953219	10.0533716750127	11.0100124001989	10.8806924247555	9.99517932770062	10.825493194781	10.3906376366317	9.96508988060985	9.63642629972765	9.77556613161414	10.2128791337524	10.2195765212607	10.2662436228681	10.6221333369931	9.51364472105276	10.0494647975717	9.58645847749209	9.66682025230826	10.4067705462531	10.5374625466841	10.7185443466814	10.7017863285005	10.7592002547777	10.3376172679546	9.66105708724307	9.80697856037416	9.49456059365632	10.1582229276444	10.3162205026287	10.0999594498687	9.94607140290429	10.1154166789471	10.557521394775	10.152196656365	10.3379764475531	10.7064565917924	10.4211070660409	9.50605922131647	10.0624260012415	11.1163807224088	10.3999432080107	9.80854308927628	9.96422676448649	10.1711924229326	10.1447896932591	10.9500984498279	9.75779642891518
CALR	8.05223712688533	6.5463570295801	6.27866579117162	6.90081729910565	6.41354745862896	5.3291421092629	7.16314656307564	6.93234333603065	6.99190911531172	5.85119067055978	6.62797773254631	7.09634859764035	7.56062062426678	7.23107093787735	7.62973495821604	7.51303728121865	8.20316602922791	7.94904032865648	6.59718256197206	5.8062144528389	6.31426509058529	5.91821561991533	5.87256029146665	5.99497888776134	7.12704851638263	6.42573593179762	8.40585329009268	7.24705887505031	7.27945127404503	7.96512886216507	6.83918123119417	6.96077748828333	7.89389068050535	6.60141228501581	6.16305007957414	8.29967517095079	6.10280693689577	7.67580482209954	7.29683169553851	7.14195500524252	5.97485338257941	7.9327122224917	6.68745332943586	6.40329991122853	6.57614778271272	6.64459720961309	7.16783041513347	8.54552409875473	6.77090224460224
RPL8	13.0834236777679	12.7529216696484	13.1819052270528	12.7835780055907	12.3308043162532	11.2593586798875	12.8998861538055	12.6002750696198	12.1743768468454	11.8510166001344	12.2588242744895	12.6681917560141	13.434912449086	12.8985753209084	12.7397650398653	13.0136884318034	12.2669599813386	11.8563187074669	12.383392768654	12.5154387168198	12.6408711704397	12.532046866914	13.4914987999666	12.5485259395355	11.9442743862996	13.1593545067938	12.4738729274059	12.1928674076573	11.9297093883871	12.7397554632604	12.1365281398176	12.3292217677705	12.8807247391064	13.207423161153	12.6932243329714	12.6152718716447	13.1659821249932	12.4492652580449	12.206323492254	12.122526410475	12.9224629107007	13.196130133154	12.8661504220319	12.6279509556575	12.8755833739719	12.6443498452571	12.4746506630301	12.8689883654681	12.3214926438865
RERE	3.24454794014336	3.66682516426707	3.79479235892436	3.02422784316128	2.94372652066099	3.2785687293145	2.62632255136449	2.76988695700807	2.35523076176013	4.18741216894065	2.67935484374948	2.86287156017649	1.8843461798889	5.68349603541701	3.77375701716499	2.29900237513684	3.24832434140742	1.80384485738861	3.34835192515064	4.07040662704636	3.49538394045276	1.9857825972975	2.46619820495928	2.46619820495928	3.78118007689045	3.55689689588366	3.76015171445357	3.53258272714864	3.03090642165997	4.93120811740018	5.02995574267326	3.03297232698254	3.66390650162499	1.77532670794023	1.65708692714315	2.44375848351652	3.43340479238042	2.41886075012457	2.98138500135875	3.2968193464361	3.56424788490476	3.27175746934388	2.8117711967992	4.09981110233536	2.19315840137887	3.16831919006432	3.49812050071345	5.03068679862824	2.62194000023784
HSBP1	10.6943288188272	9.9132644667834	9.25328177853729	9.92901505069142	9.34974120681607	9.50141867595478	9.12620017278453	9.50916106304145	9.59384820862457	9.39607815811249	10.1175760167767	9.62124309860096	8.78096808324505	10.2066129073549	9.53875797438786	10.3878121883642	9.98385626583632	9.51612934982387	10.0848593743927	10.0424270996249	9.87637315939127	9.65423405072059	9.55673128351946	9.43887741155163	9.13303465789861	10.2502746693571	10.2007198635594	9.91019871206577	9.66921603825021	9.53100877067731	9.78436576286652	9.97257522747848	9.74844751672719	10.1472117957101	10.0203017413651	10.046843723971	10.8593718294425	9.33202117565932	9.85905267907378	9.37944140670681	9.29367231139882	10.2658685250221	9.23261396050311	9.08710935443234	9.16777233979909	10.3400729785535	9.58762824376091	10.6612469711638	9.78986159469234
HMGN1	11.086520356195	8.77252111521704	9.28797884377744	10.7260599784696	9.3196398600684	10.739353235256	10.8017625142826	9.26741520624357	9.46412926295438	8.9986470484109	10.2309282702697	11.0762211559112	11.5379349536875	10.3772720356219	10.641612536666	9.89935655508137	10.9067627284109	10.81600713319	10.6973163150269	9.7824509707906	11.307249268278	10.1972763267622	10.7475466320938	9.10116119939558	10.3509748651473	10.0459711503148	10.3085568213343	10.9502255607231	10.8659071114813	10.3277432605502	9.00567407710267	10.0790199768113	9.54028985620469	9.74967101910833	8.75179597409011	10.1773494711665	11.4880174625349	10.9272432762459	9.23185532126891	11.2884801483551	9.25573061870713	10.9437477133906	10.167377116177	9.42975605988614	9.56110497949339	10.2768496505788	9.84145846890743	11.2170062452517	10.4464534884229
SEC31A	10.5484098093005	10.6051876967042	10.9024016579782	11.1942861792607	10.7990886537804	11.7820809547499	10.6996590243505	11.1499792168988	10.8936497935962	10.8553219024384	11.3805545895152	10.9158224984128	9.8531599996499	11.2478792012349	10.7904522608743	11.2120274154127	11.1550902878343	11.0250025048174	10.9005951423958	10.7307946402743	11.4011642610263	10.9376690414423	11.3041595773117	10.7584769063546	11.233128324865	10.7240716495451	11.1659138711107	11.0896610384444	11.1276655013538	10.6589702624881	10.9801768786689	10.8956496839125	10.8327076087275	10.7207112676904	10.8634468804524	10.7765933027174	10.357661048448	11.1446518543585	11.5466962253147	10.9158024242253	10.4039559589922	11.7208238534841	10.7771977073032	10.4635885801803	10.6693823936526	11.1581206053521	10.8824366646055	11.8589680899567	11.1204457150879
GLUD1	9.39478744100439	9.24847504346551	9.21140403952792	9.08453538553653	8.67099639591122	8.74471799502229	9.07155163889474	8.64220450086875	8.58402564210223	8.60956132518587	8.46736092286593	9.33145344324067	9.32188552278928	9.59488726413918	9.66714154368727	10.2691306694445	9.59249907372382	9.24979487607083	9.23744044522839	8.92962337625498	8.84681394611855	8.79069691245035	8.67065024038211	9.32382345001331	9.06950653556696	9.16813601151734	9.47946719306774	9.06585137124165	8.92657860597292	9.07838121670502	9.2261979785778	8.65178273236079	9.86059583270529	9.31847756479771	9.75932690502934	9.73358373138839	8.84374303267545	9.23190437634099	9.82929833367236	8.8582416204537	8.67765855769742	10.1840147727639	9.15274085261319	8.48010029338726	8.66964429239129	9.14097860017185	8.98557441463187	9.98702268287976	9.24094845407968
MLF2	8.21963179899753	8.92613857824012	8.51885743680807	9.24117285684139	9.88054811026284	8.68434633107153	9.81180969879741	9.6059903413269	9.7768662279775	9.5579295126876	8.93970354012536	9.20560568604578	8.91979970907272	8.5178084869347	8.8432410620805	9.11535700640627	9.26015389237689	9.5524671307549	9.76088309287373	9.31936122919358	8.9148400822359	8.43363147034711	8.88190790699611	9.39679838705423	9.38296770076031	9.89464749444159	9.44483396019357	9.28366793337394	9.28258874315229	9.41053650466433	9.22661715559256	9.13766317663516	9.88079145973431	8.83409000641994	8.9478996107286	9.8286828429923	8.49209366960756	9.4933036524244	9.59350543819608	9.01559522847371	8.82674822322921	10.0919297695519	8.90308643688762	8.69036174406028	8.8775268232673	9.49078340804078	9.53493449316446	10.2571651350098	9.22004954069183
ARPC1A	8.43707075194937	7.84970878316993	8.92542154550897	8.05180306732182	8.11792996189862	7.9972231111632	8.58768298482122	8.19328658714375	8.80675231580627	8.91652956445555	9.1392428632749	9.51028833844219	10.0520946167476	9.49755252079819	9.32654539865293	9.6069145120343	9.39528595049634	8.86739049116822	9.53673014478419	9.62204112723039	8.66841435184253	8.4123301630425	8.94605202426515	8.28961992466858	7.97013383899589	8.46107877812384	9.34224055931808	9.01078225578846	8.74629123603873	9.04299802050117	8.90615932791371	8.89847375097777	9.45366520629678	9.74398965996818	9.75801703862753	9.48199428135804	9.43822350636209	8.97489115824489	9.2182518942547	9.0728187417217	8.6766924655897	9.76493990414717	8.65608747273543	8.38152232761616	8.30360828181615	9.07891110747969	9.20070580960021	9.88393830967445	9.14560376010848
CCND2	6.9210147038474	6.94818705579283	6.95712141123563	5.86465776429688	4.08978123625749	4.57074815815522	4.62410817543721	3.83055397519907	3.86820831914819	6.82813255278382	6.4902103857057	7.53717994662141	7.67362713517775	6.38539183141929	7.53358100297317	5.9058937952247	3.6818829101653	6.45528161124965	6.44708793274864	6.53709403145692	6.60511677926416	6.00670423144897	5.25628624660661	6.62743705947794	6.51305505346487	6.40729672185834	5.8521840072109	5.76604969177301	6.58900802900412	7.4027049731498	5.00690667056536	6.05304659431791	6.03937068709585	6.05109904238764	3.28985971198347	6.12558110337778	5.41624120912107	4.65012744011639	6.31073839981618	6.05499210799356	4.16565014433255	7.17898154536429	6.05017413250939	4.58739910266579	4.05363258435738	6.30309471042784	6.72668859392477	7.11725269675877	6.40112390212684
ATP6V0C	8.26655525353684	9.59442784870921	7.96384942915363	8.02118965510063	9.07749526656284	7.58367516158577	9.07839133124244	8.85330914396239	9.09089386794185	8.96549164634503	8.24853775316251	8.47203487930896	8.52170048029551	8.049899723995	8.07493192808158	8.40257614119352	8.57981444673812	8.57584126310891	8.70611815508367	8.50233720870299	8.54150802290295	8.53202509952828	7.25201723680734	8.88055288376216	8.88120682589205	8.58556519902755	8.78304062550609	8.54094014055189	8.30665966603614	8.36804856992405	8.3707772365991	8.51581521049969	8.80627817704267	8.56031478101064	7.97583192922688	9.28206592182032	8.4410497167065	9.04759837467435	8.43272091694789	8.87301993638623	8.61022915174413	9.24597173222568	8.64186359743736	8.31548695700749	8.64438425262225	8.36959253824189	8.72501529760907	9.56019863433197	8.06672768908077
IMMT	9.04121176517261	8.79715736785984	8.93710920053234	9.21622005287238	9.06174230103943	8.94900193964084	9.53993332350411	8.72947091406002	9.2050154683682	9.49282657557669	8.4076469337053	9.10773305550438	7.53888493020564	9.01125077138439	9.32616829303808	8.76189656510034	9.16013215938007	8.51352383330217	8.56324031441988	9.17427534971841	8.60528700075829	8.77156534001479	8.43292518582509	9.04253734999621	8.53460950864939	9.14001345603312	8.65118990678019	8.78790200747808	8.70647364610073	9.29075908862719	9.45954258693866	9.1913748017962	8.81031851840832	9.10282936210692	9.14274629539054	9.51465308220935	8.78211854872052	9.14250190316458	8.96059544386779	8.93143733192815	8.99636185081335	10.0786615925053	8.46763124361739	8.67875469867516	8.54167015522274	8.97080345165902	8.9084278154977	9.70848381541884	8.60791140809755
SSRP1	8.46920773036839	8.41140923453939	7.82509479760106	7.98171093120118	8.15866052542979	6.85739199056748	8.42395864705571	7.3423945325988	7.63185217809794	8.23193666861634	7.61617714018738	6.81348452382215	6.40897578262762	6.89977933566841	6.92069518709378	7.66007233044099	7.78291028318586	7.0372483561286	7.62863594243691	7.39407968813141	7.58137775183307	7.60941529892806	7.05924276339054	8.31648341114554	7.58223277395103	8.40278852494857	7.50299751673282	7.83211982143745	7.30718450685517	7.75187990016321	7.22537332032544	7.29301386209314	7.95675320386983	7.26081212649181	7.66794019001625	8.06653062187187	6.60950004742137	7.44169494505305	7.92880542517876	7.83651650786388	7.960643336546	8.85496209012833	7.85471953818055	7.34480157917416	7.60724412679277	7.39708792153529	7.15022006147899	8.2851093139476	7.15123476884901
SDCBP	11.6112851585974	12.004970432168	11.3967253343027	11.9302061010386	11.866340495363	11.9352702462671	12.6037012549022	11.4602609578977	11.8469775907793	11.4093473058002	11.4262644038169	12.1696218182622	11.1629271678225	11.6975884729206	12.1977960881839	11.8618168446958	12.1440854213591	12.4536043274935	11.4743109587608	11.3822040270688	12.5142150647547	12.4914434662945	12.1850132397597	12.3796451402612	12.1559568831464	11.8000385749055	12.1576450694172	11.5928315761758	11.4429272574479	12.0294046741871	11.391454025031	11.3071248177316	11.4468739952187	11.7686497570412	11.4472881489836	11.6123253811389	11.8316250270773	11.7654281131573	11.5724860064033	12.005604103404	11.4105140727319	12.5758474018538	11.7265916889441	11.3738996585658	11.6258957347515	12.1935283422711	11.5636254197231	12.5434243660358	11.5753579624927
FUS	8.50852718961587	7.89864852791256	7.92492884086485	9.14807627966799	8.40286521917786	7.38320070729734	8.18349918015558	8.7688782651102	7.7291360426932	7.42849118849884	8.47059135670449	8.310449149585	9.62101182618066	8.11401015920644	7.43558135175512	8.02709964679066	8.40826458007354	7.91739210165017	7.85380962623352	8.04771069707904	8.89922188734415	8.6547458698267	7.72953402257187	9.18321283759097	8.64721632967344	7.6986838696377	8.52297357840428	8.71388652035433	8.60900042308084	8.54177514662905	8.19991945528431	7.68804649450112	7.57815482710641	7.98432201029207	7.30630424211799	8.25687547323079	7.33600660844502	7.92912079799425	7.874861443466	8.31842216390088	7.83821468020243	9.19300623414129	8.07046500832928	7.78100645044391	7.97231337884172	7.96212097361685	8.24074215589537	9.21277342580376	8.29663723131016
CLTA	10.0465770766497	10.2504749932409	9.46752192664629	9.63531004963759	9.2612104915676	10.054293579082	10.3258643149992	9.2468686646179	9.93654860477632	10.2640775897198	9.90165746191774	9.87923126473867	9.59786042019916	10.0307547472303	9.80976730541395	9.81986649912998	9.91558073438094	10.5267194727	9.94027880601931	9.99507551844237	10.0511708615769	9.97583648709412	9.78626902091939	9.14815703956758	9.50449490670821	10.1544952076584	10.0927253979665	10.1306222024659	9.97486708175082	10.230636933726	9.55076353027471	9.59686655788478	9.84725829104428	10.3842865918412	10.021825202928	10.2710787179056	10.3813828401468	9.89343780445268	9.76266988217039	10.2870622627345	9.87906328156244	10.8815703405373	10.0319104695769	9.65158390262982	9.97848869605998	9.95417882511711	9.6874901730485	10.496245535403	9.79288954211531
SEPHS2	9.28456637981227	9.70482554968797	9.1509529562353	9.35459683767723	9.23640757902742	9.97974053965345	9.10934139943512	8.75504463644842	9.87467586498841	8.89568129187606	8.58003569746956	8.77303346512762	8.85318557811863	8.6120984651226	9.1677992238642	8.7562302710207	8.69288510607484	8.99294785242287	8.76159485875699	8.61376927080009	8.88022321685968	9.52219486059817	9.1765898024736	8.90754303942563	8.9648518318772	9.92857941839224	9.6217925034071	8.79632409888199	8.43241383760988	8.68867311202323	8.73525748980112	9.08234563531288	8.86737543141426	9.1949918856503	8.98223670119789	9.37120784162377	9.6671635538062	9.0974754969907	8.85820339129334	9.33626941558352	8.76222601607379	9.76887326808438	9.31343099892951	8.34165565178619	9.27728160935507	9.02506546207993	8.79323649780181	9.73935694751257	8.91643031700946
RPL31	9.41224679234664	9.29953484392857	9.53168831973233	8.40460467542727	8.54267844302098	9.49327725331115	7.90576871982699	6.95233815697055	9.01023093184671	6.49024392510933	8.50720457238139	8.54543941398887	7.75148887018752	8.63678553157943	7.87063790682347	8.0985811233657	7.82495327478921	8.00806916734081	8.18998962424528	8.65547945556615	7.92799938605437	7.0542992203444	9.47214604064795	7.90070237007198	8.26160115208393	9.16373302086607	8.3101665495616	6.40930412324257	6.2675457313169	9.16195839778601	8.58943072193705	9.07602007617317	8.41552693470261	9.20246711787107	9.50897125346019	7.85408070809524	8.96500972917607	8.28183494434149	8.71616912482508	8.30568924572283	8.40425615861919	9.41133655933217	8.3995103713816	7.30665623844957	8.15530881968086	8.58693847512995	8.46290430824261	9.60903856818472	8.20961603423045
UBA1	7.91673979723709	8.4728650415761	9.40220929084486	9.67301596592313	9.25786336987841	7.16612027054501	8.93760293566461	9.41752486999564	9.28819937552207	9.25326032438512	9.48676223979311	8.70440647725681	8.12497334666446	9.11687954189505	8.9945905137777	9.20402149124465	10.0887328919737	9.29911539437568	9.61548201844652	9.31212381481897	8.91579707734857	8.80637307326132	8.11337928661209	9.63893130301803	8.8438580713311	9.0288594314879	9.46432618663632	9.38954280275383	9.57427675515758	9.34574837255475	9.51172773046408	8.88327928760513	9.13030132346662	8.74748617952949	8.95307267396216	9.18860049203204	7.70421407901293	8.93355854796916	9.00627845065404	9.45128811197487	8.63642584885707	10.3022632275609	8.67133076562594	8.75015060068748	8.9921049814213	9.15915062356296	8.90019476074762	10.2970858034743	8.66098951388639
ABLIM1	10.036574787567	11.6587095471011	10.6355276524525	10.739100604462	10.2524191261586	10.9378371382379	9.85952338093324	10.4150937334155	11.3144629346456	9.68859155933084	8.97360188996032	8.19872228130399	8.84597352793678	9.76151185334405	8.5608080235496	10.3866604447049	8.95887567899721	8.61938974458592	9.17476958520631	9.16353380296932	9.80823048425915	10.7922663643906	10.8239829856129	8.51219031681816	9.93925652136696	10.8528548735849	10.1108921536928	10.3238357803706	9.89175936563407	9.66298209287132	9.80115065854752	8.45358164956182	10.4571097987411	9.2609087271778	11.1872178029946	9.40243760840689	8.69699432656608	9.15860946079473	10.0137011100753	9.38508607425587	9.40201647699864	10.9696689177919	9.39248142291079	9.62472971353704	9.9177035605207	9.39195876905946	9.51090664610814	10.4342667956656	8.95683532456593
ALDOA	11.4315443382358	11.5129431249436	11.9614786978175	12.482732576714	12.0412212824819	9.88431119818257	12.2015739471857	12.2387542558593	12.2536777926078	11.1571394670219	11.2341584101625	11.8509437176267	12.7318285681842	12.2655779899944	12.0752538112234	11.6589550267592	12.4489838822043	12.2214901959924	11.5589668206225	11.353920681162	11.0173823276772	11.9942992363114	11.2583794661728	11.9680688135849	11.2805508590298	12.0384217496966	11.7360642938232	12.0680052634105	11.9321648631396	12.2296900602613	11.7774976590974	12.4767236700555	12.1170419678503	11.5948366357841	11.3032016384721	12.4508322246547	12.0409198540429	12.0050062991411	11.244295445555	12.5266392725624	11.9677922913933	12.5022772993187	12.0321204253483	11.6863850416416	12.0554643841341	11.8087249430938	11.7867589119346	12.1765709945943	11.7135012533163
PPIB	11.4206185466683	9.63693648489857	9.97567977198015	10.681841599369	10.541416598037	10.1012200034893	11.3142521755389	11.309104394124	11.0755327412512	10.3733605121541	10.0904047431804	10.5679254324348	12.2467041382755	11.2570072106191	11.369881484985	10.6382466268345	11.3031527863978	11.4009935157691	10.9696474059272	10.5523814344778	11.0061858398624	10.8751623279935	10.7913760908817	10.2351202816698	11.0593942524981	10.7463520256358	11.4726919228777	10.6107345155161	10.6934885513617	10.6959244251273	10.3959102755159	10.7587960902185	11.0693014679024	11.4819931633073	10.3212302363274	11.4689774991156	11.8464856934167	10.3248455599936	10.7725474677115	10.5437457628644	10.3189864668017	11.6771493126318	10.7842685055222	10.4997913029359	10.7532081316686	11.0142951408529	10.5358778054856	11.5965862587259	10.9535945940491
SERP1	9.63673968354462	10.3269075543433	9.06963773547068	9.73275123171346	9.71001493012565	10.128938160476	9.63734530040143	9.59083978085088	9.47728650578814	9.47337752326717	9.61404571579788	9.90019499094372	10.337002731095	9.21006958262275	9.63638427658035	9.22491029509734	9.83859842520486	10.0224088572089	9.42737200088264	9.25360147191441	9.53537148293756	9.50506892980466	10.3421635828535	10.7633386659928	10.437766059476	9.43623120075178	9.33834465956061	9.15167613553483	9.31977338077233	9.66825441797561	9.81525794080271	9.44513396797365	9.43911483398623	9.5507553532221	9.71465437100633	9.58626286787602	10.0527697943405	9.76827523605314	9.40216781505894	9.95286983333203	9.42647211809666	10.8458457473064	9.64560290691497	9.45266717508999	9.36050382638679	9.74853451879908	9.65402829339935	10.5273723021783	9.68654116184117
TSPAN3	9.1474926585278	8.01639850795489	7.93490615897431	9.27221976814166	8.50034832370305	9.61222842764835	8.09846395654026	8.11213990204887	9.04493960451496	9.02082051295296	8.40239142945445	9.08508335546329	9.52836117996534	9.1096746737787	9.47803863451425	8.27157155433089	8.95974157215708	9.37823686163823	9.40691915022299	8.8152727717635	8.02632244986068	8.76521490073465	10.0263440300948	8.14453706887342	8.69000025383814	8.91243653379397	9.08369809912663	8.62819447490026	8.60229986650904	7.61426614342876	9.07326920069131	9.22843977213346	9.26215944542596	8.99245463925863	9.15472005797834	8.58359640471931	9.66019365648397	8.99413293163509	9.05010388405236	8.52545162812911	7.71789321209864	9.42285011304775	8.77730948842494	8.22562663134542	8.50944855865578	9.32322891187351	8.82506999554603	10.3018311755422	8.94528532595197
ACTA2	10.6202440588606	10.30530929495	10.80688420067	10.6330641463239	11.0827761563366	11.9619480272467	10.3999311671063	11.6727646654776	11.1347829457156	11.0926748919228	10.8462672557311	9.04534239341401	9.08154852951942	11.8765655662019	10.0428875591394	10.3365111392412	10.2142218714044	9.7450419700896	10.4795054012141	10.7840693422636	11.0749313513912	10.7632671184358	10.3264753548852	8.82174907245198	9.40860017339385	10.4583849250953	11.9991694383808	11.0599672581263	10.6105020163951	10.0450058480927	10.9141906469436	9.88753257367157	10.8461204248696	10.6860105157021	11.9296406731431	9.61252408984869	10.8605254354401	10.0441548520633	11.8847180305328	10.4363495535914	9.89551977149469	11.3235863654059	10.0949610402476	10.2559739618383	9.60429693738726	10.7467176720207	10.628632923744	11.5218074030107	10.2284962823165
PPT1	11.6339799180071	10.5990980336246	10.1126294695186	10.3886558762729	9.68327935233151	10.5529087632175	10.3779718418332	9.35192326756946	10.9798083948373	10.5208246272433	11.1169895602759	11.3905993091098	12.01608634533	10.9419155430164	11.1914996361333	11.1767100608751	10.8441123172455	11.8598650405984	11.0023829180135	10.8998765113075	10.3055823050106	11.1449771898259	9.62062756168644	10.4025157403019	10.1886183782843	10.4237434888843	11.2463741369786	11.2392535871231	11.2065870308932	11.3467452170289	10.9181888891548	11.2782215297201	10.8254664327914	10.9685535466793	10.3359710752825	11.2948780674248	10.9444592932132	11.3988005474755	10.8896113369489	11.2652194878261	10.0450734554187	11.3579981240935	10.4728543403735	10.1389479871856	10.4026267482282	11.1567310033785	11.0855092694335	12.2164345407341	10.6526349211391
TAX1BP1	10.4985056964765	10.8645966360589	10.5357703346904	9.67669163978685	10.1734268282803	10.4047928774428	10.5956660305958	10.8246707048173	10.2165581944965	10.6713502376293	10.729820869519	10.5520487635496	9.02246666549384	10.5859667387872	10.3562995825609	10.4178885416433	10.8066890499548	10.414671764082	10.5904555255464	10.5113640910969	10.275313466215	10.5146642465018	10.1826160421471	10.1651730179087	10.0489024396291	11.3394150687969	11.1852650266043	10.3029675702965	10.3994578820499	10.3563299954885	10.80964206416	10.5876750056651	10.506542344409	10.4653699719001	10.8667601475551	10.4016073592846	9.8741422120562	10.4169011788758	10.5331386124858	10.5847910145111	10.3806208324265	11.4400011720308	10.3114577381174	10.1098574763043	10.2482652904081	10.7976609363089	10.5980092764631	11.2244980632858	9.88524143533582
MDH1	11.8369918080516	10.4665641460958	10.6011280942053	10.4800211244312	9.5861478696436	10.1593468681131	10.5377080106777	9.73836271437867	10.2804324374027	11.2899818362102	10.5975285806878	11.4599984327471	10.21334513999	11.2114754446708	11.4968596493304	11.5251572557889	10.5761352366285	11.34040125855	10.8749788467461	10.556014426849	10.2530053024167	10.7363527223933	11.0634024087929	9.26895614181709	10.3417271972954	10.7708727027018	10.8903752940167	10.2034249396359	10.3141629711103	11.0093668668781	10.9639874549033	11.0837264797322	10.87610449859	11.5209387234799	11.6953690793136	11.0248667426401	11.4956527308264	10.9582994122456	10.8527162913995	10.588679962001	10.3143547818445	11.9116432303595	10.6680875082228	9.92639825310855	10.3641076697441	10.5544183522978	10.8043215030079	11.7699378759312	10.6536901059146
PDHA1	7.6572684233997	7.95187085157301	8.47680871756302	8.43382493005686	7.25556853167111	7.98033310955858	8.21465435059662	6.69071799084647	7.58154155473158	8.41750841000415	7.92219121504442	8.07759995577021	8.35966529133953	8.24303107551812	7.69180364653495	7.91558745660441	8.37248953549823	8.41953988662236	8.47447581095655	8.51444870178906	7.97122564072337	7.38336614560564	9.78380294643364	8.03582584927105	9.25853021671657	7.41459964444038	7.85826948564515	7.26994122090708	7.72693305193338	7.37951950963356	8.78334681924155	8.2651073317464	7.50272585801963	7.27613797592065	8.58064314994215	8.10640632264453	8.08746887594609	8.42750301587744	7.90619149044412	7.63746559222318	7.88995173265644	8.8745901483983	7.83704724838461	7.13727270364019	6.78364816370173	8.16899642856437	8.08655489872726	9.10209556604472	8.14582426297405
ANXA6	8.89185721356747	8.76717077244726	9.8639396052828	9.61349726078555	8.540451799006	7.98068848999756	8.84865700855549	8.09560548268748	9.3990234075777	9.27120037392399	9.94970999391445	9.44533193180007	9.08789632859318	9.39497685552476	8.95134121472276	8.28923280027596	8.55852050893186	8.77623178809733	9.93572635353599	9.40324722884729	9.51384012696925	9.07198008970775	10.1210801581187	7.19870178610314	8.65019398234397	9.20500039481206	9.60224302390846	9.80320620808386	9.14080430353937	9.00835902700095	8.93159197303327	8.89463681470791	9.15507851913257	9.48041716651887	9.54198138766788	8.45975368353403	8.74769082667507	8.54562723075127	9.48219771133193	9.40390477405638	8.17122878688815	10.0589669482017	9.19496552903411	8.785265708434	8.65437617694636	8.91099421748793	8.21673580575449	9.98934709134437	9.40849886352616
CD59	11.3056406722865	10.8382919979951	10.404962556094	10.3361128048098	10.9035292759165	9.77155991440598	11.9240636587188	10.9509015360576	10.9470134596556	10.9332648581928	10.9484766571235	11.9855704766446	9.11337818864261	11.5018838780083	11.6523328425294	11.3784317160673	11.2015187069226	11.7354582841361	10.9873870090959	10.7667645206514	11.1262989628673	11.3018182372463	10.7912855629363	11.9463311620712	10.9368944109974	10.2037592534735	11.3694927114634	10.2557435416026	9.9990420098051	11.333738562871	10.8037192757783	10.4907496608602	11.2156455721546	11.2152694722753	10.9719335708626	11.4884223038696	11.4758345118066	11.175318657046	11.2725964309118	11.0254146364291	10.6552938906722	11.9623617374143	10.540480261982	10.3960410719031	10.2049438930247	11.5863825551377	10.860120403163	12.3029348156337	11.1967222023134
SERPING1	11.5837337063116	12.2623324574458	12.7751744670045	11.7784305242077	12.1945955943159	11.504273428411	12.590627443631	12.1859675237061	12.234040101232	11.778172093884	10.7479494349185	10.9884249072361	11.1106849992688	11.3780330902599	10.595640076704	11.3204786305478	11.5306916457316	11.2009066128982	10.8430986777512	10.9720436653757	11.0238554560674	12.2263812728417	11.7212617445981	10.1787076662426	11.2667378119744	12.3284600468284	11.591087173257	11.6387278240767	11.6611680861019	12.0968598095402	11.7336635771803	11.5416077405255	12.1794309312368	11.1720981169611	12.0098877291534	11.5994988419858	10.8961058699984	11.6876813525227	11.6721296353108	11.5535019815239	11.3693161199417	12.9576374491548	11.7285039717075	11.5535409013815	11.7916032825229	11.1314077578548	11.2115374614601	12.3973555924315	11.193613477553
PSME3	8.80415375106391	8.24761973212262	7.38134320760708	8.11044279322079	7.99799791546568	6.27067325708294	8.63387570330734	6.75600380054479	7.37706386881958	8.10102915161542	7.59823947319507	8.01665418624411	8.06183255182439	7.68214507230231	8.21934291340694	8.55817539554987	7.64685312417517	8.00767671647322	7.89938409281274	7.91316131919159	8.23184558379073	7.34292744576512	7.54966723912919	9.56594134288483	8.97132628106835	7.80859424999535	7.57555502188362	7.8748016791137	7.75747579813301	8.12038988221914	8.1803266531126	7.60243393690125	7.07773380220664	7.78903506044136	7.56604471996516	8.01390000725031	7.91058424517657	6.82775095487661	7.84467727623474	8.03621552216278	7.41381313891847	8.86811944813475	7.50658057918195	7.26460430478638	7.16291247204597	8.39514583968106	8.11397636632177	8.99293202086778	7.77690504470851
HIF1A	11.5476858793551	11.558372428208	11.0005062077057	12.3051063693796	11.7337004006666	11.8880132916108	13.2033673117502	13.0217111070188	11.7243748859414	10.6233968019748	11.3831923906263	11.2873196492237	10.9073892049198	10.9546641975151	11.4690580557675	11.2469404847725	11.9097221905479	11.737376770997	10.972469678723	10.4792781469354	12.8566979270326	11.6628679762126	11.2203264307618	13.2263141504737	12.8669926076564	10.9918793174679	11.294652965544	11.1631524167344	11.1256115659768	12.2009868103423	11.2911795377546	11.5197640243485	11.4400137818868	11.0715732180374	10.5939287078664	11.672061755098	10.4664137842538	11.563598694719	11.5181592499823	11.18328942889	10.4842213380407	12.4952616122407	11.4007573125587	10.9503214229139	11.3246675443305	11.7949114136483	11.6281997819456	12.6507630335622	11.5438111546141
TRIM28	7.91872272837497	8.65943145196326	8.17400845188778	8.74645120305895	9.52143837599409	7.82441551246252	9.06793076769872	9.04281971369227	9.19799145641678	9.23220879777546	8.44727595085411	8.41114823864508	8.24056152685886	8.08923727118654	8.11934695483337	8.24056152685886	9.23729741621746	9.02916795828299	8.85368763723883	8.62510742319367	8.66468561300757	7.83654781222948	8.29932423160163	9.06813573534116	8.43977205356985	8.60895051188779	8.80640120867776	8.73757463646799	8.55609550795582	8.69281495250922	8.87849458177459	8.94817412486787	8.71809091729481	8.87139835749836	9.07944239704541	8.88824265021138	8.0680527659738	8.77505220495202	8.96801795617071	8.43824857845122	8.65972635826607	9.80536819401794	8.66750788994728	8.30437917073647	8.86521492895282	8.39672896185652	8.41539163284603	9.32541222738656	8.4972592683124
SNX17	8.83316697435678	8.53165412367884	8.52399652148083	8.28035476396637	7.9612300694665	6.06290267312818	6.27943803385002	6.24589795844541	8.67346677968839	8.4621965845859	8.16244118621831	9.12235045937864	9.37807009681706	8.87441352145188	8.69358816360318	9.25756497237222	9.01655584550753	9.23320749643727	9.18900849239349	8.79536286089945	7.20544471687887	8.00528091528308	8.09207126243562	7.49111343059132	7.79028102899032	9.06706680102198	8.80788558413858	7.92553180440317	8.76168375614253	8.11059539992839	8.29541330443796	8.39229486193011	8.8860141053101	9.24642061774597	8.39569605703283	9.22095351006337	9.02368618673803	8.77543374323826	8.33080871160479	8.45843866794167	8.0409118421136	9.58384629446209	8.31831669297517	7.78099469580401	7.54277136359765	7.17682954531267	8.08426179295674	9.71895381349743	8.93441856875297
IPO7	9.04864424557533	10.6867770861229	9.59098476566704	9.53034561094556	9.90324600229318	8.896742547988	10.2928148960461	10.0413318738395	9.52219122166903	9.22914468677982	9.82893639173904	9.8054512367597	7.99280380288975	9.9717370775106	9.87456011524579	9.99973151856086	9.55378121119585	9.81867566698015	9.47606844175783	9.18544739800989	9.778050122054	9.25812771577596	9.93184667436614	11.6829938060568	10.6443626817068	9.54334957470029	9.57217181431535	9.504237809663	9.38595162524376	9.81215259759403	9.6635143967107	9.90651166658777	9.2631164386036	9.00568663602222	9.32215699690602	9.65277944714846	8.66460075569015	9.25431108792584	9.59448100484004	9.62732694955524	9.33241595317648	10.468738709471	9.32784203264459	8.89956983347999	9.33862426106331	10.0044542673969	9.58668645760166	10.5234734874434	9.49551814843709
ACTR3	10.2961930985608	9.78402337944199	9.42979791835061	9.76232465371298	9.45016492322116	9.27569473572827	10.395716517394	9.2314140108335	9.38474022516685	9.57078217237636	9.57085171506713	10.6616971044897	10.4956942564417	9.73402352237268	10.7018464523024	9.87604617537595	10.5134424976163	11.1300318804651	10.509086685816	9.16031267284997	10.4929839991498	9.55439694520192	9.43338875221012	11.1861031476235	10.4722174163272	9.58720120135465	10.1666712296975	9.51823873467505	9.71643035820542	10.2894177059203	9.60711919158066	10.1877211515918	9.91247077366718	10.0500087277475	9.32828927896084	10.5086228625839	10.3295430296302	9.68622406131279	10.0320450265316	10.0913744029258	9.12766399959933	10.3898271280383	9.94392188598131	9.46366270342096	9.25605792174622	10.332390089336	9.53905794537866	10.9213153343181	10.2732610098315
CKAP4	8.90329272807302	8.69771469039216	9.23317905389942	10.64529409614	9.99571991109091	9.16570311333549	9.97759304920154	10.2912129336138	9.77277952566254	9.77039419728132	10.2973649426774	9.77514812571506	9.54141061827423	9.53682533874827	9.82356034791934	8.41183289085487	9.20211335722224	9.41181377884343	9.31732552089175	9.51668771114181	9.09881474265645	9.13841716470574	8.50204084343363	10.3497761606856	9.63346509976692	9.5772063606606	10.0522252685597	9.75449617318039	10.1508513012878	9.55898958035415	10.0572838658277	9.95034574272327	9.49309531286597	9.20033823828487	8.52871760459372	10.618453954725	9.06696152248538	9.60187743403059	9.77510097557684	9.54386928718577	8.82219387224028	10.6817398711731	9.11664803730134	8.90187186294397	8.87414892542902	9.72761890418359	9.90273516658794	11.113170443294	9.52890171777231
AARS	9.62395329884848	9.52034496874152	9.78702679225708	9.80523417056121	9.63132185413382	8.78304308691086	10.5690862536613	9.67801061565601	9.35653495375636	10.0682615670086	9.9701613186573	9.62785902621324	9.80023851337828	10.1282170169321	9.82647047464691	9.73967113860337	9.66220708026144	9.58730742123947	9.35397897088438	9.74488073908523	9.18991019778153	9.96526709048071	9.35799394137412	9.05848461809351	9.50469732929143	10.3279876959622	9.80345853249257	10.1822743646886	9.89472119625738	9.94771981456148	10.0081494054239	9.84771069028101	9.45284434370503	9.76877440509093	9.81624122021913	10.0453006574	9.20106827615713	9.62669499993733	10.1734298418602	9.92083330894854	9.7380361652474	10.8827640936765	9.76140239275268	9.38331635063084	9.81979587515785	9.95674892133701	9.66146712855711	10.3454486029475	9.38881740158443
SSR4	11.0923240285847	10.2833013529982	10.6286493787412	10.8499389917532	10.0503709618808	9.34993080269389	10.8425948048159	10.3795188201673	10.7081262815045	10.1080786481871	10.9329449592901	11.2593686813629	11.8837076375974	11.5476177182588	11.9189380885177	11.2820858415313	11.3638085889148	11.6302832142804	11.471475629289	11.436843798507	10.6769632671237	10.7526484789094	11.0307533628942	10.24368260671	10.32034261235	10.6361702265532	10.9080826013328	10.8920198310946	10.7600182778595	10.8268883048688	11.1548969620001	11.5113508479451	11.4094820693974	11.9934944245311	10.7440239543688	11.3151506397631	12.1646637018997	11.0925901133495	10.6861764378998	10.818968009323	10.2978055893055	11.7211181140313	10.8441723469511	10.5092980078794	10.7100755469655	11.4911863235123	11.3475780430231	11.8369820432157	11.1529312358238
CD9	11.22974975307	10.9168857728199	11.7465829518311	10.6413031235534	11.6316922342391	12.2280426112217	10.856308440092	11.8394418889331	12.1322115987198	11.5260410238376	10.3514056225123	11.2317589368208	12.1476164775125	12.3853070940315	11.5810981300287	12.3605553211255	12.2675858963763	11.2916459528696	11.6224497117132	11.2267559894321	9.51812158922051	11.8194467988975	10.8324902170556	11.2437165761823	11.0924816829262	11.4519813337479	12.2275931131168	11.8169893106723	11.7687583860133	12.0279137498491	11.900505244029	11.7743635874835	11.6136597162889	11.3756076959621	12.3224611191157	12.029773816963	11.2846972770957	12.09368376325	11.4131692466976	12.2270144220392	10.6001818578726	12.7792292905691	11.6393452334932	11.1025681165833	11.3460030630059	11.6727806331227	11.4326784586262	12.4356188178477	11.6295250048399
PRDX2	6.56602175313776	6.70644102218214	6.80254798772222	7.32302606437987	5.38659133645391	2.69001721710639	5.59336573512246	5.96336690800981	5.56472592783926	5.97458809904049	6.35991314305452	6.6813275220551	6.58893103825989	5.6603239527675	5.85477535730652	7.07507399673247	4.52416286394123	4.61504033800185	6.4908663666293	6.51527925548255	6.51935309391836	6.81895338452126	6.39351992342462	4.61565324970934	6.61120025119207	5.94220875598694	2.26219111435814	6.76605184133105	5.78446945387161	5.19277035927271	6.16965565281158	5.14615071190738	5.96008361772652	6.40096266325271	6.54072612414779	5.30215084426122	6.73285087294739	6.29316645153531	6.50744510318842	5.84167600181311	6.11641260981541	7.51867001969868	5.80273988559778	6.40327533456339	6.28785825591125	4.33056801762123	3.62292647896124	7.13734038674601	5.94056773688534
HADHB	11.5239736550776	10.397680585237	10.4529211769846	10.0950601692655	9.6007534830163	11.4192531382196	10.2206711441317	10.6751308342475	10.9839797616248	9.99791319202197	10.0831546175869	10.8745086588996	10.6074601026165	10.4519391641652	10.8421403200836	10.2818549620649	10.4547960462387	10.740503533245	10.4912501596206	10.0666070411408	10.3877529264098	9.93287901158843	10.8945808629794	8.81027593752471	9.749597971032	10.318461437224	10.7627780572062	10.415556037093	10.4638473330876	10.9042355652084	10.6751124956222	10.8961113067519	10.8843492062077	11.164601081787	11.1744240663887	10.8229621823647	10.7929283405547	10.7012441926348	10.826163279243	10.6872915437959	10.323654320155	11.6106697528835	10.3131574949168	9.86455146942795	10.015054143341	10.657994173156	10.2989205436271	11.2185292399036	10.339587812177
TXNIP	13.3626988124475	12.6482259028102	13.1936417490331	11.9665901439798	10.6262459889932	11.6922620058751	10.0118546301982	8.28603796090986	11.899639784143	11.8022291966734	10.1350185297526	11.3460196770858	9.35927747868209	10.9232102458058	12.032224134512	11.0742474438046	9.73844287652896	10.6931298139292	10.8123169578006	10.9359566679009	10.7098056182004	12.235285904794	13.2881704705686	11.1737033105821	12.0521565894556	13.9906532277923	11.49944107576	11.5958473825071	11.9683984248837	11.4937761327734	9.48683778534671	9.91222230228841	9.09759477328343	9.64582134318688	10.4874950302222	10.3445344484796	11.6678715948324	8.59535006111777	8.02468102358334	12.3531089077036	12.8805827902736	12.9589270188277	12.6448754388907	12.3216028741282	11.4621208704865	9.79432206916634	9.59896280608798	11.1171210445752	9.7068023001701
RPN1	10.133157964105	8.79719047342551	8.79760139757608	9.45779903784783	8.20614377895604	8.36908137311052	8.6706684971427	8.44564969917119	9.15578569506433	8.81920506104726	9.4571014873878	8.90495760775054	10.1486012137069	9.65914967539693	9.48879510938604	9.34848541495513	9.13966578896022	8.72867823311073	8.99210014128276	8.20477537106192	8.91364706679595	8.6056662440074	9.48292458187405	9.45609432476516	9.77425927143112	9.12609944907107	9.3006328956592	8.91168571980687	8.94198771459334	8.98515445039197	9.27492705523344	9.10525719903931	8.86340514150288	8.91090019511395	8.23915584200138	9.55241265111737	8.98568660764922	8.66105784906941	8.78507747194695	9.30063571482296	8.09464762884735	9.8002061368064	8.75343793925996	8.81200342049603	8.64160552572691	9.53313757353417	8.8047246951122	9.97514709236892	9.1616964867028
ANXA1	11.0539698421488	12.8097756173137	12.6833660890631	12.5460133810464	12.802768888928	13.084372464212	12.0726150360386	12.6304735473365	12.272112387333	12.1593150307849	12.2185313391826	12.3285061476159	11.1523581969595	12.5845736301843	12.8348058152362	13.1009705658211	12.5073261365599	12.2969746740802	12.2975893791352	12.0262809545531	11.8912488532201	12.8411527450436	12.4179516917081	13.1969649981616	12.457218923107	12.65013500537	12.8230231594884	12.7123691670075	12.4653739219624	12.515613097889	12.0603569802069	11.8820165381493	12.1784578764721	12.0277670417443	12.2615270993344	12.3470768311689	12.7356545116998	12.407169210282	11.9291440207163	12.2719460366809	11.9342501588113	13.238840641597	12.0553374158903	12.0222921531011	12.1193786458068	12.7591154017648	12.3238953855709	13.2815327826027	12.5185339306293
PAICS	9.53708280375263	8.55713604044248	8.34832939483902	9.85074797667028	8.4517167673245	8.63154601540058	10.0382340629006	8.7140836634358	8.24149428333636	9.56068016116166	8.4994167888113	8.83193018150554	8.62482214824113	8.82670838840063	8.89769513484411	8.17865771256107	8.33658838256895	8.20671885096944	8.51649526202194	8.4610529037329	8.94245923044716	8.36303583008321	8.49130959195301	10.2303560222328	10.2182404743348	9.1312580853758	8.40035473520417	8.10802244680321	8.51006725119339	8.76466397653181	8.86195023284656	9.45235285749905	8.53226086650793	8.22357911743176	8.26302038722976	9.05337390895219	8.0999946503256	8.78440282800524	8.87560376160771	8.70142267076735	8.58294679284618	9.83217392642177	8.61018983381947	7.95684687284166	8.44657397659963	8.85167913477771	8.7625093140879	9.63781732382638	8.88408869929707
JUP	5.45184030365293	7.82628886922339	8.87551119551582	7.49154147494611	7.05495899089041	7.23279100173219	3.59957798650752	6.81555510315058	7.84720582388704	6.91878093992685	6.67540143025577	5.66330770693703	6.61958313762994	7.45312858513557	7.23001402694927	6.37799991510167	7.02808016088996	6.17122403838919	7.18542526126821	6.359508047423	7.39749976745111	6.82550107628019	7.14529303474499	3.67043043878954	4.80461845140636	8.54298786463912	7.6497224727808	7.9237619782602	7.65839035591081	6.56313500192448	6.06332295691338	6.08605455246681	7.19403023857831	6.7300190162471	7.3771301381897	5.87370598614178	6.3048347797869	6.72256847876294	7.16253236248479	7.31268691226347	7.77661335953202	8.96772644301708	7.15449614944906	7.10527694750393	6.85659061814325	6.98664334310324	5.66676005616167	5.46090911116278	6.40601932696562
EIF1AX	8.50797831878829	9.00223596314362	8.4369283694657	8.35490374555718	7.84363226644761	8.66526637017451	9.45446965475918	7.75017478959319	8.3390822325077	7.30190561953652	8.26673396042361	8.46287085141989	7.1276811034892	7.31194331148153	7.60020838332132	7.98667320063019	7.85954610248316	7.72904169741469	7.79452795285509	7.28200586585837	8.36619864614075	7.46039768888082	8.91459178209291	9.70566828557581	9.47470658882672	7.98899074227422	7.40931423159304	6.65749808562956	7.13709488055497	6.85391724403604	8.21307172232148	7.96090342595928	7.82522774273987	8.0689456645087	8.26314497586419	7.65250386866699	8.91774765711873	8.37845980825433	8.28407378829406	7.1811404434567	7.1804332902637	9.15516353225865	8.54905738737876	7.21513793424253	7.91605605727674	7.77990286226157	7.24486071756572	8.76162646287203	8.39788250122567
YWHAH	8.22608802421934	7.93098758246912	8.26116867985502	8.87500632669265	9.22461606695751	9.71083125790856	8.7801189261658	8.6962795626579	8.82361358506352	8.57444242697984	8.2270835540126	9.58840102086756	9.37698943545986	8.95944287656616	9.1578547635565	9.14141129885566	9.46437774080053	9.29424271046329	9.82164142308127	9.1766443032143	8.23985650615491	8.75903334212656	7.70403299247066	8.81037048320607	8.22419699708057	8.69570132574982	8.86642513746322	9.22462725719996	9.36753296043588	8.47536810841788	9.28223512102889	9.67351560384886	9.6945939708991	8.94127970411959	8.78748515301591	9.72236298451278	9.06207573286656	9.82464972666131	8.89352090875251	9.69253520281285	8.39511833609777	10.0043572368139	8.76911132659784	8.2484798878682	8.41184149352255	9.19072476214622	8.96866779355891	9.77991086473694	9.05080427237825
DSTN	11.2273398370953	10.790897175668	10.4571189986923	10.1711543229741	11.2114007988885	11.1189295261065	11.1655219299348	11.3930165856255	10.9445036536371	11.1392974928837	10.3361736748846	10.3032552419868	11.7041399313212	10.9428726334566	10.9556252614703	11.5544226063537	11.5564228410756	11.3302872954562	10.9012702540689	10.7221496888572	10.9970364124462	11.3611910419842	11.2571801352069	10.7374962960008	10.8039460681215	11.0849758313373	11.292336519123	10.7615590335575	10.4343899818606	10.4575465105625	11.622031189043	10.5717446587733	10.5790923733543	10.9436964986445	11.5781529053851	10.5187237761915	11.818542825255	11.0229247463785	11.6045642245746	10.858335504399	10.274108734749	11.7652125129756	11.0811221393179	10.442022550846	10.4560431858094	11.0476600149001	10.9168275082183	12.2951054768822	11.3521293452501
TAF7	9.97717571186033	10.6549203134689	10.533273162111	10.7198640370645	10.5839286209146	11.3048147021839	10.2020332759879	9.99823049964379	10.2338237850869	9.70031038912371	9.32374439599024	9.67792886001869	9.44791125910395	9.87505351739853	10.1745037625298	9.75373029497224	9.19065486013416	9.55807445385241	9.77911153279286	9.4351511940204	9.63340718608574	10.1562049374586	10.4668374372045	10.5311267976123	10.4697435193245	9.9751321630994	9.32604652953247	9.41738434631769	9.38115459393399	9.60500678231753	10.013041735705	10.1204187971132	10.0872932263084	10.5987392253614	10.7761331793223	10.0116793839544	10.3179904076437	10.3489772702329	9.86571770867438	9.69174008705639	9.66820396666301	11.2720414241714	10.1792390881887	9.67884187207695	10.1516716118455	9.86246167399363	9.70106039121722	10.7100748653441	9.91970247431737
EIF5B	10.1279535623925	9.81114359401013	9.10732476540863	9.15048045713722	10.0106578076431	10.3033884539103	9.82219336051392	10.2485094262838	9.15982933171993	9.55859512090925	9.77068651679943	9.1097162594651	9.69405408523733	8.34888326540624	8.57993202240423	9.26061623675703	6.84118434501891	7.99950112392317	8.2945049993683	8.8071730853873	9.57087718880071	9.11345086329738	9.1411969891805	10.8612777817208	10.4190475876171	9.7875908508682	9.85231135325284	9.12261139694413	8.93112615228758	9.04079172431747	9.10748542803225	9.56625038172543	8.8039822079522	7.70267303032387	8.60291740356589	9.36935890521777	8.26732393754089	8.65261891920659	8.67822649263165	10.2024922309716	8.02357174965167	10.0702508511412	9.13264156817698	8.79924326019749	9.08427050451928	9.83195074973489	9.32323952212117	9.80927009633644	9.0846821759393
CD99	9.63777356242762	10.4966504252306	9.56521281067907	9.94395044252871	10.5091652168109	9.39661195467312	10.7081748615633	10.7969041009893	10.9779044032381	10.740505755402	10.873389374719	10.3249375493861	10.531421315267	10.5670915772756	10.176771456195	10.8764870319095	11.6264152245141	11.6721383294439	10.9577925261913	11.108685236758	11.1183078583845	11.0333486029669	9.70938651059355	10.0974837443726	9.86807467193502	10.5394732957376	11.4312252329281	11.1868026998021	11.0145044771338	11.0070880090961	10.2284246300877	10.0061758964361	10.9177437843132	10.4018928043509	10.2250242319626	11.1010900695468	11.0643521531791	10.3048708239699	10.6076218493822	10.9182157950694	9.88253037345231	11.4830576988686	10.4167128286363	10.1694021892197	10.2948104482132	10.7671056665053	10.6520069637018	11.6505800043025	10.4534285566252
LDHB	11.7401327318109	11.7512479887639	11.2768884466684	11.2016731896845	10.7550087276752	11.8856531366222	11.510671721046	10.9262049276377	11.7124687603286	11.5525500870985	11.2458922698072	11.397281515293	9.17166974891164	11.5902139200629	11.4580364534878	11.2335750627728	10.9019650155385	10.6808043733674	10.7425221161144	10.6123111553777	11.5656107616428	10.6380790876809	12.1135749956279	10.6600956109688	11.3652824696176	11.9453569422366	11.1140603244384	10.7239382136484	10.6417122617092	11.0776496322887	11.0423750431068	11.0921961991244	11.3781359520008	12.0745795740161	11.8851244785656	10.998901804515	11.4578849206324	10.6076707197378	11.1340331706222	11.0262315281772	11.0985773920476	12.4580530728273	11.2797367161528	10.9108165970511	11.1477512399238	11.034349613983	10.9149153278834	12.0621272440897	10.8016492075886
HNRNPH1	10.7309094288109	10.6148867226943	10.1051810585514	10.074616292134	11.2387425106452	11.5494829592201	10.8449804409024	11.2480448298268	10.7915028440582	9.94371537528837	10.519374263159	10.017160154438	11.2921502625057	9.74885517013338	9.7921061293661	9.73587308442095	11.1639921278351	10.9125035993041	9.83464886172786	10.169662930318	11.4927405390376	11.2196003642092	11.5363620088315	11.7416851239509	11.7632154296835	10.4180163949087	9.71045604034579	10.4519190164203	10.5091511001805	10.4047374278615	10.2742216288288	10.3651852816478	9.52634898474335	9.69414059122487	9.53347498584047	9.5897876337343	10.5890073117211	10.4288823535836	10.1324934519816	10.5761272219533	9.78715406940163	11.472299181426	10.5514204797353	10.2137806136608	10.7750536697389	10.3174314623385	10.0373663160728	11.4431350292497	10.5553921877274
BLCAP	9.24653372275541	9.25901720698447	8.62925586932699	9.32125043388224	9.54365190478456	9.13120344803391	9.05370505492999	9.33411208228799	9.59570723448384	9.32276710197145	9.17020347316396	9.71647744817782	9.50591853871698	9.52429528611906	9.29404788757258	9.31485698808464	10.2438295888525	10.2127217796243	10.1590711526831	9.86293517120075	8.90850490050587	9.52645370610518	10.2640874901591	8.65448263526881	9.18987346372627	9.28895989028696	9.52295719460982	9.23606920983457	8.95952995962054	8.8032227117702	10.5351380595172	9.7178622869285	9.17760157320776	9.8960302925096	10.3266965281279	9.59954379322866	9.45662228413725	9.93943825475204	9.72243707031432	9.44456334174121	8.92567187537455	10.5169895915128	9.39410397341646	9.00695972224378	9.10822352947839	9.58885372305861	9.45599644160457	10.533953905144	9.00504731077395
RPLP0	13.9094888707438	13.2817179025529	14.2042144335274	13.7613842622517	13.174687320307	13.3145731571065	13.6815175220087	13.5533089690881	13.0734980622846	12.9687429867591	13.4089544042181	13.4983134049718	13.980695562991	13.9771284907212	13.7190841246678	13.9044588066455	13.2846684915462	13.1429159864683	13.0037879930914	13.3196615852644	14.0298956286762	13.8165399712247	14.1365147622343	13.7190923272274	13.5097188365467	14.0506881572293	13.7236172436722	13.5112094350147	13.5874143916738	13.8544440788953	12.9496254959245	13.3586531939537	13.7800169207444	13.4161739885564	12.9832958482781	13.3077099282705	13.5448338515024	13.0137173532235	12.9365462768293	13.7265929211576	13.8227769243419	12.8083819124829	13.8340036560029	13.7485214659641	13.7486172402015	13.2408664081632	13.6521524604562	13.2199092783852	13.7532971703187
ADD3	10.3949685383467	10.0763556901577	11.1358018623675	10.2035526506107	9.84250768663215	11.6812553061006	8.71152861262083	9.94360504504285	10.5425732666877	10.1208432244941	11.1615644643665	10.6044286487041	10.9115022036568	11.2582366745662	11.1653539182837	11.1715266069872	10.4885321784667	10.8608286732969	11.0890919351447	10.8846502779094	10.6923896661283	11.0110795152023	11.4326654283588	8.59380820197208	9.8987536589499	10.802633053458	10.5118529313681	10.5501566994088	10.3989395101842	10.7037921376671	11.2260764972441	10.9636820225028	10.8996438333647	10.7622734758099	11.4648914015012	9.87728646195557	10.7716893126086	10.8570568729884	11.1138526466673	10.0691460225885	9.83817430463067	11.4439966703928	9.7625872275665	9.73121913190319	9.85988503502939	10.5317463401264	10.5907499774748	11.6825025092836	10.679275379868
HADH	9.09189104577162	8.52742163876535	8.74591073132826	8.32778922248625	7.71678840557695	8.03414314285173	7.97658878953691	7.73610700853653	7.83996366768963	8.33557241224513	8.18603502014471	8.90661216539149	9.34719410189068	8.94217872117103	9.33967638611939	8.62833667749051	8.69206997150678	7.62417408613561	8.55032389938384	8.4372001025812	8.37403946756314	8.32066009138107	9.77164783645833	6.91362509987519	8.65553309054278	8.4729129075777	8.12839837427278	8.60155686770432	8.50859689645388	8.47823644462324	8.74387605776402	8.16643959165269	8.7633015694217	8.4660963430144	9.14735792739168	8.28039523755524	9.11504408536222	8.4921364279347	8.3019855910218	8.28178237446167	8.32277545851986	9.37503267076096	8.31925101745624	7.91362711026348	7.9044291220849	8.53484805543913	8.73759079457041	9.43399596718134	8.5343647594745
PFKP	8.5547153880226	9.24497594918194	9.62915690515137	10.6726890275487	10.5260882927712	9.03377306759855	9.77883927006234	10.4475960132295	10.8925534242075	10.8243066555379	9.07693606699313	9.61758665750778	10.1356041300911	9.89368837960301	9.6552127385017	10.5841278106113	9.54171405705279	8.54513802888834	9.73822823770704	9.16802148343703	8.5719646343766	9.79942799561283	8.17463933979869	10.8188732608569	9.82177205513531	10.5207227018078	10.1584505150402	9.59812630228797	9.80890187130167	10.2318320187451	9.97401392923931	10.2140649436207	9.65946252604783	8.47216809721432	9.84578294085165	10.435688081283	9.59549847538836	10.24821960745	9.98984050616682	10.0782097826725	9.21079075208922	10.9593664950784	9.41709074991922	9.41453149581156	9.65305423970472	10.1873591327039	9.95151797828957	11.167204164482	9.3628732849405
ANP32A	8.06819995633182	7.72189722539571	8.25421955032061	8.85300386961151	8.63394881466004	9.26903677817518	7.87236131247425	8.03394779433408	8.55907167210912	7.54048937484499	8.27635300678174	8.2479397856867	8.2404566438607	8.07056671463559	8.38243265851668	7.78462247820888	7.34972850940179	7.92416541338474	8.10981449596372	7.64594506749336	8.89771583470361	8.89738778323948	9.05580085147067	8.05127126034035	8.39168162645996	7.79328657314401	7.78822039834972	7.98886062894377	8.05077547376902	7.33109593157661	8.03825103068729	8.12803173804844	8.32309419668204	8.18279870822798	8.44986679006967	7.86305320428773	8.18091813050967	8.4018689948962	7.81582642003171	7.84318394142413	7.25745040010553	9.20824875968946	7.97910727733059	8.15131600261077	7.99225451599809	8.25351247118812	8.04919280751453	8.93162790701314	8.0675498915952
RAD23A	7.15913855461611	7.47767996763537	7.67696832947321	7.92845373426438	8.94523166192921	6.1537316938569	9.20747506039342	8.30203216971351	7.84042825860744	9.38648167375979	7.21357221502453	8.0344749983047	7.93943997377553	7.51332499555233	7.98273537663759	7.76420787669106	7.99697227846074	8.32083428891835	8.08679198064707	8.28317027415665	8.12424203659591	7.61738762293024	8.41480178746936	8.03277516723858	8.30240745613586	8.50493209052111	8.01646554067643	7.69534174072727	7.92729567605431	7.58876017690611	8.59692467384985	7.71857096958644	7.29931830049865	7.20434756555221	8.34138190770654	6.89117832421067	8.07554486015565	7.93998817340362	8.03401028312925	8.20266281986201	7.77515623155132	9.33304195850155	8.10488760011815	7.68135250486285	7.62118841741239	7.99992013387831	7.69820073618949	8.94565473063073	7.62594154529934
GNAI2	7.93850069240433	8.68955569806846	8.93156856611153	8.77352273831748	9.14242320656845	8.44227497333639	9.13020630446793	9.93757222437595	9.8025147783891	8.96994188574369	9.46198164430929	10.3491947969066	9.25386867755591	9.44084217647624	8.93828451851274	9.62012607524629	10.7858218288834	10.1383958701602	10.1391078252451	8.95385591564305	9.34036155075952	9.08487700781835	8.34979218076947	8.86067690465227	8.55629727645235	10.0292027342583	10.4871872852922	10.2296187728446	10.2481152186058	9.99016227093696	8.77393082555329	9.25298795981608	9.89124913699746	9.32462448870955	8.83309891970209	9.82337535666778	8.7910808644408	9.00426694315984	9.3046299972651	10.2924896309799	8.80488741528682	10.5357069569124	9.46499689516568	8.79448452271549	8.95422421647152	10.0500088548363	9.44621608157889	10.2988970347421	8.83446094152239
DUSP1	13.5048784251756	13.0837149395239	13.841848690468	13.1378921773185	12.900283238214	13.3939663135275	13.4884201518859	13.5201437926555	12.777810117312	12.6594448828138	12.0634812391431	12.3136111998597	12.9766428397988	12.9139483390401	12.6149980972167	11.9340378180935	10.5132094065112	11.7657980773669	11.151066524667	9.79792749659505	13.2945147405039	12.2231798563333	13.5927139904336	13.2376555309807	13.5882788433285	13.5887441278266	11.0626321372001	13.4948761929876	13.6222746464174	13.6910247162097	12.3783198273302	12.7127461092625	10.4108146524706	12.2430421188946	11.2922623949098	11.8042815500203	11.5005655572509	11.763940735858	12.3477624908568	11.4457532274542	12.4555986616316	13.0611104490385	12.9617316536181	12.8995341714437	12.964147988937	12.052217202624	11.9851701387262	12.845997888447	12.1045934659902
TGM2	7.23882052755803	7.08566481543532	6.98480739940314	7.73658251340944	8.68524696040824	7.62634206869841	9.80331200545732	9.98289461481443	7.62206780904363	8.41129085803798	7.73164884698169	7.95124473546408	6.25965395117976	7.2647412885118	7.32327467459566	7.68766635915186	7.75513252010759	8.41469176586891	8.55590462488319	8.19257423652852	9.10393250829323	7.8760945048134	8.74421125341225	8.41259040103817	8.79017520156083	5.88900061399069	7.97761383906718	6.71789607548457	6.69506808259467	8.48414412096642	8.81508781581586	6.74801544787465	7.95203767449968	8.43159795074459	7.9688703435388	7.91540712329745	7.56530579455724	7.60380713093036	8.47259327077215	7.76197973709264	8.37415265741618	8.89480005076662	6.82252201032886	7.2771450917357	7.2537147840046	8.17625045881559	8.38444785717272	9.10248114232603	8.46995171170495
RPS18	13.5348260583743	13.2413724085463	13.7727641324852	13.2832570522619	12.9245312764512	13.2238767993028	13.6902418482912	13.4928227827034	12.5797789974841	12.5918282773215	13.4656195862059	13.3721823767387	13.7488273859886	13.7911487315247	13.4692985121016	13.7142025793328	13.2880987776354	12.9242859757015	12.7093336510169	13.3089737760612	13.7548700571212	13.8881456223831	14.0038022840809	13.3648739451993	13.0427215695722	13.781773973899	13.8074633790888	13.4590164818058	13.3986206877281	13.5730271038779	12.7640301402194	13.0362628589591	13.3512231214474	13.3366347003977	13.0433141717411	12.9584208049512	13.2671574612046	12.7690706380334	12.7688615085886	13.5652836390324	13.4544326295767	13.1975991278332	13.5116276625828	13.2358520586886	13.1813434969265	13.1919339574381	13.3286196417978	13.3641363053756	13.4566843382967
PLD3	8.90054951063515	9.72612718393552	9.5005941539467	9.8759248008872	8.72870756473131	7.35095978601533	8.58281289707673	8.62762267024149	10.8825177873907	9.35062990829532	9.5220633030504	10.4105969357601	9.43430415326773	9.14410991809948	9.42787346649633	9.16728146943426	10.567574492521	10.8157252652504	9.74568063570035	9.67743092085402	8.58015038175133	9.21821598267149	8.21994085994283	8.43545120126731	8.23250135998613	9.6717883042778	10.2141994040709	10.3401094947254	9.90641046715172	9.81873887521472	10.0749633038927	9.88069941087031	9.81615050263572	9.66886288258651	8.2724863734806	10.1319213379729	9.03937139079093	10.6143607204414	9.65832538207364	9.80038940582659	8.64193770738293	10.4295212183657	9.4785251594242	9.18074699467104	9.3836158966715	9.61590535590965	9.64572756145712	10.5964005368179	9.25352846478176
PSMF1	8.64919660506607	8.84137050553715	8.62809599565055	8.08441943853049	8.01016310261269	7.18485352749445	7.72169087424302	7.19058509564401	8.34651163808564	8.12010406348315	7.9433768368365	8.52800398368972	8.930014998501	7.9657569673207	8.28986280661374	8.27494926086073	8.00979350766274	7.90086515239562	8.43790078106403	8.17088716009802	8.36860185835075	8.20830234772836	7.98944472483193	7.8762890441165	8.51176359030028	8.50875493322577	7.86837838045253	7.82144519601795	8.44184459763754	7.34299398990601	7.59324776210785	8.1202870888111	8.54723827161136	8.59374797534662	8.23411893182022	8.70698633158081	8.87570187744492	8.100441473991	8.09786840264976	7.76199988649901	8.12923858025828	9.27158146935132	8.02281178975938	7.87354809255768	8.01816776766493	7.81685720800097	7.75577383310497	9.22639253866224	8.02865482248481
HNRNPA0	9.67711441725194	10.5928384221402	10.3425428247542	10.951907643246	9.0380951032778	10.549015565662	10.169781710226	9.6526678488924	10.3750588416559	9.8312001522336	10.3810601248942	10.5364653500576	9.76731878268141	10.8487122241195	10.8396404232747	10.3511488277746	10.3631292664733	10.1255398689577	10.030301137264	9.8444640585238	10.7642570235428	10.0240204858384	10.9323505895229	11.0924067496838	10.8485297145261	9.77838300055554	9.83277221660255	9.88295208779268	9.76630401453906	9.77548676108846	10.2236246339096	10.0657685077999	10.4887314153729	10.2221386567283	10.6441498168654	10.188956017865	10.2436098465622	10.2167088322248	10.7289482759297	10.0210731015488	9.52303524128163	10.8969544048562	10.2261489085099	9.66790748303205	10.0766978050311	10.5636883028531	10.1467425077219	11.1469838388846	10.3189698191008
GOLGB1	7.10423689613611	8.38470629137989	7.96405918215525	8.67418627970678	8.21465689169527	7.97990286880238	7.80370713500672	7.41823944537031	7.91979766727882	8.01249362232177	8.5337392321194	8.00272301985647	7.50002928401619	7.99352232045491	7.26413311851888	8.53175328125816	7.8183887123934	7.33429615141876	7.77455890497933	8.3505398990571	7.65543944776318	8.08916272282732	7.98367398493389	7.51035178765992	7.46959192801957	8.46722206118854	8.25056319922228	8.50641750718603	8.41825031243666	8.08215651208842	8.33440054686929	8.46174238659622	8.0195926671223	6.81802642245647	7.66377363522605	7.86136050841528	6.87624310244185	8.04792243489147	8.24632474889136	8.39370818208806	7.84913728199228	8.9622957187025	8.11705029791655	7.76609116409134	8.00205936062376	8.06407677097735	8.07077111184791	8.86114423301843	7.14677845720322
MYL9	6.32029337529226	8.52519077770573	8.9151577833276	8.54513054394246	8.88216139911308	8.20346041705039	9.45267118409035	11.0234945441048	10.3665283340998	9.84223603846245	8.53008544739054	7.95480249240228	8.09614999152737	9.53636581168566	7.54903307027833	8.5900029683471	8.76954531840335	8.62824475769733	8.52718502151858	9.07132417353353	8.7929156661686	8.6345676390997	9.11502731946781	6.13929686769179	8.13933401846608	8.6692531809226	10.6147706190127	9.09559379472937	8.66881526007479	8.59878703191561	8.37998637666439	7.66085133235095	9.14564623250697	9.28251621793081	10.5599177763823	7.50015515340929	9.08515516008977	8.15443664955002	10.0416518858199	7.97242469327172	6.90845322114312	9.40099945096956	7.26446303389592	8.5582973647178	7.36597862115018	7.35526749903099	7.43752163577837	10.0900469175764	9.5149769884346
CTTN	6.78818029835869	7.83579687490318	8.17515778872485	8.26139207556704	7.9669878004602	7.22625696704726	8.29195209843962	8.85234095225397	8.11113878774171	8.18884719042895	8.9985231985977	7.20626702040114	8.45576485235191	7.06383339022114	6.9769196152741	7.64461156984129	7.89759548969095	7.28531071348309	8.2670844206292	8.66010556551457	9.08469447340673	9.29781877634649	8.47542898035027	7.8205265119086	7.97654223609953	7.33367416283697	8.52841097417513	7.98214142938793	7.98905440521631	7.15908433476706	7.48256977114362	7.73770792985075	7.30588884981515	6.77196347893487	7.97381517211748	7.56777563897243	7.2328603460245	8.14406444554201	8.47963629510067	7.7893843733869	7.16318263532394	8.87519696115655	7.60558689419972	7.53424684715843	7.71490098549179	7.63204675924446	9.00459761641308	8.78248445524985	7.72833390706748
STOM	11.8886232531431	10.7396139412354	9.51476571793829	10.5017060344497	10.5725630117511	10.2468172139876	11.0725351466669	11.1678058677919	10.3272721539356	10.3251139578194	9.56489032608048	10.7443785253164	9.39582933886807	10.2655003769003	9.77061504058063	9.83200668562718	10.9210092385774	8.87573776694148	9.73028248444576	9.73511737126989	10.9660936990902	10.6505836207559	11.5271644918335	10.8578219367954	11.8109215207425	10.6254856353166	9.54085472834911	10.2480761784406	9.62201186657741	9.05446396144745	10.0390112693798	9.68617519096536	10.394074938906	10.7332607796042	10.344405623893	10.4099994571651	10.0572583521473	9.25542730891219	10.5232459405307	9.48602598706581	9.89356222713864	11.581149238104	10.3236766896	9.49788512499033	9.55959405230155	10.0574298690082	10.0984004149118	11.0817494432888	10.0413937267042
RCN1	9.87068805206671	8.61243109279987	8.83521801685541	10.5098873982741	9.70153620080278	9.37776637143926	10.2598286189427	9.7963823752847	9.3636680745788	9.20772160879307	9.7595829451199	8.60893480299829	8.72197222938876	9.73289152015568	8.96397411132957	9.01340572891406	9.53391030503019	9.23317690475873	9.27723448540537	9.05152822743535	10.2721268800477	9.54338308143996	9.88547173904766	10.43121869096	10.2793377928235	9.18603859832411	9.30411076725754	9.09133458994241	9.10495954678562	9.57648231030129	9.1738944763088	9.32214518501328	9.28520192618125	9.15426371620655	8.96415338405443	9.53019850428945	9.10930310771316	8.96680244516335	9.95386579542481	8.78408499558705	8.64680390469498	9.93088763652132	9.03771508640735	8.85719645212824	9.1799822405797	9.8342793997967	9.3933728362901	10.3537645386667	9.52887393265902
CYC1	9.39991834706567	9.12266566781596	8.3199194988015	9.840834031362	8.59169660325697	7.52739295932541	9.23572209649648	8.34592678479714	8.54955338607926	9.37708524515693	8.35852826220886	9.31715895004085	9.67956911709542	8.75461676596204	9.00362835878124	9.4599516139353	8.17326207298154	8.59181919871775	9.08263478977398	8.60199838423405	8.78166436085233	8.52466191606846	8.97024119420602	9.14768954575879	10.0263492345305	9.93721525330949	7.91000349152329	7.7745223956187	8.04763308038087	8.78486308739964	8.41697980551718	8.07934930060888	8.81128600337168	9.91897960730252	9.30497217272016	9.05756474410257	9.76068353713149	8.78090099845035	8.64687914102091	8.9129479896667	8.9876444404678	10.0782988598739	8.7344402580045	8.51697533715612	8.36461383894898	8.92389689820272	8.90259927181656	9.87170982003537	8.39689444059859
PSMC2	9.35961530079273	7.90972145134712	8.15189168665527	9.03516743473335	8.47729238495948	9.89442623055875	8.24207275887642	8.49766527007059	9.08955595162179	8.91714202547167	8.64422861067375	9.15464186085522	8.61474463176499	9.53706482158914	8.95475311212454	9.38600161286957	9.48364471027239	9.4193272965437	9.01064759204119	9.24641626927453	8.13795930350757	8.31642242474587	7.91603167290043	9.00541984065765	8.62623547624628	9.39488694161903	9.35540117661581	9.05973252489927	9.029240534413	8.81204551626837	9.39278932416193	9.92361155324649	9.63772949269656	8.50038720576335	9.2519862413921	9.95429605770876	9.05004855439485	8.81076486909253	8.87533576001698	9.03691172297492	8.20541464163256	10.0265596047841	8.75276175318179	8.53461489757343	8.42526284942317	8.95695628054384	9.09923984745252	10.1525737298076	9.08934325358457
MMP2	9.25246680176564	8.98122795793388	8.44950096072316	9.33551527864077	9.1615242711504	9.84909583052445	10.017775171262	10.5924129737748	9.47319775035252	9.54980333646998	10.086783781365	9.18095701193845	9.25321677820301	9.77497101881414	9.73315165112024	9.47120820522458	10.1460417556665	9.82216601740919	9.2807470278478	9.90115243473937	10.872630598526	9.80811082939525	9.67687097490824	8.18936234544521	8.49884197469767	9.53393479073692	10.6970097180925	9.51784389859784	9.51484311364315	9.43298786122948	9.58821134989436	9.40165190809341	10.4670817914799	9.76191540690768	9.10032252464551	9.12134231450414	8.86051316408333	9.83851603536263	9.95036722652635	9.38419289287801	8.35640733307222	9.82317441352173	8.94277506199632	8.59465773596659	9.12183405245582	10.1613282681828	10.019315146274	10.6835360947286	9.89509755113365
SF3B1	9.20570620870006	9.01858139572077	9.31664182805627	9.25813894601317	9.01261812358551	9.15247185045613	8.78102005449014	8.64997634422558	8.16549699141322	9.09393224933523	9.10437247521502	9.37138786222877	9.26678200746292	9.02343962336304	9.7836942445516	8.64685289926975	7.23613126117084	7.94108067404814	8.41412796596137	9.91153091416414	9.37082025675955	9.08599406300536	9.0168858177399	9.33928608948485	9.44086630081173	10.072975604525	9.47702959441902	9.77402337943455	10.3587709918271	9.79773362014221	8.63375200072945	8.40832388342714	7.50060054293605	7.60041532030221	7.95008679260521	8.13653528440879	8.00661603620864	8.24965618275841	7.39122287680531	9.69347524268033	8.52049236122942	10.3362555336981	8.7044078749987	8.52459160367456	8.04045963320465	9.14250985985476	9.06536201817675	9.8098714193506	8.71603327643889
SMARCC1	6.62591840722689	6.8271267785644	7.18706665879272	6.70673412156241	6.54887359487762	5.99606535393715	6.27425192067735	7.33853848471391	5.84527234660561	7.67805269673833	7.15828361049612	6.24244970685058	6.82111609963032	6.9482499651215	7.10544649778335	6.64975138364667	5.82678137255615	6.19160930438184	7.01187405104766	7.27247558267952	7.05351739754157	7.06797869809057	7.1786995397723	7.38164492619369	7.52677112452088	7.45286285127619	7.34216403092722	7.49395494681898	7.47925164458994	7.47241430539504	6.41969349607213	5.10969499690261	4.69728565763638	6.02264175914534	6.15856223568284	6.28531555624296	6.50834805375116	5.65698585770436	6.11369199896479	7.25132526030937	6.75000279481639	7.94953254277554	5.91303796286898	6.81983356377229	6.56181493940791	6.14779745577927	6.86198217017835	7.54011305105024	6.70101208675226
NHP2L1	8.69045526637782	7.80726386508744	8.8121726954728	8.75932529452353	8.93851355045785	8.28289429318454	9.379865927164	9.38839108817815	8.66499760499134	9.03272828256131	8.30435787103575	8.75073152680635	7.9441178920996	8.57058170223995	8.35068727474029	8.32768494761226	8.99133460072323	8.50639903525274	9.18096516957858	9.03607847088039	7.66467371987856	8.27783071884394	8.20654992612528	9.12502741807334	8.76138424644662	9.33300720517923	9.0041463042602	8.71941353211587	8.87152326434033	8.7064541291661	8.84884462992504	8.69291262564131	8.73124716016186	9.01996441948623	9.02619068193807	8.96537242328963	8.83604453072806	8.665365183149	8.6365192621198	8.6779540383349	8.5054457196579	9.4070954983413	8.54165264736159	8.56520069817607	8.52418256113875	9.16876366932814	8.6519076931883	9.51652040802909	8.4837196163007
TM9SF2	11.120836188379	9.84371025636892	10.1935325474827	10.4776417904495	10.2769741141752	10.6975768089571	10.0006923366299	9.28013003078389	10.7076104210632	10.1300652387415	10.2242731484856	11.2334633003845	11.4520567350092	11.1805658310716	11.0596417566781	10.6890511933377	11.306207688371	11.3068627576728	11.1574855585742	10.5394395126188	10.5039648347084	10.939172770612	10.695055072796	10.4606623237209	10.1979120561084	10.1955152319246	10.5594296977418	11.0172087696594	10.9702319163635	10.939172770612	10.714738675163	10.8561130596425	10.5192200823519	10.4907247994496	10.1940480204847	11.3160043927499	10.6621059410048	10.9676292473377	10.8475541909248	11.0002715184709	10.0024124143682	11.3930467708234	10.3982667363708	9.90604443639275	10.0572396498104	10.9997818267631	10.7602142440682	11.8773264542106	10.9619364232399
SYNGR2	8.02691854814205	8.46709815334297	7.12907385590392	7.78080177390341	8.77504924830897	7.05481212712282	8.97426353775965	8.45820791272014	9.07260692875525	9.29525406825218	8.47413942276458	9.04254474225666	8.6694419984155	8.24740972828338	8.45163086035087	8.72362749873846	9.64345365233626	10.1408275486612	9.0827671431957	8.48427018798639	8.02064640461074	8.37225641947138	7.01066327078275	7.62630375670932	8.08890968620054	7.9720154010402	9.21368796625552	8.48318519012058	8.23085156795777	8.6645074155065	9.04312476220207	8.9842243468815	8.53469143079055	9.3357543658855	8.36798420357931	9.48829453766982	9.76530912063675	9.17725494562106	8.56514908566213	9.18667877167711	8.56127111640575	9.62422713720481	8.56026517056102	8.37577906120266	8.34142763097444	8.52476930355399	8.52812636212127	9.6506381191129	8.17614559700497
PIP4K2B	6.69015939335386	7.26786285499149	7.63473269120587	7.06273177240671	7.42941164178921	7.51892373611895	7.65643803870755	7.7692147580854	6.35501727154712	8.16323992965399	7.97383776317858	7.38546289435323	8.28752813019027	7.8050813698319	7.48782432779282	6.83316249629336	8.06721538639102	7.64747525431213	8.46674482884756	8.16412376727458	7.57936328816727	6.94870381317593	7.33729744726546	6.73281839147839	6.40809133572621	7.53020416038012	7.99260721065941	8.32668603332823	8.09527064906921	7.40474362005889	8.26206819350005	7.88062587913396	8.07391579652459	6.95312889134345	7.97165899422979	7.1529680407266	6.94241296872362	7.9183338457962	8.3808031600482	7.6351315101003	6.91446881175403	8.60970266921705	6.75557530757819	7.34168108386931	7.31663252722609	8.17631901401199	8.32272013205602	8.71239270203764	7.30347337618063
BCLAF1	6.17412783119911	7.49579988359843	6.75856250139994	7.90839124439003	7.98264355569072	8.2755927692828	6.68896268239996	6.32603764239812	6.78628365405053	6.65313604468515	5.63397612150389	6.23138400726249	5.85567801609857	6.17099886208924	6.89840919753294	6.4844118585512	6.75160602713408	5.71468719700205	5.87126352148834	6.89546879166048	6.72807638214345	6.06689809942717	6.61042815007881	7.88570018776275	7.52150419918754	7.15763123020629	5.48639361976752	6.3539021789904	7.20294118213867	6.42872453227888	7.51695562620911	7.41985678256123	6.82825970799078	6.75374200343121	6.19279379697486	6.32407052120052	6.65326434939124	5.31365152859657	6.61930542735432	5.86299017327521	6.22831397202747	7.91556851453875	6.7791070584017	6.14803606521714	6.19772559517528	6.15243983145887	7.07481122695874	7.8229665525367	6.05229334901157
SON	7.71306115284928	8.09193030308638	7.69110290597211	7.75907034082699	8.66346233240673	8.43479857582356	7.76431769825606	7.67326961390903	7.75696554655271	8.30297747187537	8.14250336405739	8.0085812998488	7.98768940382435	7.27339657020217	7.28348424269259	6.99234973276093	2.76229633764133	7.81132673172715	7.94662625826008	8.687232095983	7.83075181613239	7.338548170836	7.87209933881182	8.00979662256475	8.64476115695401	9.11822808857774	9.06407273502544	9.06865513665546	8.90625066416941	9.38090864293615	7.01637206779896	6.95424331707648	5.90796796972127	4.72027665437425	6.20944324816159	7.58998885803695	6.48100796010626	6.54077318193105	5.79297292682354	8.93780599577113	7.556446481453	9.32886449059883	7.13035122978995	7.16483928879832	5.81107991936859	7.67176647511845	8.10938485063825	8.3193681011755	7.35927564910209
PXN	7.88358231520512	7.90786553950096	8.02702208520278	8.14007330255111	9.04298842817222	8.01031581355302	8.89472787369706	9.43416295978444	8.39480100166792	8.85436627116297	8.36737051611131	8.04781725838417	7.46445052634066	8.1415529319406	7.60355683060421	8.051386917435	8.67329053457117	9.05277144615347	8.18942273397926	8.34072309899963	8.9218897289711	8.78971897931996	8.02956929959002	9.63176458921692	8.05378657165886	8.14582250786112	8.7038115174394	7.63992098870111	8.6571304351623	7.98051292882314	8.52645604929256	8.57345231494442	7.77449197310598	7.78008589073232	8.2697780450528	8.19839820121248	8.01074927054064	8.60806495442712	8.32967195310161	8.01074927054064	8.03471863708554	9.33453490845709	8.11285687388317	8.16737962468093	8.2156409458668	8.41911409437703	8.34971873834778	9.35742456851704	8.08114442405866
KPNA2	10.3175121659812	8.69358315610649	8.03536079584794	8.39333644754655	8.90152994312412	9.7815325040891	8.51068605430448	8.35343337386828	8.75738634864315	8.87247644881117	9.1215291626198	8.60699511963842	10.6428664725068	8.52713523712003	8.74589864286272	8.47926819441464	8.82595301423344	9.83227672264815	8.77970691001966	8.35850793062931	10.1643614607152	9.80066027341227	9.21788761234774	9.92056585339142	9.86602759769853	8.74684220610709	7.81347223637012	8.6769123513302	9.03496601294965	8.70607953277621	8.62950259636978	9.15190872431146	7.93471108837376	8.48141224458908	7.91269023860739	8.4930091102335	9.27915352984505	8.59297500795328	8.56718713944823	9.33996716474681	7.5585409351616	9.52559240154994	8.4937974336206	7.96063061812397	7.89866998496234	9.25473021965763	9.15873742052061	9.58763076792915	9.26798448751441
ATP6V1B2	10.3721974105012	9.88898855344937	10.3051179669363	9.66292098299631	9.74376945791109	9.74446153243102	9.50530339478851	9.64737323000413	9.94145773316377	9.75412582645991	9.02914133363819	10.4095878450608	9.14490747365373	9.7143261575574	9.97474379214108	9.32933889936383	10.3125675394802	10.6591598499262	10.2432318834074	9.20871784786916	10.2726119609765	10.0875779683917	9.24150479014346	10.5920512005124	8.91355367271345	10.0808712222812	10.0331066594078	9.79776137287561	9.68109932928214	10.5827557705349	10.0489590309627	10.0072668153341	10.067117045615	9.85422138932261	8.91042292172885	10.5371204236271	9.33650236027262	9.79579046253133	9.62998917143047	10.3729995308844	9.93869087914672	10.9846094129215	9.72466009063744	9.10061269720766	9.47037697436715	9.68355601869876	9.76800732657152	10.5899736250233	9.31593789986552
TUBA1B	10.7460297911711	9.50654758733874	9.89756692587148	11.0084284523306	10.6575701545789	10.0220832121108	10.9122326969965	10.5296161809886	9.44365544886463	10.311148966635	11.1349564424697	11.5612386257151	11.0949468244213	11.6650710507017	11.0321667316083	10.9619586186775	10.5433907628563	10.7130401271392	10.3265185784707	10.4498477323579	11.0499137202355	11.4000613810741	10.0496014333069	11.3392695428746	10.9473199890137	10.5978963650734	11.3102670574919	10.5402199058294	10.4496449887069	11.0926806666185	9.91850883297946	10.6282669858345	10.8454933906957	10.2560182732995	9.88603571716506	10.7740366522724	10.7496185200297	9.98297137521871	9.99523898232831	10.6215586232467	10.0991016740564	11.5927740216614	10.0020733659397	9.99196436278889	10.0713608612504	11.1383158988217	10.8784892457986	11.572775756011	10.6441427512333
RBBP7	10.5087417866104	9.80965249360075	9.70002625142664	10.129147134567	9.91538849074737	10.7252335609874	9.79032966008755	10.1372824522295	9.98764045580026	10.3528542122726	10.4483554086551	10.0944051753654	11.1801246772417	10.5592828666385	10.5121141423539	10.5606610563858	9.99849279486812	10.1851253579094	10.1602165461792	9.96243837104772	10.3259808524184	10.6078367695009	10.3065643057684	9.63190448876663	9.81262477915155	10.5733546296331	10.258144582295	10.1041435184778	10.2851330338461	10.1055737724887	10.1008604500889	10.5473310391976	10.2875274511579	10.3262307357688	10.8012619023168	10.1568072393104	10.5949338421983	10.3297190655312	10.2966299210938	10.164410895872	9.96964051145946	10.9067652488247	10.0039151915282	9.74956274694646	9.89397922802663	10.4610608438609	10.2905021018422	11.3230739388489	10.1386187910752
SDHA	9.29121451210349	8.7278766317673	9.33144750464056	8.3845044580645	7.84505518884192	8.09905534208876	8.78021433055045	7.60839526760833	8.42528047608226	8.97499627597603	8.8406125971306	8.95483120727468	9.37395164344232	8.96752528033944	9.33883923128347	9.27632114666705	9.00183928845558	8.5563001892871	9.43369347167327	8.41655936605397	8.59780028276621	9.17426067933252	8.59640800781166	7.02872501021034	8.40182508046685	9.89985772719933	9.24077618787863	8.81291544871607	9.02341920246804	8.66787195685759	8.39504393404028	8.8310427232056	8.85255715959498	8.90647209002365	8.90838922058136	9.02189893787365	9.02914578131991	8.58995388535318	9.06389605183164	9.07033397575469	8.34771570222003	10.1487217535993	8.56377368385972	8.37600447806012	8.64546506814146	8.73283181847581	8.97587548050472	9.70183888839836	8.03723399961648
RPS29	13.9606899636079	13.1079545094881	13.5741572888142	13.065549502602	12.8460714746022	13.0587617110701	13.1584355319125	12.9249228306049	12.5390382403358	12.7877450169074	12.9243337701427	12.9316106985144	13.5285431749373	13.2980107135498	13.051092495151	13.5348520717966	13.2197623105483	12.8590385568853	12.8692196112328	13.0387594177698	13.504393089138	13.6434002603296	13.8810547422515	13.2560830778478	13.2998558232604	13.4235900509082	12.9276768221263	13.0610014358965	13.0195382932412	13.0406792372708	12.4751259440356	12.8429002180101	13.373159938002	13.4751700994173	13.0553137079518	12.974468313516	13.5447522640815	12.8210632751149	12.7376624645178	13.0853048886881	13.2907941540481	13.5842673141823	13.421258963934	13.145578088358	13.4027755779874	12.9678745018133	12.9723776787898	13.5395389672961	13.1392245225847
DAP	8.47455751584005	8.64204621627682	8.67351477123602	9.77369577145608	7.50085414262663	7.70596059405736	8.71135344966307	9.26624796137257	9.51554298200375	8.09097695646279	8.39012364546455	9.29987943937327	9.44326009470407	9.57111713222712	9.18804697745187	9.32876692792316	9.26684539146542	9.44643553084644	9.15412030767778	8.38005467649049	7.95160204458377	8.69265091736713	8.15315279803314	7.9882359293879	7.91632487052655	9.10479804506814	8.915412650183	8.81024522127991	8.70743147182034	8.95214502989079	9.5309217830798	9.96503160619967	9.44825641648779	8.90987893813704	8.63460163230737	10.0456709039243	9.25161232870424	9.5277213496075	9.4619010081975	8.70626870358226	8.4473942900774	9.87675496308224	8.9682263547875	8.38874712985592	8.78097953435425	9.23372793822807	8.96213283342987	9.93318337973804	8.94033194416321
ARF4	10.5148520301992	9.30219267121543	9.26292662186496	9.76228943188793	10.0127995305064	9.35889037465495	10.4521528343089	9.42894541258345	9.28308570868895	9.82603956764516	9.645797439256	9.85299222295749	7.95444912335701	10.132919349214	9.97419447223288	9.85846559546666	10.341545907027	9.94684326464929	9.45885873247134	8.96151012759445	9.96766159521503	9.18255642581535	9.16158475435512	10.9101311328237	10.6167588771332	9.11382077708611	9.2310946382546	9.2272681068553	9.1252462916618	9.31091840991367	9.87486092910811	9.64264745919304	9.89267047948476	9.71859543586349	9.56283499099521	10.4363147861558	9.61338272329868	9.8353772863466	10.6073530996639	9.0997312075797	9.20488477972058	10.8019307425141	9.6460528602351	9.15133349133431	9.11802705906964	9.67654704932144	9.45802672598062	10.8453706466266	10.0040053234379
COPB2	10.3669797823108	8.88213092190198	9.17094696361452	9.59844412912732	8.98690169720449	9.49572706363903	9.07981615102112	8.73154457653662	8.89505038136594	9.72668161344356	9.05156894236936	9.82448826990495	8.65039271306851	9.68610565796059	9.75420599382591	9.84002745369657	8.93464071991077	9.17216363661575	9.44677038197919	9.60197425522782	9.2280026244237	9.33016348279902	9.47376426701312	9.45765334372072	9.75271319221394	9.34263758817444	9.15683733562803	8.76172491931206	8.95350313210344	8.42808379297648	9.76021886212665	9.83191284806719	9.24993253224202	9.28004930569852	9.81262200965159	9.99545538453746	9.38721936622644	9.80477657968012	10.0236630487995	8.9891970019305	8.84898341689168	10.1936940298395	9.13341447932213	8.82519598537302	9.14455870619018	9.74374005766553	9.69599081717056	10.4605757334901	9.31283527148902
USP9X	8.18714832400231	8.98290625835823	8.70928661249882	9.10538338123415	8.45203159189838	9.20620993444831	8.38191200027413	8.33851238337276	8.70928661249882	9.06798292558351	9.69765824156273	9.46840888633226	8.9637034890575	9.21171262719689	9.19044306656004	9.33884281729288	9.40875838827796	9.65800893870044	9.28524959510797	9.24751335780014	8.78127213961525	8.96865409546739	9.23322778647028	8.51689708442944	9.21944681085765	9.36507519085335	8.94295375090157	9.42387410409442	9.25417946548646	9.22244059816295	9.3285066379149	9.16371818609379	9.0620067622888	8.50019301466404	8.88340726304352	9.13277998985377	8.43705376810991	9.09971099059323	9.29031787652694	9.8343386799723	8.85446206862347	9.74309734116943	8.90721012457328	8.44474963882867	8.98091148412683	8.88777136841679	9.22212631818548	9.73181676467106	9.20019567164274
PFKL	7.39483758174689	7.91145804590302	7.63051358585414	8.39388910694634	8.07878906467618	6.79183709894394	8.092810364571	8.45077218419945	8.38725837695315	8.06464461502519	8.56756752820819	8.50562003431372	8.0533279038918	8.0553664310906	7.9674455440672	8.08163510828411	8.1901360613464	8.23266440441709	8.02035556805828	8.18356475878417	8.40125435631562	8.33651476709349	7.50052338599411	7.92316476827169	7.70932737561393	8.15954658372354	8.27634675633053	8.54605125981264	8.41009317182815	8.96431683630977	8.00629631481858	7.70337801110525	8.09826167347382	8.02677830216894	7.67076077564437	8.30310989397472	7.93478789276155	7.78865438936923	7.97052705640857	8.43906491819189	7.85942987315505	8.93651077382957	7.94414422305729	8.17568936965553	7.95665343184438	8.17083724804126	8.28727909635438	8.98621995577834	8.00924385708362
LGALS1	11.4649610398774	11.2713072038415	11.8654196849569	10.6675903954864	10.9975869703577	10.3508436899123	11.4563466264432	12.1020937182405	11.4487491153231	11.2551220127621	12.6910999693013	12.1653780505573	12.9014943157983	12.8420956175141	12.131762741968	12.5807896624583	12.2679421660533	12.4218724641212	12.0400529869531	12.1951971649498	12.0582294082628	12.3687567349805	12.0372176738529	11.1516043095035	11.8090062171402	11.5444793502249	12.6221564038027	11.9788734186132	11.9461092521454	12.0565264596694	11.2316542510173	11.5913729761848	11.6866213233268	12.0945402145701	12.1116044559815	11.9488341578348	12.44944921019	11.7450924847788	11.7561673909515	11.8822136253917	10.7024958342184	12.3279279689553	11.3544170822021	11.3533314370669	11.259900683888	12.2725585883704	12.0148167676477	12.8750018191238	12.4860885721533
GPX4	10.4318082184124	10.7876240743014	10.8715440910692	9.98972732295964	10.9019691119914	10.3919182019733	10.1154197304945	10.7695289437141	10.8337173022315	10.8201035084477	10.5092225314113	10.4160895407648	11.8014053213053	10.877196775682	10.9160563110136	11.1834269384723	11.0120518588634	11.1574142550365	11.2969997495355	11.4867201313711	10.3950092486093	11.2296237542561	11.6043496696665	9.81748858017172	10.566011470309	11.2645291947594	11.2111718692044	11.0881693893705	11.0405493889172	10.8725699899361	10.1566563459137	11.2446939915219	11.1222301265628	11.3511331636109	11.2736819960188	10.3730407991735	11.3963319426381	10.27760546271	9.87180320242207	10.9896535829425	10.6043330762611	11.9771469272444	11.0721064537685	10.6086201979145	10.8378819864702	10.7524167744203	10.5603622670814	11.3187170591511	10.3678003585967
THBS1	4.59807580022542	5.04816091312199	4.23625215539644	2.68399834636764	2.57671800635633	2.63114711616666	3.44054048175976	3.63607479837065	2.40294469559313	4.19123160197779	3.68986573758996	4.37688044792939	4.3979585991605	2.68493805538597	4.1028799578843	4.1028799578843	2.57440483355765	3.11310693853756	3.49433142097907	3.45960199427023	5.21949518779827	3.51777599438401	3.39278578816035	3.80575347699154	3.71020502404715	3.50426659455219	3.63543345167477	2.59364533256337	4.10832505169519	3.55776678625675	4.39732977200401	3.44356408816345	2.85671909172529	5.51223573468755	2.85671909172529	2.98862544813522	3.22896322274278	3.06028086143041	2.89529986333401	2.93315265224619	3.25376216845276	5.84607696300197	4.02051739452704	4.10016821255913	3.27966058941934	2.16090638304941	3.38616829769454	5.02179684587916	3.68816621861559
CSE1L	9.43297906310436	7.73432593367808	8.10974253175225	8.24911271598821	7.19748915036285	8.18956652666976	8.67456987787464	7.85326010842881	8.15308550719902	8.36087892999028	8.98033030766132	8.09107410408109	8.07395936980715	8.2305761865491	7.61405258163867	7.89239260606186	8.08020325749937	8.66982854861548	8.23909638941327	8.45656630535158	8.30116853612202	7.77408087005633	8.8753546782008	9.43013673731105	9.16923957435952	8.36698500050684	8.26287503197328	8.36004546147129	8.08684567599818	8.18422068613672	8.22042391887618	8.36978416195077	7.29756225096008	7.71688448233559	8.50967354774576	8.06055169167254	8.00511042620053	8.45752964945386	8.29845775381996	7.66936187152481	7.67065154093002	9.29620223544437	8.31356993907623	7.6958485071691	7.71564973928922	8.34962084855255	8.10204005996946	8.96414858927379	8.10875815224105
TUFM	8.97645319568899	9.40283854924547	9.59774703420034	10.5894871968066	9.50490902530652	8.57358851926474	10.0266886685593	9.23918321826031	10.0965388156453	9.72692085682198	9.08653711311924	9.65947677796714	9.18070328149161	9.74303868487092	9.70881622882082	9.37926301758999	9.02075390556481	9.11121959319383	9.64733652715711	9.51865741847228	8.86491347591128	9.03168888735203	8.76255722531469	9.30029445304206	8.88853820548501	9.5668996531926	9.53435651518884	9.41306781673152	9.4472721040056	9.58287959816924	9.51260759588018	9.10148658633108	10.2881644380616	10.4111214807326	10.151124115701	9.91465145160761	9.94173859955759	9.86189545173645	9.90718621128163	9.47435082050148	9.47054845591636	10.6466563498734	9.33469554748788	9.13345949531503	9.20954587443645	9.6255562659908	9.52308182422804	10.3400622025686	9.16811647793853
PSMA7	11.0960989058349	10.3123599555472	10.5976190773127	10.9452545227606	9.67298109457566	8.71806424323377	10.0332521227826	9.34712483822774	9.89721266095727	10.0505590605912	9.95400735414373	10.5902622511542	11.6627801031262	10.6106510911828	10.4314926105414	10.5039590479464	9.53288563706426	9.92053406957186	10.1943864249191	9.82726408481696	9.21401559237891	9.69261758375761	10.6836626486259	10.3306361508402	10.3499858406553	11.3685537303856	9.51577155499018	9.62317129462503	10.0473911354259	10.5260611233226	10.3396018311904	10.5231094190957	10.0223551048425	10.7387483938559	10.8242332490322	10.5588754368224	11.3180372157546	9.90709177042405	9.06207369728319	10.3133832175112	9.87759198097487	11.1802337985041	9.8188638806247	9.56263455184122	9.81447856825142	10.3117569720034	10.3531958345224	11.250185948512	9.97120675942767
POLD2	8.08887133879414	8.47084556824536	8.08887133879414	8.5876056092303	7.03973926886759	6.14239827154409	7.95446790035096	7.85298985305287	7.79763471825169	8.35330471312136	7.91355155290516	7.79796244808309	7.92685814275359	7.89378393089717	8.26299363095407	7.91176694149686	7.73604362684285	6.89749085852979	7.94873571342609	7.4069389218436	7.29175252427782	7.64335089517839	7.47726594211198	8.96085502315134	8.59855917699971	7.68006380199124	7.08262752511088	7.59308426797115	7.92662521515639	8.06658368486623	7.81854787058431	7.45077206062821	7.73984747769029	8.12950955124389	7.93246985915289	8.13286903878869	8.07004433125754	7.86594194389605	7.99501285585878	7.49136838865519	7.7367314346221	9.13419240261282	7.62883320682861	7.49862870615039	7.68247538679597	7.9757735737872	8.08027931804768	8.33946839731897	7.28159667116479
CPE	8.81878314682003	7.64083288688517	8.43911472486959	8.20688258468549	8.63773489784836	8.50866366673503	9.42633705828936	8.18490625467986	8.45006283315289	8.56563417586291	8.3674199363859	8.18383054876607	8.48931439986526	9.70747931474972	8.94607083369319	8.75508885010198	10.8809638119962	8.23656907522852	10.184664603725	8.90623578390256	7.32187906206164	7.10744967838751	8.56942434945776	7.43049409514434	9.11959979103045	8.99591379561379	8.74634677092303	9.02155223375631	9.88189014349778	8.44581630534544	10.255399516589	7.44618640474712	8.65618695546031	8.70293671973896	9.86730102132905	9.42136442360949	8.54467033139341	10.0925517436626	9.23022864057614	9.2577623048024	8.4341962334386	10.043968645282	8.91364347930189	8.02545822889671	8.26722978670016	8.93287060713997	8.75426501038538	10.2225015343423	9.10290108719007
PGD	8.13940403809566	7.85894484299987	6.74400525582886	7.448105310082	7.65946810415554	5.27140237431226	7.8826608895136	6.89345155384314	8.33094385854624	8.27092971463073	6.99912279433133	7.71885738571791	8.3668392816588	7.77898803093492	7.69807732477458	7.78536916856339	8.05191577064953	8.05122967360565	7.80516472073632	8.1317374279925	7.67842658286996	7.56582316387333	8.39741631643359	8.00646659014333	8.14629392883514	7.42817060645649	6.79169801905409	7.72230819734585	7.40344712256516	8.65407305777453	7.25197448751173	6.96195867317063	7.64440216844634	7.68604723940451	7.21433280304335	8.23752329642891	7.70833882240826	7.4501636361975	7.68073343073774	7.31343450740088	7.33932890758881	9.02706787464909	7.50351667554044	7.34357602248211	6.83050282212415	7.88486250939238	7.80708954807086	8.53358400690629	7.10435377517136
COX8A	10.768103722387	10.4889339359451	9.49326404487478	10.5807382032182	10.5521186034144	8.68879425330756	10.8428408506077	10.5300965857517	10.761569728828	10.66450056249	10.161841582389	10.3935833660861	11.3133734271505	10.2554985719219	10.3526873127322	10.66875951583	10.6014555254029	11.3308874183202	11.0719579580991	10.7919893696078	10.3464951691806	10.3306999600142	10.4488333527081	10.0403194952053	10.2718325885455	10.6095348798132	9.90627908997493	10.3473301731745	10.4943928664168	10.9026130650896	9.90796543947837	10.53410800189	10.7714897071553	11.2726491141261	10.7168375234561	11.1191776537528	11.9704547721459	10.5677939851395	10.0403177642436	10.4650021189168	10.4259152266506	11.6207317361724	10.4945781707135	9.97928994396193	10.2539009155494	10.5233561170386	10.4760349376035	11.3388131081756	10.4567823561073
PGRMC1	9.38837533159371	8.52157700016689	8.26643625056168	7.33883552594976	7.48425631041164	6.03106684318507	8.46940030646185	6.56934033029049	7.81943599740778	7.47158470462236	7.02212961882803	9.06759702100926	9.88499360125151	8.72963105961171	9.07574193145108	9.38263803059624	8.29189605023633	8.16917122196135	7.9913369130549	8.05169759556383	6.89628006356472	7.14184948904361	9.03735312911881	6.8927485224439	7.05887410431166	8.59880843352137	7.78013715797798	7.52287709706607	7.89684993238093	8.11837244041959	8.45329833589606	7.7430971967202	9.08610639096602	8.70920648622438	9.02306299095711	9.3063777110795	9.36489818814869	8.05921887262927	8.92832007263427	7.08554504448882	7.13046227995194	9.18591766782821	7.87317496112322	6.90146644899915	7.15135082273857	8.29659058385608	8.04336321141821	9.6349423303004	8.4891366094218
EIF5A	8.40713034500136	8.48744513809284	8.4837541830707	7.37683638784366	8.50470817239623	8.52072257642999	9.85639077530668	9.64607067038215	8.65164822306515	8.0011649162518	8.65550452671446	7.28470834794962	8.74100440805457	7.03166908592519	8.51669459212855	8.92298914743117	9.1261261239261	8.6392207071337	8.71826820825354	9.01529666165994	8.84387035611987	8.59613503964081	8.44838428395414	9.95994444075031	9.69448720753301	9.19801439185122	7.88483809215398	8.95429747661703	8.96727289697871	8.28358428420374	8.33242590015292	8.14370408362237	7.53277383970756	7.79065216786524	8.57302684550719	9.33850296537557	8.48866819944058	7.97604234385131	7.63256332483012	7.96231683310176	7.9100493237029	9.1245561996328	7.96303863304981	8.15614104237525	8.07383676073438	9.10401029730795	8.82940365259931	9.53642041576294	8.36090847731966
ITGB5	8.03978824829473	8.23033190118307	8.41654287706785	7.70424144259933	7.92311787773058	9.05048342634575	6.83272310176297	8.1746127529284	8.41747644397865	7.87677445288868	8.72085048826222	8.57910009978982	8.56487133096348	9.15584358414631	8.95201493655263	9.07487334291281	8.78120027219487	8.72453452356843	8.74941939866167	8.95069046011378	8.24705002647664	9.05120615482806	8.8064493468095	8.14113387209947	7.81071900934018	8.1313108053771	9.26358085319155	8.3350330840275	8.3202032211612	7.9894575115036	8.17456423117338	8.81427235813727	8.88627475677383	8.03364032257048	9.2655727804712	7.83440165598665	8.72532391450046	8.41169258263467	8.97880123202659	7.89547586226917	8.16051585491911	9.31396603705457	8.049699436116	7.7970875615846	8.21428198146572	8.58530213832097	8.93003637110458	9.65414007775915	8.10379607904271
MGAT1	9.09528465247632	9.24138575040872	8.3228784202543	9.34470906489286	9.66937172515086	8.52225888252731	9.04211984494122	8.86520868996247	9.85230006121458	9.59147004598563	8.77146538602559	9.41562451063037	9.10195427825181	8.75164085154013	8.50760193188573	9.19058983179564	9.46512042214615	10.1629049289828	9.01996083176971	9.00519237185688	8.27131687548454	9.69927996444333	8.67806358260658	8.65885183836673	8.97341876228609	9.72272921950705	9.74278458354469	9.37802698251844	9.11843420226143	9.66799411877201	9.23831019422877	9.17717425416926	8.8584298417371	8.95895614753367	9.04390708256736	9.41736336382274	9.00297119233913	9.42014323252129	9.17621407598479	9.65976143591778	8.83427056234394	10.1856872297776	8.87238090096909	8.8052049902935	8.96821458251761	9.01648283462888	9.20917931505083	10.0899113857716	8.9982244788027
ACLY	7.37969396362754	7.41701568750329	7.55034474490052	8.29648457221174	7.55681878050952	6.69531549307391	7.37248887295595	7.07038396620068	7.21148136870373	8.64920554613462	7.14586749023586	7.1783178064124	7.84157277607749	8.03697124213679	7.67900646254525	7.62772513986596	7.9994446109836	6.40100448768183	7.44320520143941	7.93197721586003	7.09585288183099	7.06335239652127	6.76654165405164	7.71480291499442	7.81669174626906	7.83353706424715	7.73488057996473	7.66802077779983	7.63255003141796	8.50785861395892	7.38513324119889	8.02181397514784	8.14903886080889	7.56543509424243	7.13027842950829	8.13618188242694	6.27228793964198	7.25298672589976	7.51056946555213	8.20818860038096	7.15031414305706	8.52920972158259	7.34030210988128	7.00667037262501	7.37147771574245	8.02816578475698	7.77407715072106	8.7206257891279	7.30848709271738
SRSF7	9.40993570448105	9.24358229495707	9.89730284386504	9.8288599399826	8.60913339010371	8.95035681005741	9.6775507968051	9.39197997855261	8.61922996575833	9.30675234086241	9.38712266868905	9.05343104845904	8.66905569572407	8.84907312765685	9.19869678729652	8.38144243950244	8.51163272522944	8.6149809587326	8.78751532802553	9.14771222317346	9.44995022649221	8.77067399879752	9.39013891872185	10.2818248715598	9.76324403182169	8.09480622601737	8.63050735789668	9.0997420158815	9.3997762920049	9.16997022555776	9.11848891179075	9.26004290647999	8.77718339774709	9.46046501705338	9.45021740335623	8.60607933097569	9.24853565557542	8.71409740262973	9.0552461021601	8.75988168033586	8.50698331394615	9.63921961361675	9.23656564151405	8.70493789104722	8.99921296808334	9.12054799772616	8.8481601486974	10.0224934670117	9.04520632844597
CDH1	1.64955710217045	3.30554257705624	3.19576419369927	4.82952845068289	4.18136904238567	3.65570914766841	4.43444496424323	3.07932861532105	4.44626407133117	4.02651166797128	3.09361601756469	3.5082509907439	3.83339311820363	3.58142551124826	5.323218504195	5.387363202816	2.4703892886242	1.73907807516418	3.91053597137661	4.21736934311343	4.26639533478535	4.56980105911257	3.81677996788293	4.63522426072478	2.48668924537198	2.15366021206225	3.17026909374486	2.51484938287495	1.34923865231224	4.61828374955861	4.33210611531901	4.43917980461134	4.72714466758443	4.68555192407182	4.47696519015743	3.73925609996402	3.99701995830708	3.99186470962448	0.797937923703322	3.57109782620841	3.25028415561127	4.02140619484084	1.57621080292823	2.55143885921516	4.07121127853515	5.25956108083908	4.36596957609575	5.30594410338757	3.52129267777927
PJA2	9.5489037711316	9.67884279345264	10.2030270715726	10.4955283867097	10.2333133263218	9.70040778129911	9.20557140386905	9.92019083137678	9.41896702669113	9.20894836173079	9.21668338198794	10.0108425189259	8.68614372666844	9.80108536060177	10.1639491204547	9.56983711171375	9.73664857536643	9.72187143890866	10.0921252087225	9.28323260489952	9.51382859915743	9.57712458608978	10.0007983786525	8.72661160243998	9.53799155256461	10.0398401470857	9.7996289225834	9.61868700037697	9.84191385464348	9.28434455636925	9.88961559752821	9.96433928836003	10.6800182133938	9.18185261278658	9.75232201700601	10.2364037669968	8.95167325632321	10.0442331553261	10.0623702170556	10.0206912203662	9.54869593510272	10.8256367926708	9.78317117127946	9.30210560432069	9.45420197813183	9.71616392555263	9.62746345624278	10.7314425841431	9.5166357570493
COX7C	12.147980253464	12.2428354423085	11.1809946299936	10.9066973319466	10.5850978127032	10.3528604973848	11.4275824127002	11.0625180038558	11.3739758780845	11.1225670511172	11.3703872080951	11.7064383005451	11.5709813777679	12.0036399902214	11.7826688079564	11.4214442393433	11.7442700084304	11.1953054837462	11.5095683083192	11.1594083596567	11.6943710170234	12.0807914063881	12.4058513096285	10.5725045378959	11.1485319285407	11.3569494626856	11.0616170946504	10.9523603749382	10.9553905735075	11.5027576283499	10.8285918021058	11.4740008560161	11.2751580017232	12.1608349686771	11.6879894171174	11.3621172998631	12.5215860083398	11.1685832719959	11.1465726620671	11.6020606073633	11.7093475349911	12.5764172219292	11.5843131478621	11.2769212240406	11.4293000754614	11.3077432832514	10.9884687808891	11.888710760807	11.171774597152
ECHS1	9.76421926106208	9.75322605301266	9.63367932925991	10.218107390517	9.45134612937625	9.10959822117265	9.68435008251445	9.28384505650693	10.0540372660895	10.5209103939092	9.67809428492408	10.5609793810663	11.1113453556335	10.3121147955344	10.2494049870864	10.11151492147	10.0494614923905	10.5233604804997	10.3206362662264	10.1394587605081	9.1200860254833	9.41799164325743	11.0530565880719	9.10316049112759	10.0234554090326	10.1933562536123	9.94504625873927	9.96691025615279	10.0009447970109	10.2344184494924	10.0809788919777	10.1320706841368	10.3832467391026	10.3845343415167	10.7088121840067	10.3511576342471	11.0371547475102	9.82818032715088	9.60907746807454	10.1799344264182	9.76480880502418	11.0747370371931	9.68654451558838	9.67535156738991	9.78005754724708	10.03316659894	10.145438209011	10.9972312188153	9.6481835629912
PLP2	8.47663122324754	10.2046545393834	10.7716075164724	9.97164463177571	10.0789096565945	9.31915248514305	9.63585758584047	10.2423239683114	10.5339354412687	9.59897208653631	9.30525692634217	9.39992399619679	9.85003786256075	10.1387860273568	9.56256296069068	10.6512509721665	9.84921539349114	9.75060242151222	9.93859830286506	9.16696783798744	8.50546793219597	10.015687500085	9.11203156637588	10.2971697176101	9.25468111836108	10.0704230509911	10.3178111363952	9.42006134130478	9.52557414190986	9.50907824981184	10.118174217942	9.99410291239428	9.67627762903566	10.2319327563777	10.5567592684138	10.9855682071299	10.029715745953	10.1035090214103	9.18984061455143	9.84431675669187	9.74904719868937	10.8737339652962	9.69349374077112	9.40317170592623	9.48326334942269	9.7467687592793	9.94915256627586	10.983074402604	9.76219684458167
HLA-DPB1	10.8367368850905	9.65999518281722	9.48390949673012	10.186793705268	9.81200998437043	9.5975106356453	10.1088574709585	9.59373782067747	10.2677113921926	11.3108663480245	11.5466382890545	12.554931502124	12.5069713342182	12.1109727446506	11.6206591512548	11.7803656695314	12.2541864612499	12.6199909332592	11.3422190163178	11.7878306272064	11.1361432196273	10.8906751927423	9.3850100791609	10.891207128798	12.045333047732	10.0351293436781	12.4333488483515	11.1381576717064	11.1467812839436	10.7386124675915	11.2905678377114	10.9013585036623	10.6457642447233	11.8474869357957	10.997223892799	10.6340283977986	11.8981627704907	11.1835748182005	10.5928794486451	11.3488020947929	10.636676224513	11.6900536045204	10.5360078879107	10.1544179750087	10.5298038902999	11.4986666128148	11.5658732993839	11.6193466093974	10.9054831678528
SSB	9.17305672211202	8.59283785800575	7.85248433688266	8.33243790652681	8.04815778246531	9.12627327255943	8.7398848827796	8.63071217037799	8.59907473806227	8.54937926625022	7.90866288377202	8.43533939701184	8.11653544321326	7.52125938132714	8.27269491083538	8.0116327717658	7.58964181899612	8.39057205449479	7.40598007639673	7.75795096850652	7.64278653036782	8.31484576316359	8.45153674453586	9.23026439919298	8.7795950268289	8.79665020352764	8.50184100425695	8.09526682646806	8.23347560647562	8.21969356073187	7.87485021366841	7.90288721609099	8.11597320225141	8.16711408770739	8.45300476807689	8.85265126664743	8.50061308703947	7.82828174482512	8.20507472243922	7.39094729396408	7.89553662023624	9.07832062148731	8.51639612043434	7.75058344380805	8.00439795376805	8.30248426534882	8.29807959717714	9.11386771851593	8.05170425584884
RAB5C	9.03489303759733	9.11555408471322	8.65706095654979	9.68213138773212	7.76348827217557	7.79799343194852	8.31500296655289	7.86153944729809	9.42064063189034	8.30065166995448	8.09996308782488	8.32561127113981	7.61840071066684	7.31263870516438	9.09326563052751	8.70767268474395	9.46461870596355	8.67046799982338	7.96737605854424	8.21523071512436	8.46860037249217	7.97855021362336	7.61244635270482	7.87310197233143	7.98503490464409	8.93767183435408	8.57957197459548	9.16930386547597	8.9234670089394	9.05200694445022	8.28917905548137	8.2876918266316	8.15501900304498	8.25497153023727	8.09799054936467	9.62812126004258	8.5782722160066	9.06901169665308	8.35160912210647	8.92441260884676	7.21805065077288	9.32496247381356	8.34750725044137	8.10066322937959	7.14545468270228	8.76281122527228	8.64383902339986	9.15454881373546	8.73427119612885
GPNMB	11.9480707291253	11.7167234522891	10.9303602155216	11.4627836871089	10.1329883550528	10.8248869216813	10.7206305059188	10.1753564983943	11.6478452845839	10.9894954324734	11.4557538743552	11.6381137105995	9.6236684160431	11.2794780787871	11.8198769585218	11.4362650375366	11.6527967020658	11.6087107930867	10.5471797914761	10.3381792546014	11.1702286130388	12.11162772897	10.753816965676	10.8748244702052	9.53146247193321	11.0325281959148	12.0308226950117	11.6781105394644	11.7019455060089	11.8450665529043	10.7503880702149	10.8780779368584	10.7334562157378	10.7842059676605	10.3454920877707	10.890027370107	10.8292100116799	11.0923049920384	10.8124883532895	11.6146181441631	9.77462518279699	11.4884082796464	9.96912009256674	9.85400137725261	9.75828450170939	11.7462928440171	11.8075614827827	12.2048078985174	11.1147190050894
EIF2S1	9.25406504389251	9.34882690844861	9.21166681841516	10.2165473217662	9.51684315468884	9.70695161807896	9.33346686897806	9.29554548640259	8.8802017192272	9.32068461663537	9.16915262700245	9.42076453464704	8.23305846205637	9.06216372787548	8.95140107902304	9.4107471484215	8.97843957514892	8.39670290865999	9.1416122015528	8.1339820004919	9.48097682720167	8.92271930627959	9.31232175966468	10.5553007589556	10.2199844584884	9.46642042159046	8.99077070341152	8.81694690400073	9.01734319005279	8.90175831411943	9.60026596959695	9.34983551753004	9.11056465523752	8.31327339047722	9.06883064311029	9.32506930525673	8.1824619058504	9.2402435823774	9.28279899073311	8.97103083847708	8.91601838000656	9.94175631587649	9.24963059135225	9.00510883685099	9.04625587950652	9.44359832459116	8.96930377171709	9.93497219556758	8.64589102549106
HAX1	9.54647803537788	9.95226468995546	9.46595268043699	9.40196390224492	9.41973382614344	8.84194546055214	9.75707660137938	8.07995119060508	9.45005444121684	9.71554792879991	9.08436374329966	9.59506113978319	8.13174783145471	9.38415958924507	9.38994403343456	10.3045788855472	9.2102481940885	9.88550186803253	10.0991120877301	9.88513849042744	8.73100086565858	9.13448846585602	9.50570956031899	8.31508647061496	9.38944548786542	9.6643899062211	9.13477276258098	9.37633813172663	9.15274584663921	9.29102581071202	9.40004754057992	9.37804115044783	9.77462390447502	10.4576634852512	10.2335848139281	9.6716951423387	10.5670321028013	9.683412376123	9.41181943389373	9.25024328266325	9.78863904276551	10.56653495358	9.40667017457159	9.08835411393065	9.50204364838063	9.54215433758418	9.51124533858746	10.1884282311664	9.03213585975355
NFE2L2	8.1215909200368	8.78889546756986	8.20232759159678	8.88283516682514	8.65942438112602	8.96298909891059	8.44300127807174	7.88985960742196	8.36100984225068	8.14981505715569	8.06337589404101	8.30413568720378	8.14158371912807	8.27082844411105	8.69152695447134	9.11260038059232	8.63121786937308	8.29798951887831	8.38693428926801	8.44553666159201	8.71725376295551	8.18312018386165	8.53992504323065	8.83460671281189	8.97290095688749	7.93952776532536	7.05826815024584	8.29266245653985	7.91085032486119	8.61011564232621	8.77225998000216	8.41292837666019	8.18100105399992	8.74380364043559	8.69401888874746	8.15598221736341	8.91033289424503	9.24355525264643	8.96080403405713	8.10416694316648	8.02574865518872	9.06202350558989	8.51841467393472	7.85823956583624	8.30463183759999	8.61269757509309	8.33331565139565	9.25842215202865	8.32090233158416
TIMP3	9.86102203614448	11.2985702059532	11.2056331788352	11.304282441702	9.53506615968153	11.6327619747416	8.86653651327638	10.7298192797483	11.1567742947086	10.1924137312666	9.04758722040402	10.424212176705	10.6496364339547	10.5394097457611	11.1136680342954	10.7951397440059	10.4674634040062	9.44623554484165	10.183005710651	10.6275855532688	8.54779848732307	10.9397304874171	10.6280041685277	10.9756025865446	11.9008717503419	11.4400896433721	9.77658080832861	10.3362904358265	10.6922806731784	11.4075598635622	10.6329820179632	11.3040197795081	10.132850864814	9.57360398997056	10.1267920250187	10.1718202811322	9.98213175487792	10.3299086565355	9.26675654603751	10.0036596786369	9.7337512063575	11.6446108818818	10.2824412792728	10.1072636304013	9.83894488061015	10.567141619881	9.9079325632139	11.6297099792043	10.1531245094233
MBNL1	7.74678362998178	7.84233962670688	7.40767397080726	7.33235138281398	7.80157190407003	6.42231715610941	6.94691408320935	5.94979499522494	6.88915664237178	7.45959837525558	5.8640026521213	7.95657710738062	7.83648243416128	6.93934278239366	8.23485721846559	7.37894331866609	7.41478848737439	7.18773247416364	7.03255931583993	6.93438553971005	7.36343437578295	6.85035964549847	8.12240625453767	6.31103518345542	7.63140530361564	8.39197479461306	7.2420247350075	5.99976234642444	7.07038106339599	6.17907052739132	7.29620761758024	6.82918214529145	7.86104510490052	6.25216767450693	7.52260791693893	7.75453447378708	6.84219014857882	7.33025570185307	8.18970509945249	6.60712299104463	6.82600534683307	8.19220996984609	7.57256811858701	7.06678420600863	6.62188370824632	7.14296376023666	6.35949034411054	8.5997793554475	7.38720811926666
MFN2	7.19706383636844	7.56477155663666	6.78145374347003	7.91989853361426	7.90625783410175	6.60967106808794	7.16413579855177	7.88059398732022	7.50659206652207	7.7838495810057	7.70313464560321	7.5372475438561	7.66835672152357	7.68068669526195	6.74394707665659	7.64143095629565	7.29817918354902	8.28330785733203	7.67658346851273	7.82020812685314	6.96017940471056	7.16998439130788	7.21526808475508	7.78260883637344	7.57753631553805	8.10720485203968	7.72342059212745	7.77501735360966	7.58189041666951	7.8629726915488	7.44015562993345	7.62594671185345	7.48354988033427	6.99083062597728	7.66215616294201	8.14371105232756	5.79043036241505	7.98476835312244	7.77735424510238	8.00322443462048	7.59584343043278	8.82458390381264	7.07843666590093	6.79682741202512	7.04096343198499	7.70899331840021	7.81095965755238	8.25655212746888	7.53292032285409
NMT1	9.13707820034935	8.89385534349038	8.93568009488313	8.23177195302335	8.77243178060377	7.50808325559205	8.40865569657074	7.79801828552419	8.91991317483863	8.67451641061956	7.72134839814923	8.46528938306682	8.51429106995279	8.16088128390387	8.22789993036282	8.09835068294741	7.74123136615238	8.29488056868456	7.91827599286995	7.76354073117276	8.27536991712356	8.56058541535934	8.13580443058479	8.68040781090488	9.15229810240381	8.02581069382042	8.16909229344625	7.65619132079898	8.07085997593202	8.41559212789632	8.33372999543504	8.18537086473119	7.9156370181964	8.78038462120126	8.29592219409323	8.6241323557164	8.49830673809358	8.1792289645808	8.40412723341467	8.26717615198769	8.36920681636968	9.48397540157521	8.23407007770518	8.24604027290414	8.32542106621729	8.14844000077335	8.00080451685842	9.11541804331681	7.9218618535805
YBX3	12.3361119905402	11.9165979720113	12.5641113052438	12.8297369876555	12.6269098276248	12.9392326113158	12.913685103931	12.3337113390109	11.9135256590408	11.7525223961761	11.7140680314891	10.8937625804553	11.7568023257951	11.8431207629525	11.4644814464102	11.6893285938661	11.2658080290098	11.1945362630656	11.0131346960413	10.8773769661497	12.4743521959131	11.9412662028335	12.5523577372111	12.8181022438089	13.2372079574009	11.7741086013918	11.2332588504719	11.6479616388348	11.7205324231101	11.695096702344	11.8192665667706	11.5202723754956	11.4535622783464	11.5847315936111	11.7236805625468	11.4676798278926	12.0526152006483	11.90136651034	11.8146118393491	11.278711069249	11.7292424089586	13.1013749599219	12.1986771079009	11.8724011834566	12.1927178141443	11.448840070378	11.4433324576188	12.329356818445	11.5736713073894
IGFBP7	10.7936517889159	10.8535749734599	10.9364948727103	11.1340993455558	11.7053454914036	12.1905772109054	13.0675988217875	11.6194262372568	12.1661447157634	11.9013307653137	11.6678834562867	10.8610255775095	10.7193924949959	12.4114169970923	10.6886690012034	12.0690954769266	12.2084571100608	11.1120571004489	11.7061052988001	11.6843313308143	12.619369659401	11.778178310027	11.1914938463069	9.8414858694729	11.41370237225	11.5518257400714	12.8795079854553	11.7192355468357	11.3258852189388	12.355402671934	10.9554394864756	10.9485691248218	11.8738874376851	11.9371672182545	11.7441128052452	11.4904640056926	11.8771460045849	11.7323778758102	12.0626345100571	10.8594367174027	9.56900629532285	12.1954000779349	11.1356024871616	10.8909977471946	10.9816169228667	11.9749349044883	11.611357834046	12.5749960262577	11.9546847596761
PUM1	9.17413067345767	9.62738162687515	8.82990947312455	8.62595468484153	8.81615581989181	8.46107846014449	9.15738780240256	8.88596638112009	8.30841826812924	9.09369859635669	8.64786412830468	8.64182405268401	7.83077450132576	8.26591635923276	8.05788740692846	8.68226786312559	8.88121865670192	8.89402664059368	9.03826402124814	8.74514220467537	8.79493417949421	9.17669842014867	8.7622263657556	8.77919843693642	9.26245971010445	8.58782421523182	8.66603565962546	8.48170529942799	8.62204500397673	7.81682359876079	8.78239999641157	9.1598086131865	9.23225273714129	8.32595614106947	8.89443717954348	9.19077212020584	7.92798860553296	8.92921286093655	9.1585513678205	8.45545821367346	8.68788553259727	9.84271652191477	8.79744446763513	8.58063226889628	8.63112684237246	8.85566695009953	8.50099791995912	9.40297782847736	8.49483827115881
ARHGDIA	7.37866841778006	5.63707237671708	6.92951891289803	6.88250286852775	6.92370361768166	4.9554170835208	6.87056930777744	6.89830135872025	7.15929060422236	7.17129422888645	5.62301662991277	6.79604071718486	7.81022950289734	7.34188232148692	7.14609655838363	8.09130796632558	6.23664039468548	5.62718166515712	6.54806316721755	6.14634852917063	6.79995337392909	6.04376375684986	5.74036749448534	7.76568069175992	7.01621980196954	7.72712945176467	8.32369677297445	8.22274483661349	7.62804724747613	8.36681222891574	6.23697417610384	5.4189413900598	6.07137008224498	6.08094946300062	5.47856011536654	7.07355096337445	5.52415974030286	4.74472649257133	5.81453550237454	7.88521902462411	5.95844399864797	8.60668152704022	6.93568114476246	6.4306961178556	5.80160722260397	6.82289108886069	6.13652785826892	7.76653579962712	6.56962140297956
BHLHE40	7.31755014507561	8.12699937310447	6.75714064606103	6.99552927242261	9.88754600221187	7.06699146213891	10.6933217946166	9.30618781557437	7.03518448835701	6.73831397503338	6.4547648700527	7.52229047515662	8.35913675691117	7.85799608150284	7.27167644608293	7.40333126474465	6.6913116158497	7.26569046453259	7.4938463494789	6.10395602381454	7.11759089638473	8.73044472593031	6.09653511477829	9.26225560495741	8.72098821723137	7.1838929563943	7.69554593966012	9.20601992965821	9.45581384074074	10.3100965679492	8.11050992200688	6.35047617829631	6.96457673466934	7.03536146356375	5.98578445102354	6.64221079818407	5.76015516940219	5.0642662619936	7.04657216161849	7.31640164734995	6.98087550825416	9.82190770832111	8.59300213426994	7.46557782998962	8.02405655361934	7.12819923586854	7.46271320851173	8.64604001447985	6.78220570355685
NUDC	9.07372594595358	9.44185165319253	9.86919926669993	9.47577985520127	9.56933221409749	8.56784521986297	9.77535268517671	9.49410191420527	9.18496864791549	9.87527816026385	9.23772765456874	9.40218762366584	9.15926507548771	9.76231721081368	9.25483262644618	9.3534781455618	9.18250933802756	8.83927589292096	9.27179749106359	9.15864984768228	8.92459439102917	9.25465634359824	9.13242858304042	9.77507498081435	9.44967156456549	9.89582990157988	9.59432712995387	9.33856339011188	9.10673748412184	9.11993428211345	8.9941559587277	9.17315445860886	9.85595750049301	9.50945055443398	9.95295360354914	10.0119738751311	9.04028658696373	9.40766193165025	9.08599704000448	9.39310823185714	9.47185360751661	10.2301254411571	9.36905519255446	9.06572315937878	9.12599618530271	9.69299815364712	9.38509268945119	10.1175741422537	9.36167924387904
TERF2IP	9.21998624439551	10.3152125795827	9.62138852066162	9.21182976645397	9.60253965830733	10.0842163918477	9.56086862779628	10.1145533167832	9.94226267722643	9.53847127491455	9.63453142628834	9.37605877873499	9.45212742654585	9.05450908065548	9.02574993606085	9.13607492557937	9.67943609102909	9.73679313234987	9.56783128189349	9.12934532523185	9.62067289250204	10.0474756106586	10.3819995563329	9.50809852399929	9.65987467267828	9.90445782016671	9.50404646761461	9.24746397740902	9.38722614888427	9.11330763441508	9.82761700508038	10.022845697438	9.18185811440638	9.54447048144637	9.84388044664297	9.44065417970103	9.38817366219302	9.592690428783	9.5623256009419	8.89544738824335	9.18096706616535	10.5646156886112	9.5819725336157	9.20720345533252	9.54043543578666	9.64307871475887	9.61798624078988	10.461019373207	9.3617115044134
TMX2	9.22172451536145	9.18893144534527	9.20446472271432	9.78181079771684	8.92023531940199	8.71505951107167	9.53708335499937	8.974214072629	8.92236499311793	9.06359057753582	8.77628218623037	8.8487843844256	8.12435302437362	8.66694096074689	9.15666009336892	8.93015836458369	9.24947042464157	9.25852629494227	9.19117634982129	9.16234780019201	9.14436306982361	8.40753576235236	8.89056115314055	9.8930770286876	9.14366979371955	9.2868233595763	9.55172552057249	9.04829965685111	8.78065208246139	8.14296657985006	9.04778797692662	9.27166598059549	9.06693617128629	9.31281746725844	8.90447870986313	9.73113173772924	9.50123335828131	9.0974356784743	8.8056248941605	9.14696740548029	9.1901640426762	9.82361898126985	8.87782621904509	8.609722636198	8.88538389964676	9.30139338356593	9.04817897034049	10.0247618459502	8.96077957375344
ARCN1	10.2601313463876	9.63906707206533	9.71967567644841	10.3733157198634	9.74657543253662	8.64876004046619	9.67665045712154	9.17246572356799	9.41792730028776	9.86338799620456	10.1572073615448	10.0539708160813	9.96627028954279	9.46862218380879	10.1383128227982	9.92477315079551	9.31506214944888	9.6166979210245	9.27433097359135	9.43785822896978	9.61647396956255	9.53988101141044	9.72847971109073	9.9058204335365	10.3934845270471	10.0879850230885	9.97860081266182	9.73976682684281	9.74296181915768	9.56838552978681	9.69055789366626	10.0352374984194	9.70293548033548	9.20551148136576	9.29698157215356	10.5318371882014	8.6312138486177	9.97682628489968	9.83923132856836	9.50265556217494	9.68377795726082	10.7719612918383	9.80541933163289	9.26981890430416	9.80497040070937	9.60099831307986	9.66898278646498	10.5195393844222	9.55066443223914
UBA2	10.162604645396	10.0168400358184	9.55426740193265	9.42064841207154	9.77892201600458	10.6325440150536	9.6301378952115	9.75352964354512	9.95752001518038	9.03382637579698	9.17118110527886	8.24375525621021	9.77943284442451	8.59622377048226	8.99471478363985	8.79730712506638	8.93637925950042	8.56591226244149	8.67141861735178	8.31556620095959	9.73547429517028	9.52327051817858	10.4058153489444	10.2963638583711	10.4316650740859	9.43979883718071	8.74041053834668	8.58395495848285	8.77296514555269	8.56509565603664	9.29570529323768	9.11768250276365	8.76605193923147	9.18944984326624	9.68934122498292	8.9101751112732	9.6740088454936	9.12785275233432	9.25043184588312	8.63952862046716	8.8242823164861	10.2507100746996	9.70636297600683	9.13053087489004	9.57678595177387	8.78728938785405	8.49091980968215	9.65148735642367	9.28802787671434
FBXO7	9.42871528095255	9.68953211440425	9.35423132158965	9.64865711207608	10.0293721391555	9.75974109012644	9.35107494010579	9.78117947820731	10.0050429286286	9.68524293850416	9.27288903285776	9.35952748471825	9.18432869740476	9.36539968376456	9.13699521504649	9.37170689376318	9.48794719771652	9.89863477219202	9.8192592844369	9.52991076393503	9.46416017957228	9.74817356793136	9.16025920840174	8.87686052089445	8.84977582080983	9.75113138235065	9.7211923883992	9.70702637314222	9.70483169177027	9.79913358666417	9.79676374872191	9.75725904916057	9.713583573278	9.60232642418597	9.68998232902112	10.0880108242445	9.67675899386323	9.86822426958632	9.47106446769347	9.88100681291059	9.59960708932786	10.580166900095	9.51603707270267	9.19942580486815	9.46621741169818	9.65028645649043	9.62752521663081	10.2233985497634	9.40764276326346
GNAI3	8.99794481080162	8.35211481795173	8.40393926749288	7.57300775806304	8.42822292537249	8.10959802470253	8.05007331539933	7.79855588919257	7.4931146033909	7.97603077509094	7.97258009619597	8.84638020663898	8.97408853367899	7.94907368105186	8.41763376642292	8.70275919740295	8.2585490915255	8.51966581548421	8.54406910072638	8.11407218874534	8.19667382627685	7.90577609070128	7.54178012836506	8.42847187063851	7.78911120530571	8.80965395372159	8.44542034056957	8.42084346296988	8.47627443921779	8.53660632108881	8.08768801625189	7.87569667272985	8.75303145208208	8.76064205868457	8.34772598915383	8.94554528432127	8.51301456934453	8.19020157489777	8.89850064420109	8.02737428375783	8.25333344211142	9.19788196546036	8.38885076035864	7.51428486411705	7.92718195224601	8.64439692883675	8.40439767912723	8.91485590537449	8.18598392023015
CHD4	6.98207276713367	7.54405471851302	7.06603081444873	7.47233076023715	7.85135739011858	6.62319387365006	7.90431921144471	8.01287797963006	7.35459933695627	6.37133575491699	7.10510138502111	8.42150912713193	7.73867302788849	7.0783151237217	7.08866587213489	7.65842493796146	5.58826805479853	6.51828650707445	6.37562017223062	5.5391423163423	7.61239031248723	7.51077410872113	7.09976244941924	7.00850918071689	6.95221775180663	8.18999565669175	7.46252879671291	7.63444684756149	7.67975370953042	7.78994073596963	7.37836189746887	6.88699666820053	6.44385380730044	6.8236942653282	6.88699666820053	6.97261980664466	7.02441027479891	6.69679134316366	4.04426111422495	7.63772933627568	7.03073282962768	8.66771661515972	6.60773442376374	6.93101156811904	6.16466005321912	7.39269773020653	7.33034717137206	8.35483853076954	6.92445512139651
HTRA1	13.1897294700698	12.3253438623919	12.8262311615476	12.8919381767118	12.1008905613434	12.5537100427594	12.4548196543492	13.0915703274378	12.2000883782707	11.8783324721424	13.1071123201289	13.1819845935602	13.0264386805169	13.8296756404457	14.211128305119	13.8924917079935	14.6648002530508	13.3960152870815	12.8829374270213	12.7223925174785	12.4082208101043	13.8299822311541	12.4161597324398	13.2425809156625	12.3317465374074	13.6416202923711	13.2402565255831	13.542552940858	13.7651711593496	13.8602962512357	13.2628269508962	13.2403409025219	12.959202475568	12.2044263578853	12.085465932723	12.9813391239918	12.4807252210848	13.040509636109	12.5324816185471	13.5717006142331	11.7252936691923	13.5290306345181	12.5174678303762	12.5947816063964	12.6056237453966	13.3732095477699	13.5355823168334	13.6265076551676	13.4324307977881
LRPAP1	8.86578470890863	9.40142636096549	9.36471403685546	9.50847090653866	8.41831541240534	7.34622747974612	8.3219906409433	8.66741557263778	9.42491484754576	8.49610325986107	9.25486497404636	9.82194216742469	9.84391795307903	9.61166015250416	9.73227839100764	9.13329015202815	9.6125731513146	9.82314838892008	9.22111215683633	9.34469268108466	8.06367176428426	9.81102378839272	8.36055055911485	8.34505679468034	7.83167292246589	9.1996490186797	9.0660317264253	9.3790098119573	9.63336651307814	9.26747508463227	9.56101938995772	9.54799885419753	9.77925442899606	9.66158016404643	9.89166037897266	9.80643624697147	9.64227604772147	9.65091306446704	8.92968132694459	9.25987117148591	8.78044080889601	9.87960139845096	8.78920095818289	8.40684178044191	8.93968090109001	9.46467794726719	9.5757775374207	10.4760071319681	9.03364151936437
ITPR3	5.71478566950287	6.4327569613215	4.94270551102869	3.94474738465429	5.69435270269274	5.67888961833881	5.90376264034826	5.03765928181662	4.70464967928331	6.080630791255	6.10353227239842	5.00521074176318	5.39299953691449	6.55527439938679	6.96610228231675	5.98758469375287	6.12078771524201	3.59052157534181	5.79492411348419	5.69646372060936	5.68906421903947	6.00862158790592	6.61215383255394	6.78899512486826	6.98568800802108	5.00773516726204	5.048804148141	5.55114109902836	3.70868321001075	4.83673786297659	6.03908134114681	5.40676029177505	5.05231793628101	6.18964016868833	4.84257151392222	5.79663315658135	5.80707935517289	5.84009896988965	3.15430645438039	5.92005049865562	5.85014319212997	6.55921209686606	5.19217709050674	4.77224319375488	3.89463066157895	6.00323056531218	6.29682247495303	6.91645160786857	5.73975206625644
PITPNA	9.50679868040151	7.86166178936267	8.76039949685765	9.34516749544506	9.90599294862065	8.43407118233943	9.02204041099125	9.47098115665077	8.95323155992296	9.33693696000082	8.56552953661794	8.518279823212	9.23297292004285	8.90849530603018	8.84865415661858	8.90659277606228	9.51935552533349	9.44088788271693	9.69594003117827	8.95299889901906	9.10555023307638	9.09483850300626	8.26012249332453	9.90831610920206	9.07000023746782	9.15375935640487	9.07282157255856	9.43569484476338	9.48212541373171	9.24541340112696	9.04176999593358	9.18382988402925	8.92235037357518	7.90301041971343	8.29242923138077	9.90804409813161	8.52689899036067	9.59194270103695	8.80106649824425	9.42486413056155	8.78184050754572	9.72225045875356	8.88053598653696	8.61252728747615	9.06079107534352	9.07992783562514	8.78553498265156	10.2460562551186	8.97425632691757
IDH1	10.7349806436055	9.41033660355908	9.49613483157847	9.26755621608157	8.99860330310746	9.38004017772317	8.68934647106973	8.44599213469725	9.80855139593325	9.44865712315338	9.05610852490187	9.8804847248452	9.60071338470567	9.39094735912901	9.9553843154922	9.29551499456532	10.0988416207331	10.4487938271677	9.56751483487799	9.21205932049612	9.42840168524179	9.72842973085173	11.3309536239602	8.02627584424344	9.35711097054391	9.9227829996494	9.33674635787085	9.1293158555468	9.04433094889973	9.68416643409694	9.53473662721599	9.67274243648072	9.58494520196344	9.594306445983	9.79018065993981	9.64835260542846	10.0210822805289	9.3949630696912	9.35940711622941	9.51299340646432	9.0984360422882	10.3991504223337	9.24910426091308	9.01702428672061	8.96943661239101	9.50323773416613	9.37624057253599	10.6611263491686	9.47843695607975
SEPW1	10.4097893120634	10.0044865894095	9.84812682294944	9.54263803305646	9.28259813848266	9.52973401081012	9.39952984858488	10.2082770727733	9.14769491745869	10.4182445618755	10.2795838113682	10.5451481281794	11.0766043197229	11.5441767074346	10.4389866856094	11.5279825951398	10.4339290717492	10.7495368006129	11.0957913910373	10.9198792385409	10.4601286085944	10.5612584527112	9.44767553971896	8.90339042591124	9.55025906329432	10.3458576227266	11.0144906861776	10.5880326856951	10.5740733267839	10.5231645002659	10.5247600352028	10.0177407719937	10.3860987494757	11.105431621179	10.9879143833385	10.1805066263281	11.5611812010984	10.1171090810966	10.0842797798008	10.0482390920858	10.0037340318801	11.30017097572	9.82079378083053	9.46914936078134	9.96571619453498	10.411558055495	10.426017747392	11.459004836233	10.1711304689609
SLC7A5	5.47054123899515	8.82771320685302	6.69886199393478	9.00810956058629	8.34738935338956	7.46139544596429	9.91535159700266	10.9448355621503	7.64415629387489	5.7309361587041	6.67781588058714	6.58193068442305	6.13099901603347	5.19732621469378	4.58930717271529	4.74468033460162	5.56337745177923	6.75267496646903	6.38548457334646	5.6841261441644	8.99714309969262	6.2620976639964	6.0796181423442	10.7214142221539	9.19910883582488	6.1551168827199	6.58608171125706	6.58255372741667	6.39249098527419	9.76987201902482	6.28430054249882	6.31400675112976	6.75386219072847	6.68528215782847	4.73728256929874	6.39027652344523	5.04699074215463	6.21357403690783	5.89613079992886	6.21598248747401	6.50136761592648	8.540179466248	7.26319843028489	6.426821980625	7.6624544132458	7.38499550363593	6.23053753252927	7.28621792888875	6.50561002732357
AMD1	9.60441079691497	9.27301922344182	8.06705170581235	8.20371737875191	8.9063694657466	8.42512557340976	9.12365268673798	8.32010254944046	7.6481448152149	8.31318768215741	7.51044098244224	8.35583619324857	6.70474542061237	7.98060348204935	8.4689165580048	8.24791741493087	8.00590463474929	8.3625933986868	8.42868674914932	8.06578295187089	8.85371783404907	7.35542155460421	7.95344541250376	10.2395639766223	9.71494404254485	8.47770976173882	8.03979241814789	7.91987631769032	7.95567681831094	7.90146889259306	8.33942675112506	7.78081260721112	8.28051658410928	8.03199487657944	8.08881859690317	8.79125715499321	8.14709658841211	8.38000000915402	8.42542828185483	7.91862667510672	7.89823836994938	9.49337306111218	8.04367742187194	7.3693825577854	7.65572048225586	8.58201073881689	8.35106280994638	9.24508466837976	8.38399086284416
PSMD1	9.58359680589623	8.48694419240596	8.92963595517479	9.34141073150052	8.94489352617643	9.01480099256513	9.97374313110139	8.46924088547998	8.91647787970183	9.94471724098357	9.88021274001865	9.39585072875937	8.78642915383232	9.58059276953342	9.35170736077905	9.66800266859625	8.78876342018165	9.27600995824483	9.23657528113229	9.57227914561495	8.56509692947428	8.74628123787229	8.54081063796044	10.2675219801257	9.75163740844262	9.53976269291484	9.21006895423321	8.92077273983412	9.23426881844994	9.40693506369014	9.64692618487366	9.26012986875372	9.03400838609764	8.62531494928967	9.25246192236455	10.2891336978784	8.52122656728426	9.54170785767373	9.76138575567354	9.54902649868837	8.8028971051572	10.4138043923978	8.62169753556969	8.75654271265393	8.64218457759422	9.55078214045233	9.76062036912575	10.154054578039	8.90697872658589
CREG1	11.0146951630175	11.6849275646621	9.87261920797306	10.8887853400256	10.7857242020959	11.6089796785802	10.5979276657685	10.1429988484311	11.8330848833881	10.8435507308426	10.7561042869709	10.4945500839547	11.1809365282373	10.4887342984571	10.7578196732089	10.8032597602218	10.6761723400392	11.3355568845215	10.3898651398891	10.9599351831001	11.1153964096333	11.8150132917688	10.8252692476153	10.1009924233169	11.0989915601007	10.6355258092508	10.6386812981493	10.6729211698747	10.8787891144314	11.8181060678742	10.4819329493306	10.6977001653642	10.4253184707349	10.6119207551866	10.6899717682867	10.8282662886596	11.4897173604504	11.0247964314111	11.072007963054	10.8349622808451	10.3857219159022	11.7304907369479	10.7987379949148	10.3972945489858	10.7832712796477	10.7932707992345	10.4856715899675	11.7280056080188	10.6206556024147
CSTB	10.5519108783199	10.5988598238465	10.9693917773431	10.7125085536637	9.9185735339231	9.25005376023903	10.7968309043688	10.4682033188553	10.8323773677102	11.0397604902903	10.4856077808936	11.400006336357	11.6636516059984	10.9701390006908	11.0338787768091	11.1984050743886	11.7175233116954	12.1606422811638	10.9161294135737	10.6392518280081	10.4975712373797	10.9892453706244	10.2588629815014	10.4848774186286	9.86199103801376	10.3405218518757	11.6219259027538	11.2191699852751	11.1494399197959	11.6851586725034	11.004838052369	11.2300054450629	10.4954202138298	10.9395241868585	10.6198796378209	11.4170650390196	11.255852192489	11.3900814258114	10.3403138873841	11.3057662961566	10.5637471821468	11.5422878817623	10.4716616860041	10.4281824304657	10.2444879515677	10.7692679091205	11.1390305747189	11.9365647502712	11.2067287200608
PCNA	8.79051345584714	7.38240034247979	8.12580810652728	8.68844411086528	7.98461860239588	8.73565680376648	7.95143951370211	7.03964493885144	8.1838020515343	8.48166463835316	8.51753451424789	9.04504540634482	9.65222850846428	8.42978589298856	8.97920715795296	8.49324367306642	7.90035376052582	8.36580533314733	8.62326193759102	8.29343309954513	8.38954658773856	7.44086373445614	8.16180182022333	8.54548335271343	8.83854903457184	8.0607222898337	8.67002349927327	8.07922311682047	7.91401944483483	8.80494681427865	7.71160516807513	8.36746412896362	8.18940120969823	8.59443159156922	8.78273038745379	9.43800224790063	9.2603273913612	9.06730945336592	8.31470831326047	8.25472467180698	7.80606762197835	9.06223118809721	7.97451073566054	7.73398298593123	8.16234022519809	8.29931025776575	8.82369326504238	8.82323812625061	8.39210886817834
RRBP1	7.20718970242723	6.39511517031352	5.36050636899867	7.27584477840684	7.63855336329439	3.29525985860955	5.45864763311808	7.50437318472827	6.02616507573647	6.66132303593734	8.06608006514405	6.77843435891441	7.23555945057187	7.58101142137843	6.74027271243531	7.05348380030637	7.55409635049834	4.57107718367633	7.18592971869549	6.32518275296803	7.01782681420551	7.06075929827966	3.7787519857017	6.96556149926056	6.27372584767338	7.10507990908931	7.99103520479747	7.76343983520272	7.74277420216638	8.04131489050474	6.73820107359878	5.8946542185004	6.27401432101348	5.98621295204773	5.21646727238869	6.76659276923138	5.06943172578589	5.48066150653383	6.32659616497461	7.55300260056549	5.31556555672432	8.13212199935039	6.37450631797122	6.36306731963146	6.21139520785913	6.51885781409025	6.29116588681957	8.12691935847652	6.8805738659703
TNFAIP1	7.71337526200829	7.88626138544374	8.43656460483405	8.2834392216345	9.16605168325011	8.54815450444842	9.51084493879594	9.42687900685507	8.53330213382928	8.3952967112065	9.11999861407709	8.50713774333398	8.1557706101142	8.20521651775039	8.08644514075165	8.65509088307978	8.72845509408743	8.55709450704484	8.65289484807371	8.49194761129207	9.52390685565252	7.92084388429362	8.31313999943439	8.35288433473237	8.00593413241062	8.16689194206447	8.76565657907943	8.33213366141785	8.52040739260525	8.6997424393608	8.65982918317348	8.61516895815243	8.62385456756774	8.30246533521401	8.80034423310623	8.76674430920641	8.26351788252341	9.32782819574313	9.44599282055997	8.41982749768846	8.37448143527485	9.31106131681202	8.14234567275115	7.9687232927186	8.36997026654432	8.7992760709272	8.84157218565945	9.61001925630698	8.27646732673428
HDAC1	9.20803567631619	8.00989862060686	8.46288811149298	8.88347041476215	8.08537311164269	7.07163510419939	7.52815583649037	7.21581041546678	8.5851807366505	7.54641007424022	8.65054864313764	8.11702680875168	7.77738187027478	8.43004477513017	8.29289760689257	8.6375276434588	8.48929402914464	8.0559420094455	8.43625859119259	7.84726697054024	9.33538015264509	8.56748369096492	9.02609463861512	7.59568483960546	7.26363456888749	7.52834969639644	7.97318357569737	8.36738294904766	8.33907055760592	8.63432372224915	8.2528117150863	8.14019088292305	8.10578934296019	8.82795191656298	7.91654285775439	8.2813120512021	8.26104836955834	7.77662466742229	8.12142485277206	8.20566112266647	7.76038420738555	9.23139060813581	8.15660423500925	7.7862925078858	8.17996925554027	8.21391340976092	8.10215340337188	9.11801929299352	8.23077370909201
DDX3X	9.93161535206958	9.75902245309155	10.4225348975771	9.98546973959377	10.30479452575	10.6925849909495	9.86435981637967	10.0987636278425	10.0473981009008	8.8140544966163	9.25263443221411	9.03644230183633	8.80990453522985	9.09239473182912	9.45013364374289	9.02569387855775	9.90917289725171	9.09480293313444	8.67562577693159	7.83446101703084	10.2815427875804	9.23849539524176	10.5895108394207	10.4724449343116	10.5616104391863	9.77257437180052	9.05843814144328	9.47651516627804	9.54086665092172	9.48474791477859	9.16997109212065	9.05209360606382	9.10828612744499	8.97316055230267	8.34259139569562	9.06186158564452	8.71704442544091	9.73551534187191	9.09986095649258	9.62671786588417	8.89571671432415	9.91509906792575	9.45147354769973	8.76152596410592	9.60459281323906	9.85303322883047	9.43217660637149	10.5945459535163	9.68914188576511
LGMN	10.8867404174437	10.4361100005933	8.83307302743605	10.0824807357647	9.94489925635753	9.94579020989401	9.23077023325035	9.49777865013346	9.33923306224362	9.03044288434356	10.8028008513637	11.5566049690612	12.3076453786709	10.3309602884808	11.267609681441	11.1564930917348	11.4948683261184	12.2423251636961	10.5325540601789	10.9274448138389	10.2235523736222	11.1857465701936	9.20696015203567	9.91877900330694	9.61904846167466	8.89270220723986	11.622866442011	11.1906419944676	10.9431035311818	11.5955215474163	10.2681045619163	10.4304521866327	10.858682936175	10.5156475631258	9.92294636582195	11.1577102109037	10.3964614763894	10.6759420544776	10.4488455676096	11.4215785058757	9.8256008336875	11.0490024524135	10.3945478644194	9.55837791348892	10.2316779190521	10.5739542952635	10.2022904296839	11.452301016596	10.3231154531646
PPP1R7	6.70823779633011	6.49429196053878	7.19090933405567	7.50289001568411	5.85488059869761	6.2353742598878	6.04984880022676	5.52703912472589	4.49930349042752	6.53246162410493	7.24431046234472	6.67836358668172	6.87862545346913	5.96168262793308	6.14652654213871	6.74857012457054	6.20923473309785	6.21566450844551	6.83135289432298	7.3265827756548	5.96663826582522	5.10876646511623	7.17196738624258	6.02179348409451	7.28109026343335	6.02978035840183	6.29689613363711	6.12934572141209	6.32468215623915	6.12326309247048	6.42954615984847	6.39166532096154	6.79367768018	6.10175015633676	7.17484639083877	6.88681154925063	7.26105196783712	7.21576374092068	6.43600690917045	6.20254884273232	6.6278963817982	8.14756101731101	6.21854806874418	6.38764718414343	6.29042310550307	6.34342454756631	5.95969657005659	6.70665276335689	5.7157324614534
PLS3	10.9926207496553	11.1918045444648	11.7844596148292	10.6339553936877	11.5269491217199	12.3345674305301	11.0657597984125	11.3348617608388	11.7571682158679	10.8900818083611	11.7379083545927	11.2801084287146	10.7736036414989	11.921243277682	12.0380248729013	11.64356409891	11.2534021961742	11.0739968847238	11.0881740980341	10.8082648137775	11.7644524708303	12.3790602790867	11.6144361449865	10.2142549409595	10.711888203444	11.0462477665596	11.8473588412287	11.2421287702483	11.3016479001919	10.7429979150188	11.5944044459024	11.1486410004596	11.3984167950161	11.4492330383632	11.8814018378332	11.2015890013856	11.5887321452062	11.6290129719087	11.6727713512055	11.1718426443922	10.5414045419697	12.2348273809514	11.2773022752788	10.9601506919941	11.1812327153904	11.3918587473542	11.1897954173801	12.315934672691	11.4240989508194
ERP29	8.98501384418154	10.7159957865543	9.60515902756971	9.38625611638247	8.91729151102583	9.40151879695947	9.26523062361785	9.99346347459557	10.6118568688583	9.93464620432973	10.1148110586049	10.492155803649	10.1222296162554	9.97942734386791	10.4278918776386	9.86134692924792	9.92169030561929	10.2620839237813	10.3197938765265	10.099586345538	9.44783768881622	10.285127097159	9.61048430110142	8.25389523737176	8.37914852941823	9.93689587553473	10.2457920395452	10.3639255830267	10.0004895710762	10.1100078955728	10.2481860860304	10.3774181910328	10.4814785832442	10.9965386091155	10.2541077148162	9.97957713941883	10.557996800506	9.99959107194133	10.0101399343369	9.99627345723093	9.53074903600556	10.9881107612568	9.85688506058267	9.52514071573044	9.78438737892359	9.94735231353449	10.001328315226	11.0142906072831	9.73239706342667
CTBP2	9.08684856833983	9.22987040540626	9.53344481919705	8.65996222277885	8.04166757458451	10.4021106296498	8.36129460966644	8.16007261124228	9.6452149505923	8.5546051373325	8.58574850130097	9.00893848811374	9.47472577540865	8.84569620550212	8.82525573819874	8.84104818344488	9.02191451513302	9.13158177807462	9.48009395607711	8.80095761561174	9.74398112459576	9.19125165694926	9.95604924589808	9.55654311797317	8.77252571876123	9.14868351233293	8.40699206764195	8.33901810136449	8.69444373650083	8.20865521256299	8.9140636945145	9.0396980673423	8.89278241773219	8.59293849840228	9.77100655737689	8.30183180916139	9.48088848087574	9.43143848115032	9.3248037820358	8.46370438937688	8.59549477115633	10.0383189761901	9.1156310523931	8.39197903673512	8.5948218956557	8.78861366574841	8.40157831517972	9.55221543510457	9.09655847340647
SNRNP70	8.81690694577317	9.43106085776722	9.41036692711141	9.81950693160531	9.87128224104866	8.46019581450596	9.86543312773379	10.5910662954354	9.8383052411172	9.58264221197967	9.56655111870536	8.70398904652385	9.008283370406	8.96431013268167	8.43550015840671	8.39957983409248	9.68006752030679	9.5694884280061	9.34116475284591	9.77783855409559	9.89963934666262	9.85038305796352	9.21527381962537	9.27444191434957	9.17880731783774	9.52633757524487	9.44627702362863	9.92464771493808	10.1779522711483	9.98305933195594	9.24889339544014	9.95008544139155	9.05853122397006	8.93780930180947	8.92775593874421	8.84879411375745	8.18277873219651	8.72817358206549	9.25687603393791	10.0462296578034	9.11003356689811	10.3510772064231	9.16845221185801	9.01228804337794	9.38226634616144	9.30959511047548	9.31584158372438	10.5749449854838	8.91999236315926
RAD23B	6.73972267385538	8.42300033815362	9.13584969741832	9.19552077215014	9.73561544690066	9.57912586639189	9.64581526488228	9.35958966571716	9.6381414362574	9.52126734491546	8.11775588957379	9.45105316603757	8.45532565880253	8.67388968221258	8.94569129368345	6.62029043842455	8.9692473086759	9.65501227382236	8.95373849692318	8.63648174701079	9.92848957296311	8.67373795817315	10.1921901839518	10.0447478263355	10.7546324278543	8.19024974770953	8.2573579202979	8.52281658766245	8.43140249376024	8.50026680848864	8.74189653835665	8.58620227180953	8.5066183254601	8.59392493381644	8.29052490859607	9.10843189947456	8.67119347811457	8.04606776697839	8.800558322547	8.44517728615591	7.98910402011756	10.0503724286386	9.46635671230884	9.0429726417241	9.21333395545731	7.97891943956672	7.52588831456434	9.61210709017745	9.0885248967707
SRRM1	8.16906212653421	8.36845804289273	7.99990731105596	7.94689969201195	8.56438103337548	8.48220427175379	6.43093211725647	8.44306099334009	6.82100930448917	8.99078810119364	7.60196986426436	8.05495960632224	7.53734246034199	6.92539505290896	8.02516646611639	7.6949382836518	7.27265559704268	7.38132206540435	7.89005183451108	8.23943999529578	7.75652426487772	7.37858095676511	7.53826249061848	8.1302484774197	8.23699454559055	8.5812840411521	8.21364961977574	8.65281367092026	8.79518375579465	8.45334254259813	7.74763859365595	7.36823599228601	7.75406173050051	6.82032453308287	7.32709113130317	7.82769346436353	6.48216351011813	6.97230622975996	7.96987328733201	8.76197399653724	7.97166849753181	8.6636155616301	7.6003552684856	7.42755795540483	7.0061505123638	7.94422761081658	8.03670102464086	9.00789957669006	7.61041506342054
NDUFB8	10.5780226257523	9.83936320513735	9.65063644137757	10.1182545653496	9.22993556932554	8.1957189452072	9.89187633350631	8.6599658488415	9.60397978843794	9.15215576563996	9.54043961182697	10.2592960833295	11.2792782058214	10.5268600416598	10.1551051007534	10.711367472572	9.82502461613901	9.46611668575528	9.73291306537793	9.63654920698465	9.5476938337038	9.66747404769094	9.64725718225437	8.4535880959465	9.57148173046704	10.2778255535432	9.33890882995635	9.59677114381803	9.97808400237296	9.57479902422719	9.40640236362685	9.35042122957891	10.2700319307649	10.6156689046207	10.9938600015395	10.4455399286207	10.9932033405342	9.94063821363152	9.72591842646801	9.36962071897888	9.80135264150796	11.0903861980579	9.92205397889283	8.86423357478778	9.79909746694255	9.73458915324887	9.95321581241365	10.5503426045334	9.49906335792099
ARIH2	6.75293986709218	6.77835414802014	6.41214961946635	5.98701637611939	6.42725873418909	3.47202096741394	6.1749022872047	6.29101126423862	6.03337972989436	6.68464747741501	6.09783541829298	6.24431868048861	6.23599295635372	5.925190585198	5.60331475097325	6.58704882906588	6.5338556905316	6.77717670221739	6.53744629509435	6.62517640375269	6.7248002171862	5.93083566440237	6.41908590080668	7.74956008652114	7.06538979120951	7.54434421820397	6.06762915709586	5.94229527334734	6.65849169073392	6.33496454812489	5.47480624067069	5.25792827013317	6.08764753876236	6.51448959099718	4.58991822346924	6.04449628069334	5.66534581292487	5.47154727206628	6.02745131619519	6.69143086181006	6.55542638269184	7.33914758500003	6.1279462938439	6.38893130870842	5.82288514291392	6.41940086084377	6.36619891489832	7.17374390461258	5.62300039680718
[truncated: 12,074 more rows]
[truncated: 19 more columns]
