# Supplementary material for: Immune cells with senescence-related transcriptional signatures orchestrate the inflammatory continuum in osteoarthritis synovium: a single-cell and machine learning study
Source: Front Immunol. 2026 Apr 17;17:1774722. doi: 10.3389/fimmu.2026.1774722 (PMC13132789; doi:10.3389/fimmu.2026.1774722)
Supplement: Supplementary file 4 [file Presentation1.zip › raw data and R code/raw data/combine_before_batch.csv]

	GSM1332201	GSM1332202	GSM1332203	GSM1332204	GSM1332205	GSM1332206	GSM1332207	GSM1332208	GSM1332209	GSM1332210	GSM1332211	GSM1332212	GSM1332213	GSM1332214	GSM1332215	GSM1332216	GSM1332217	GSM1332218	GSM1332219	GSM1332220	GSM1337304	GSM1337305	GSM1337306	GSM1337307	GSM1337308	GSM1337309	GSM1337310	GSM1337311	GSM1337312	GSM1337313	GSM1337327	GSM1337328	GSM1337329	GSM1337330	GSM1337331	GSM1337332	GSM1337333	GSM1337334	GSM1337335	GSM1337336	GSM5176138	GSM5176139	GSM5176140	GSM5176141	GSM5176142	GSM5176143	GSM5176144	GSM5176145	GSM5176146
RFC2	6.68229237143083	6.12101540096137	6.32912359629157	5.92599941855622	6.13545278418517	5.17791779219584	5.92362461136832	5.48542682717024	5.45285896471381	5.97727992349992	5.98868468677217	5.67807190511264	6.86170728658586	6.02014657311178	5.8703647195834	6.3110671022556	5.55765515472542	5.69209237542757	6.2364926183813	4.44625622988956	7.0389189892923	7.37155886261196	7.49745269597724	7.85735900975864	7.43962313755712	6.80864246791806	7.28632672709055	7.64457735701838	7.01234519041983	7.32102612859297	7.6560672737256	7.61397358738023	7.38715571766298	8.00506308001346	8.13134253912326	7.94602898951548	8.60806996772166	8.17042585027251	7.43462822763672	6.66959375118833	7.23360050460519	8.31705076399099	7.03792027677988	7.08570082909177	6.82025556365805	6.73998307907973	5.86537201066044	7.68213081425516	6.90120480571599
HSPA6	7.81762325751143	9.02042441520043	8.56871618873173	6.28909670241999	9.69609817095586	8.36632221424582	7.89056829030659	7.75755668893945	6.86418614465428	8.12308675098106	6.62643913669732	6.86913111964429	6.22110372536788	6.17990909001493	6.45121111183233	6.63517394667492	6.67101024127845	7.34429590791582	6.75622271284729	7.21042783040149	8.59245703726808	9.24887634283713	7.76354436429392	8.76121877592938	8.70424950200186	7.46515822966425	8.23935985027747	8.80638850801618	8.89056829030659	8.81538329581354	7.78004757606187	7.86232740051799	8.67983193343985	7.36106648879432	7.5461227588578	8.03507399737762	7.89602960297675	7.76884595975339	7.85611423397746	9.30674526918095	6.86333141977238	9.89353513448759	7.63380898191332	5.32320431535425	7.7770053908147	9.78063982585257	8.86057178742728	9.60897737484619	7.72811098660921
PAX8	8.43379405875492	8.49864978776841	9.14312807294381	8.76652890859886	9.11556391523799	9.24555270625568	9.29001884693262	9.0566377151132	9.21359030288131	9.35645197022176	8.92570278135133	8.92807417295309	8.83352263642477	8.762880292917	8.90989308377004	8.92896244083598	9.08135028058369	9.53935270870135	9.34007262383112	9.45676508833648	9.44625622988956	10.0372723902463	10.0635299063006	10.2616248355791	10.1143930548673	9.87482769782767	9.80203161570493	9.71819035587747	10.199058823653	9.8808079483628	10.5691910562654	9.99194693915176	9.85330955540367	9.81954046050572	9.77676200178623	9.69783635796238	10.1073478670371	10.5587076930211	9.81346055669168	10.2455527062557	10.3135746479145	11.99492615796	10.3096582424587	10.240576700406	10.3949342266212	11.4710045101128	10.896521622225	12.1414493959692	9.92878483100656
GUCA1A	3.99095486039699	4.34340782229781	4.48542682717024	3.91647664443772	3.63226821549951	2.67807190511264	3.0703893278914	3.73335434061383	2.60880924267552	4.97269265400426	6.05311133645956	5.12515513132229	6.77610398807316	5.59991284218713	5.24792751344359	5.49185309632967	5.81249822533356	4.43962313755712	5.62058641045188	4.94485844580754	4.85299758761332	5.28540221886225	5.7839804136838	5.94251450533924	5.90448409790142	5.10433665981474	5.87282875953489	5.35049724708413	5.37851162325373	5.73335434061383	8.41447383643093	8.69244114734777	5.31469652565629	5.95652136333312	5.14974711950468	6.56071495447448	5.43962313755712	7.57969306345875	7.09275714091985	8.54109661534952	6.26698138504889	7.12544446807419	6.01905246657195	4.94363069594144	5.99052834033009	7.85621385557302	7.07496562446637	6.38900745251888	6.6748278321868
THRA	5.54225804976692	5.65821148275179	5.69488019279919	5.78135971352466	5.9518675043269	6.04657836662033	5.86294724802092	6.0639343057541	5.51727569320958	5.98185265328974	5.96347412397489	5.48542682717024	6.45779126025604	5.15785216914174	4.99548451887751	5.80992886572143	5.60584986719498	5.10852445677817	5.55151601762801	6.62643913669732	6.6724253419715	6.31650781910311	6.60880924267552	6.34518344718767	6.58796498888268	6.64673869830785	5.97956810009519	6.5713734359732	6.92124588858559	7.32282949762889	7.14465824283188	6.35755200461808	6.05093696522523	6.11478344724985	6.70597790168252	6.4245862262511	6.24792751344359	6.89360490485829	6.45450493755737	6.80992886572143	7.31455152389317	8.69183422991332	7.13462140458048	7.17311743694491	6.94774796641166	8.32711247074709	8.33644853842534	8.534746421104	7.38111894851245
PTPN21	4.96809075204526	5.16992500144231	5.0574502721839	3.97269265400426	3.35049724708413	2.32192809488736	5	3.91647664443772	3.12101540096137	3.43295940727611	3.83794324189103	5.20554891117303	5.24031432933371	5.34695688937888	5.28169825009883	5.51412226017071	3.48542682717024	3.53605290024021	3.54843662469604	3.91647664443772	6.43629511983936	3.86789646399265	5.19377174339668	5.12928301694497	4.01792190799726	6.63517394667492	6.35579154675365	5.81762325751143	6.69348695749933	3.93545974780529	4.55458885167764	6.24412594328373	3.97269265400426	5.77873424411784	5.83794324189103	5.24792751344359	4.36457243229586	6.14974711950468	5.79960542245267	6.12515513132229	4.97374901831106	8.89912728198134	4.97521287049928	6.25475653358552	4.47889416913021	6.15790066227769	6.03840984204661	8.57568294193648	6.71493235178568
CCL5	3.95419631038688	2.72246602447109	2.65535182861255	3.92599941855622	2.70043971814109	3.30742852519225	3.99095486039699	2.94485844580754	1.37851162325373	6.86542397831313	6.44956137461324	5.1168637576909	5.43962313755712	5.1333991254172	5.74416109557041	4.02680005934372	6.43295940727611	5.73063995591679	5.75488750216347	5.04439411935845	8.49944729748518	7.70321146739115	4.97727992349992	3.4594316186373	8.95594045128948	4.6724253419715	7.73470962022584	7.91826695909256	7.80671071796524	6.44790974874208	7.08746284125034	7.86727873970966	7.98868468677217	9.56033283421244	6.30560578958543	5.90929308582382	7.22881869049588	6.67948009950545	8.05636676102453	6.9898202201176	5.7129918894618	5.10948593301561	3.01189096612251	3.49072414660643	3.84826738651841	7.21360974280478	3.49332709801001	4.9080539004716	5.54102844881908
CYP2E1	3.96347412397489	3.82781902461732	4.90689059560852	5.75488750216347	5.0703893278914	2.90689059560852	3.33628338786443	3.49825086752783	4.35755200461808	4.6724253419715	5.26303440583379	4.33628338786443	5.36806987653208	4.90207357931074	4.47248777146274	3.30742852519225	4.83289001416474	4.66106547980695	4.31469652565629	4.77082904603249	6.45121111183233	5.89481776330794	4.45285896471381	5.88996019965864	5.20945336562895	5.75488750216347	5.43629511983936	6.52512925120397	6.33985000288462	6.2364926183813	5.82273014794452	4.99095486039699	5.4262647547021	5.41616416473313	5.39574832817903	5.10433665981474	4.70597790168252	5.93545974780529	4.74953426766926	6.22496636500027	6.22389165847527	8.0612901780291	5.72551486572597	5.77661726451748	6.33922648141743	7.67425583715087	6.96752600848197	7.76856811002047	6.38334832619326
EPHB3	3.26303440583379	4.35049724708413	5.28909670241999	4.87282875953489	3.93545974780529	5.57591736111815	4.39231742277876	5.31469652565629	5.18189764310839	4.45285896471381	5.91169158187234	5.8923910259134	5.60584986719498	5.71973105674985	4.53605290024021	3.92599941855622	6.13750352374993	6.46597446450407	6.02458563827827	6.4245862262511	6.71011763204345	5.07895134139482	6.30742852519225	4.80219321694183	5.91408609701272	4.85798099512757	7.39489136644259	6.59395128394841	6.88386515450979	5.90929308582382	7.20554891117303	6.48220292629596	6.50937914891469	6.3019533951261	4.92124588858559	5.6667565918848	6.36806987653208	6.73335434061383	8.96751448080097	6.67666233485797	5.06959047200432	10.039385184221	7.71848492813757	5.87394112608087	7.37017300086589	8.22177560177169	9.05311948418716	9.83511561525822	7.46114380259022
ESRRA	7.41447383643093	7.34607044078517	7.16591193893569	7.28540221886225	7.4749227003798	6.69209237542757	7.19770815795585	7.32282949762889	7.21529030565123	7.72383156649532	7.31922050252387	7.42038134119664	7.38629363515099	7.04001567884788	7.14159627838382	7.41278152533848	7.44045394382303	7.58345891013077	7.52825874275841	7.51333282374013	9.22929950871093	9.17317741512042	8.8811139606751	9.61948637605555	9.35931031689044	9.43733595030142	8.992088609014	8.94280770624278	8.84580364621588	9.05120894091477	9.28748152987444	9.12593001006667	8.50462039240355	9.03699777426735	8.81922110355015	9.13365599269125	8.89542381038297	9.41996017784789	8.78430766672838	8.46311561989236	8.72762099621362	10.5656162146729	7.41102789029469	8.18633217529214	8.60574988229787	8.74712888915593	9.25451137366436	10.1942028122415	7.9931705078529
CYP2A6	6.4966540825935	6.79441586635011	7.52199295640167	6.77214959078454	7.12928301694497	6.67807190511264	7.84674402324487	7.30469355747101	6.54843662469604	7.30103884990315	7.17990909001493	6.95070169008901	6.57742882803575	6.68088692071969	6.92955431573285	7.14567745519564	6.87159726561385	7.00562454919388	7.02347715183043	7.64457735701838	7.74281466986289	7.94895120044142	8.04712391211403	8.18040648531064	8.3389591754152	6.91408609701272	7.01122725542325	7.50858711208948	7.3371758685863	7.77478705960117	7.91945926911157	7.53216108498321	7.22978016673333	7.01122725542325	8.06770324437316	5.80992886572143	7.70597790168252	7.95535930524299	7.13442632022093	7.1053847492476	7.95421957947408	9.69950131443575	8.07350428789328	7.63832005929785	7.91177545705279	8.07846573730848	9.46677596573521	9.80956235920089	7.25563291119381
GAS6	8.90508609876177	9.82065765346893	9.97556140627362	9.02873489348489	10.4588167027904	9.73876783680019	10.6465587101545	10.4902492106271	10.0475329358963	10.3525952311343	9.82320799339439	10.0726685733536	9.37242979233409	10.0846755368405	9.99166355768535	10.2137117981057	10.4812949046311	10.4481163054095	10.0935496128106	10.6520382720168	11.3552960306777	12.3904645601436	12.4604814939364	9.85471257624665	10.7874128739059	12.1521263653425	12.3610390650422	11.9959790885479	11.5478585060584	12.0194169829442	11.6439463553971	11.4836142694714	12.6254805504711	12.5638397632878	12.5009414409966	12.163586784713	12.1800956333474	11.9678746773027	12.6657800283295	11.9952018314972	11.148139702157	13.640403117796	11.9795931069736	11.4532294723666	11.8945752731753	12.4651862954026	12.432523631703	13.8026880081556	11.6422367577056
MMP14	8.31786479839195	8.53449743373817	9.23840473932508	8.7921395522779	9.07440909934374	8.4446008137115	9.06904691126817	9.3449616135529	8.96520709119934	8.93251005337989	9.1093083171837	8.63299519714296	8.52982094652869	8.45984141697577	8.55074678538324	7.90448409790142	8.71458897559915	8.63734941083314	8.79603960882977	9.12386274116071	11.6318136658751	10.3083390301394	9.74214098549815	9.69870466677034	9.5077946401987	10.0200076319992	11.161824714215	10.5304063370991	10.2394791946992	10.3126560986063	9.80751592814458	9.29462074889163	9.53857696192052	9.16364967601582	8.76586620990054	9.31356331136435	8.98953642056108	9.93487029119203	10.0967151544885	9.96477404450814	9.76615949162313	11.3510275521961	9.64183680745129	10.0374508626053	9.5862975028748	10.3653600968104	10.1266528549237	11.2520917880135	10.2453506672683
TRADD	7.37330019660839	6.98868468677217	6.55305325276641	7.10852445677817	7.29829173062012	6.73606362787181	7.34163000932991	7.38887833881199	7.69278983497265	7.35314682549808	7.36632221424582	7.93369065495223	7.28262513419167	7.34607044078517	7.26865895502767	7.22303633790187	7.3983161634002	7.73199778664374	7.5909612413426	7.82464058085342	9.48220292629595	9.43483669451678	8.45327063401062	7.89784545600551	8.73910550679375	9.34717841644894	9.68334556167657	9.48300957716455	9.64655871015455	9.84250749117725	9.49265437101891	9.92851837525789	9.40429006444484	9.84549005094438	9.54245153129888	9.42353615338948	9.95971220517869	9.13545278418517	9.283088353024	9.4743143533158	8.42841461299942	10.0286658369288	7.92662215822651	7.52573220617682	7.92336314376428	8.36872906898346	8.64377683936532	10.1318312438904	8.73123755888705
PLD1	6.18388345903223	5.762880292917	6.32373033752135	5.51727569320958	4.04439411935845	5.12515513132229	5.43295940727611	5.85049941375812	5.20554891117303	5.22881869049588	6.65391987311942	6.29829173062012	6.74011804283313	6.49024921062709	7.40087943628218	6.73741636593706	6.61028665708102	6.03782146543497	6.62497817956904	6.84549005094437	7.59544398458948	7.83794324189103	7.5274770060604	5.82017896241519	6.83289001416474	6.89845023280787	7.30924896081662	7.52591226074335	7.57893871309339	7.75087443965685	7.31560245663795	7.55458885167764	7.27052894238072	7.54997714277182	7.51017075115177	6.2364926183813	7.56071495447448	7.10433665981474	7.14261765544658	7.15076274435542	6.4255163722696	9.16687860246075	7.22143245219929	6.70172924395633	7.26447075009911	7.91888112181301	6.6616926021993	8.03712410410999	7.19781625775768
DTX2P1-UPK3BP1-PMS2P11	7.67030217007853	8.06069593168755	8.4254257345907	7.77544567410286	8.44169925684027	7.99717948093762	8.99661471481536	8.76088624278491	8.03452387533439	8.47045552004783	8.47937609116166	8.55995061271308	8.52002930421219	8.44584255388934	8.51017075115177	8.12256919221645	8.53566419081016	8.79051141189419	8.3371758685863	8.59469782732387	8.81249822533356	9.41235813720898	8.93398565445043	9.12876767668555	9.25266543245025	8.4241662888181	8.95826269732954	9.1106138055009	8.80348537559595	8.99971819610402	9.03562390973072	9.27006167272776	8.61286849729104	8.46025109894385	8.58345891013077	8.55535603863583	9.42689369972734	9.33472021685999	9.08560523678396	8.92837032301897	9.98269417015167	11.7888121170529	9.81016672363704	10.1175002532241	10.0014785680442	11.3285683479411	10.7499532051641	11.9070446251375	9.73571847661106
BAD	6.63807383718072	6.64817779572482	6.13545278418517	5.67807190511264	6.68509917200661	5.79441586635011	6.24792751344359	6.42794133250948	6.46597446450407	6.5453506448223	6.32912359629157	6.53760669149529	6.59693514238723	6.77478705960117	5.96347412397489	6.83035674741922	6.70597790168252	6.51884982870769	6.69627208392586	6.88386515450979	7.90568784852686	8.04001567884788	8.06231602735572	6.79441586635011	7.51333282374013	7.93251005337989	7.88630626345243	7.77082904603249	8.06339508128851	8.08268130295035	8.14873077917319	7.61618123133188	7.88752527074159	8.07307041961431	8.28262513419167	7.72383156649532	8.51017075115177	8.08533966935737	8.1106138055009	7.65749710044411	7.42818427463273	8.90388184573618	7.73932832570286	7.2437071583529	7.35040000333232	7.51314329470138	8.01828921413966	9.2040135204483	7.61207968209393
PRPF8	8.52591226074335	8.87897051015108	9.07895134139482	9.43754402631547	9.15658875278909	7.83415498140132	8.61028665708102	8.84611717333673	9.06958402781975	8.88539133157044	8.54689445988764	9.0131830735375	8.88752527074159	8.97956810009519	8.64961545906341	8.81890167588564	9.0389189892923	8.65713977659315	8.97441458980553	8.72041528490633	10.3092489608166	10.0569086183233	10.5090821860592	10.1660375162558	10.3281138948337	10.4638308623226	10.6309951154754	10.7509581590847	10.655441278657	10.4431507647293	10.4126756899541	10.5184564558243	10.7356406369752	10.2591547688668	10.6213193010142	10.5562186365933	9.86588789225921	10.267254872152	10.6064052126978	10.6974888880568	11.1179871775345	12.8686547449242	11.1876056979755	10.8883551299923	11.1825433331518	11.0027587690899	11.060608124542	12.2749080730641	10.9421332550594
CAPNS1	10.1957412932464	10.2705289423807	10.3948913664426	10.6838718686226	10.6525761227901	9.52258153125483	10.6865005271832	11.0179219079973	10.8142620094321	10.4878400338231	10.3543595912605	10.9329528921947	11.1032222298743	10.8837124479692	10.8132200340246	11.0323212870579	10.8807314351417	11.2592724870376	10.6419614088114	10.5538212565327	12.2793203879426	12.7724589186913	12.0787512496203	11.983171762188	12.1679825682506	12.7054595991654	12.7389577858963	12.9031286768123	12.6330179094176	12.6809528318164	12.4707859557643	12.5443124654478	12.8631215321584	12.4110607375895	12.4850242333234	12.7328245885237	12.7015880416181	12.4223801897883	12.3916195220253	12.7924852955245	11.1276268317395	13.3523745343248	11.4684051276267	11.1851355994654	11.3622452172681	11.6828058977218	12.1197257787916	13.2152933395794	11.4849789344844
RPL35	11.6388431418113	11.2408509464278	11.6190277807242	11.4934552009262	11.5615743551927	10.7347096202258	11.7876169297245	11.4703029857256	11.0973737689902	11.020771642582	11.0597500350315	11.0354864512922	11.8476837877168	11.4737564764013	11.1079362818536	11.5661491996131	11.309419508945	11.2236397487772	11.261859859615	11.2070753465958	13.3512981536427	13.3403786715523	13.9688467588963	13.003886795727	12.9405338391189	13.5577269430986	13.0867167697327	12.8980155751073	12.7662804322586	13.0557060971613	12.668907138504	12.8224513316577	13.2552204048088	13.6054679431192	13.2792913654209	13.0745930707037	13.6697930291635	12.9342437295386	12.9074164823166	12.8853531968139	13.644104131678	14.2211868205653	13.9157393589355	13.1960518673335	13.7936845855838	13.2761869400951	13.2050876099762	13.7443187976086	13.308026108874
EIF4G2	10.3915658233656	10.5521887595571	10.6183855022586	11.0204938673627	10.8192211035502	11.1312139050863	10.7255366784311	10.5910547740368	10.4514171964039	10.4146852358072	10.9465408038931	10.899810054385	10.0635299063006	11.0131830735375	10.7502045092799	10.9184160517441	11.1477773094135	11.0225065270366	10.7351328841399	10.7039900633605	12.7800475760619	12.6026060842185	12.4888192471604	12.8397942902026	12.9365091211945	12.4197232194225	12.5378493202846	12.5139496078598	12.6016547368418	12.5463880776486	12.3079123024929	12.3200389568468	12.2657322387221	12.4159793815064	12.2768513869177	12.4161113719405	12.095825547707	12.5305282635763	12.4930798672563	12.4488648255165	11.3371424105211	13.4145663274696	11.7767661134283	11.4300081749791	11.9494692748919	12.7201587373746	12.2404455208343	13.6335401930725	12.5050870478352
EIF3D	10.1754247985897	10.2285782212827	9.93752095139832	9.74785730009594	9.97053734006191	9.20554891117303	9.97053734006191	9.74617838097141	9.7099453802325	9.55995061271308	9.72468437437077	9.91288933622996	9.59339112279174	10.0514808653413	10.04903169841	10.0405637111587	9.76470575418888	9.47004872601133	9.72860081064319	9.3264294871223	11.7062369831308	11.9070408685154	12.0059753565004	11.9037688954609	11.4175360996986	12.1306992542145	12.0891525096546	11.8730595476615	11.787657737425	11.8801574566018	11.6271690608418	11.8941735592156	12.2535816075948	12.3239273212889	12.1569678938821	11.9786747129985	11.9501548901984	11.6963590325497	11.7767620017862	11.8798895217806	11.7490355734782	13.1381885899841	11.4103877485572	11.1260849358851	11.5547806866677	11.203886312901	11.1694239786761	12.2864162573567	10.9020132647121
PARK7	11.7366978817724	10.8673559697111	10.8695938432408	11.3231673785097	10.2625647020885	10.6864129823523	10.8755957833704	10.7833256848135	10.6850991720066	10.4860305073691	10.8920114791903	10.7557221536423	10.7201587373746	11.3020105349578	11.1167987933752	11.2306809691275	10.9107926130775	10.5599506127131	10.7874944996968	10.6070528457151	12.6441717448023	12.5572961592671	13.1313586175715	12.6487170873793	12.6191653746307	12.5909846250846	12.4095765651009	12.3061186667803	12.3402673889836	12.3024390115747	12.8452155991537	12.7161335252462	12.5935078409699	13.1910746410429	12.9013383231795	12.7787547741266	13.5076336161413	12.5990992377115	12.6540541793405	12.4924540940642	12.367769647704	13.9526957528062	12.7332950180521	12.2333949870709	12.5902034029514	12.9869957027017	12.6613260715739	13.9382012381131	12.5267901940495
SRP14	11.9338750367073	11.0323901688665	11.1702380523366	10.9954845188775	10.5422580497669	11.2901340735643	11.1224397735089	10.6850115420955	10.9721900353461	10.6112092733694	10.9767073118469	11.1671672205261	11.8167436872777	11.1408936619641	11.1519678709682	11.2252676986357	10.7861062327742	10.7630463394201	10.7864330040193	10.7308097546625	12.7271121147719	12.9025070163099	13.0647427647503	12.5373640218944	12.5571525360673	12.6695494634555	12.8114549748066	12.2303207156611	12.1668848773805	12.6001684517174	12.3383464122942	12.3530365234956	12.5028815170297	12.8324549253885	12.574286034972	12.2605667533602	12.9022997366004	12.3912704450048	12.3779696438188	12.3423247282867	12.083994483574	13.7395802215459	12.5028492037986	12.0787379091819	12.3263929698464	12.580967490627	12.4427206485854	13.8835501795573	12.4559615994624
GDI2	9.6387978999517	9.49884920653172	9.61120927336935	8.77807712953536	9.1093083171837	8.54882190845875	9.92094827227904	8.53294028837287	8.91677518454036	9.08081752760833	8.84077792359505	9.59114830066745	9.49904859773388	9.56738572749703	9.62278396615612	9.74264627826178	9.6576757291871	9.62058641045188	9.46025109894385	9.2240016741981	11.1065629404449	11.0064663434651	11.1214040056885	11.1726775207839	11.0022524517314	11.471675214392	11.2249060907198	10.9702497214324	10.7647057541889	11.4318109724758	11.2218287584885	10.9981672899737	11.7563478255166	11.5065555307513	11.2223722943121	11.7109785827409	11.2966294742855	11.2230363379019	11.5031300561522	11.1346830046876	11.3049159672185	13.4417770532242	10.8938854690206	10.5104773802911	10.3692701674495	11.2968990045306	11.0299566478035	12.6054077519213	10.8655322382443
RPL11	12.0600879264636	11.9728362271786	11.5552122221535	11.5774288280357	11.7719433353278	11.7520878961196	12.1915836233959	11.75284056296	11.7779538872236	11.594184620254	11.6068678373742	11.6075614963542	10.5320636549618	12.1049263038078	11.7519624134609	11.8723285919045	11.7087390413596	11.7892075753473	11.4205392457599	11.9077919983501	13.3219703607245	13.502259981835	13.7946798488909	13.3963773354378	12.9976558304452	13.4384540061874	13.242712652024	13.2615366916939	13.1831856321408	13.3410878962128	12.9905294748592	12.9577731595426	12.9616305625788	13.4151607711763	13.1230867509811	12.6535616620584	13.4207629143105	12.9191612839735	13.0664256006356	13.2536554673413	13.7906234053837	14.505079602391	14.0875457142745	13.6271804629769	14.1719664351522	13.6006563078263	13.284879031455	14.3758675482741	13.5079804148582
ARF3	8.02624677264819	8.78398041368379	8.75655632252409	9.3203492836165	9.44003860049473	8.30742852519225	9.23002043570563	9.12670447284319	9.20383738393455	9.22110372536788	8.89026427702111	9.33024465862235	8.78920757534734	9.0574502721839	9.1880942639264	9.23290054654249	9.47735352663456	9.57383650512904	9.59786633395179	9.39403389536778	11.0768823869419	11.2487577732837	10.9026012245156	10.8772841335232	10.8243223509986	11.0778171208959	11.5023843102971	11.0990847608919	11.0401527064436	10.9210970881068	11.2686589550277	11.5005431540064	11.7320826086469	10.8692853773339	11.1346830046876	11.5412418457952	10.9466870032285	11.5704249808467	11.3014390347757	11.3815970241982	9.80136239392096	11.3896904869316	9.507441850203	9.30553283223929	9.44547014404465	10.1844042830958	10.3202138765076	11.6513253107447	9.28471307493147
RPL24	12.7986338015555	12.03902183936	12.057957888051	11.5444815223108	11.6490315811067	11.151079980551	11.7316160259027	11.5161432214892	11.2655564467955	11.1658491461764	11.640787200856	11.5819066893088	11.061438701377	11.9276298338373	11.6531137731222	12.0618436873554	11.4988492065317	11.2439474986599	11.536878560203	11.2518965786172	13.275717135484	13.2315962086685	13.8906632813218	13.3403647617006	13.161037380214	13.3042657500246	13.0688454409956	13.0494912340281	12.8140817213798	12.7157046495212	12.6478181559271	13.0593444608244	13.3230125262621	13.5754683393725	13.3827185821399	12.911785192249	13.7787547741266	12.9932037732965	12.8739054550682	13.1489372812576	14.2565625359823	14.7696209272954	14.6111746859045	13.8438916162423	14.2942904763576	14.2040055703052	13.9223614032479	14.5781190887636	13.8992247327666
HNRNPC	10.1833872612489	9.84423498775875	9.29071006871741	9.29714555193039	8.74416109557041	9.3963907155919	9.5237579610897	9.06285565520599	8.8811139606751	8.34029521043048	9.03342300153745	8.7901855632105	8.53410830493179	9.02928722696825	9.20579324939716	9.2223119115543	8.60584986719498	8.65570959551851	8.73707830031375	8.43754402631547	10.9637630964427	10.7913257117639	11.2418640122368	11.3892548881639	11.3407402806302	10.1173833669315	10.2089658863066	10.1494931015375	10.1410853185623	10.1419793795255	10.406523915277	10.5160939634172	10.1230867509811	11.0332164941476	10.2705289423807	10.4896472934884	11.1193950869465	10.467605550083	10.5702352149746	10.1279943209764	10.1459703455365	11.7991925635238	10.6429452009691	10.2309811116465	10.8697172111388	10.6719213714977	9.83219380912591	11.6351013746766	10.4275433216638
SEPT2	10.8286918704185	9.93383816224145	10.0230612497353	10.7281756256939	10.3738439327324	10.7188753149602	10.388124945137	10.2343384486956	10.25750570512	10.0124848714037	10.4173251176799	10.4215389068483	10.7897781488335	10.2844771178104	10.459636532357	10.430766146937	10.474415762309	10.6226009643114	10.2708792953288	10.2017563674357	12.1141327345777	12.3956947829811	12.2769676699928	11.6443069615456	12.0131132685276	11.8481534404932	12.1767341573614	11.6541884730595	11.670523479662	11.7199449129102	12.1993349404731	12.319672120947	12.3060616894283	11.9570657560194	12.5847981218048	12.1895775009051	12.0022876184011	12.2645305667545	12.4651071996502	11.7334814521757	10.1586980395361	11.9734462538189	10.5983317044409	10.1853834192118	10.4342841914144	10.8885834478761	10.919384778597	12.3491761609603	11.2641786684563
RPS27A	12.2030420555625	12.0669973179687	11.4729953873298	11.7028652898152	12.1242828949666	12.1306349099449	12.5336460781115	12.0951002771168	11.8437640574328	11.6923103677582	11.2656736437932	11.7385145324293	12.1122765916393	11.6494807389686	11.8213753923725	11.6737065791344	11.6009350086947	12.071965072954	11.8617848154055	12.0206674831422	13.2963570255266	13.6169508126667	14.0408376492666	13.3399891450018	13.4064441944212	12.9957671508778	12.6458160215743	12.517521765127	12.6575864175802	12.4484518969319	12.7422883808364	12.9511207630331	13.1600289652998	13.4425807036392	13.0985256213795	12.9759912275313	13.6737507394381	13.0750278188649	12.9807286768579	12.829940708254	14.0561381039231	14.901616444881	14.5500192432168	13.7869434359636	14.4797360631363	14.1785637094353	14.315574154904	14.7434670017356	13.8429493775112
FAU	11.8942114615378	12.0654497949241	11.8378250091967	11.7707464718379	11.6283999710334	11.1992429074047	11.7198166030181	11.7094285013683	11.4172196150991	11.4810425749338	11.5289424150649	11.2870197196782	12.158641242879	11.9965441035024	11.3962301455525	11.9965441035024	11.6660908248065	11.4105043518178	11.6252065516653	11.8554135753355	13.0320629509808	13.6482339813456	13.7505081100269	13.3109109456875	13.1329494976098	13.5004311159763	13.1578995257385	13.3213644320394	13.1616672817853	13.357442038915	13.1151412141558	13.2135903028813	13.3645040383506	13.8988469798506	13.6416566581982	13.1444989258375	13.8993852478095	13.3257270697362	13.0513449095347	13.3213221484468	14.2058619620674	14.9778254825214	14.4003791548024	13.9211063885864	14.2040055703052	13.7166801569551	13.7514289903657	14.3617930283461	13.5893936666051
TARDBP	8.74180402530956	8.55190047999961	8.54187100884149	8.37937836707126	8.57516103342539	8.75588902600854	8.65176927141799	7.98242322677588	8.43920755494128	8.74685018309805	8.42500604148493	8.43421120348557	8.12256919221645	8.32192809488736	8.19819945543749	8.59916899321943	8.42584530563943	8.84924870276441	8.43920755494128	8.01457846492289	11.0302533020305	10.8865349057901	10.6575864175802	11.0699196241461	10.5975870395862	11.1984450414524	10.8902642770211	10.6854496384339	10.670036553758	10.9178195886696	10.6397024676915	11.0016896684042	10.6009350086947	10.63915979511	10.8266279286632	11.0713953212666	10.3465137331656	10.7690939946617	11.0136018326835	10.8298020018667	9.76028249925456	11.7042105891798	9.81027438966467	9.21239910791253	9.72767374622854	10.2695358134032	9.68651978633313	11.4574988756195	9.80483605887312
CFL1	12.3363670813898	12.0865011661119	12.8596124320349	12.7903484967519	12.0837784727065	12.2697403370284	12.4753281226224	12.2656736437932	11.9891461049925	12.134939643493	12.6724695415101	12.6282176802234	12.4510565290823	12.8878679310419	12.6998543715543	11.6140656400228	12.3773461156563	12.2407317154326	12.0279059965699	12.5721317513867	13.9391935136286	14.2103745563692	13.3246446776503	13.9404971344582	13.8041511929528	13.4368546595463	13.9414144709429	13.7357886978965	13.8063784377956	13.9762956067956	13.2831028262163	13.4140905960897	13.2407615241052	13.1952645395762	12.9828153651899	13.5295037607651	13.6371116291544	13.5576072938254	13.259507894567	13.9577822265669	12.2943019653672	14.2958837027306	13.4836394594847	13.1748258385586	13.4343676016689	13.6880644955336	12.3901232665503	14.5979768730361	13.9747551461005
RPL18	12.3386806789873	12.0290801266917	12.0964516244776	11.8345500563116	11.9763851178886	10.8399910705399	11.650109325141	11.3887169304275	11.523855953621	11.5323559252888	11.7549292462077	11.7004830677014	12.3493365246163	11.7856976646083	11.9313654235606	12.0397758492337	11.7080492517022	11.5568891897269	11.621227710052	11.8872967853182	12.6960112066085	13.1559250160266	13.687321001722	13.0986078613704	12.8598841589137	13.1011221411939	13.066694672309	12.7478782742259	12.604692210346	12.8800043570828	12.9053682002157	12.8164837115969	13.1287837838554	13.6752183003822	13.3923040047937	12.74632536442	13.3754060335418	13.2217381492724	12.9178195886696	12.946358033887	14.0757632482014	14.7256538308726	14.3762068031777	14.1268980235947	14.334182485415	13.5724870745737	13.2453878089106	14.7050653486235	13.7487274703387
EIF3F	10.5753501525239	10.5904934868915	10.0717304965674	10.0382331347318	10.5918028173698	10.4171141048024	10.4220647661728	10.1621395275448	10.3460704407852	10.0040799828436	10.192909219112	10.0035179121086	11.0522963312364	10.6638249158645	10.4041836042713	10.3842441222431	10.2137117981057	10.3150363164428	10.3384021287884	10.1042055950823	12.1947876283057	12.0688454409956	12.6434052771157	11.4607630378587	11.6665347036608	12.0868328506455	12.105090051046	11.9506652432099	11.8935669865971	11.9162153711614	11.7826297096671	11.9351650496037	11.9356439036168	12.4684967706281	12.2767932418652	11.7303852203214	12.4348366945168	11.5633392950387	11.9485862476073	11.9328790951645	11.4246492063246	12.8235284593744	11.9136935193009	11.2907158275078	11.8897206936188	11.4458425538893	11.194190497776	12.212581497435	11.4751000866299
RPS5	11.5889488203147	11.2152903056512	11.5272815056819	11.2320611079846	11.4368156289336	10.4964543601538	11.8798512413151	11.5146154386669	11.2401354126049	10.460046272502	10.3630396302565	11.1672299559442	11.8826812558221	11.3882864197626	11.562671733863	11.1909975068373	11.4989987525168	10.885925112347	11.2473935225523	10.9590601068642	13.1963408564278	13.1569520983257	13.7515649796892	13.1408936619641	12.9515032885665	13.3373849639156	12.5184810447721	13.0627039052731	12.9151698046307	13.7353233123954	12.087330234509	12.5084880769056	12.8900742361803	13.3129680173427	12.9716872415203	12.7895743984919	13.4180238774745	12.4762145867784	12.4777076801769	13.1086877961546	13.4328941797888	14.0117426612121	14.3575520046181	13.5150221840474	13.9199154396081	13.6172952683089	13.0764147927585	14.2126255714436	13.6212162607728
RPL27	12.5955838461243	12.1267367331051	12.0996765548596	11.9125151448024	11.9184905922923	12.3006385539937	12.2834067297183	11.9077919983501	11.6765741909727	11.6822045708623	12.0799513842091	11.8419966983475	11.9771725761253	11.9865531497567	11.9021866623871	12.198537125431	11.7930342469056	11.7861470832277	11.661778097772	11.8351819512205	13.7603976957268	13.6543451332672	14.1229412063441	13.482719738924	13.3393350603353	13.88168755887	13.6595165491573	13.3928406268778	13.4687131268409	13.6401432389087	13.0443770419013	13.213013060799	13.4552629963394	13.557810691686	13.2938308409328	13.2929973782979	13.7871373527607	13.1367508564455	13.0678208651989	13.4126889198018	13.9803984538928	14.9014373217953	14.1551107313283	13.7419514550761	14.1688287880614	13.8455292540813	14.1908895120206	14.5681164451501	13.8618720303479
RPL34	12.4378560840782	12.2222817192276	12.4810678098896	11.8992436178162	11.5959101369865	11.895423810383	12.2937302761604	11.7625481425665	11.3493918182959	11.6389336212746	11.9411576755171	12.0770159574485	11.9766357194075	12.4537850554962	12.3092205341683	12.529942922487	11.8029201985853	11.1941412388631	11.9403870148728	11.1724275086455	14.1306670824385	14.2602138867714	14.4910576415284	13.9179594068296	13.6004588621313	14.3501449836125	14.051625304349	14.0767154064163	14.0539428463307	14.1666573940998	13.4299689586992	13.5762363179803	13.6617113047888	13.9112702599958	13.5484607079459	13.4013328749225	13.9958731236047	13.3819214197267	13.1014997262522	14.1092756648352	14.6861229521501	11.9766178207426	14.5934086311205	14.468057595021	14.2693093427068	14.4114447835268	14.6702523707433	13.4193150331013	14.526242465475
NARS	10.6356274389745	10.0007042690112	9.84924870276441	10.2358945604857	9.4241662888181	9.78659636189081	9.91034291853154	8.99717948093762	9.69278983497265	9.81442224656679	9.89481776330794	9.85860271245712	9.93531240622921	9.98270842891991	10.0965833955003	9.95550461370269	9.59077415776056	9.79197682089869	9.60659028037053	9.44252886873253	11.6800517860851	11.5020361635994	11.5963295454029	11.7245564853222	12.0222290856818	11.8025163651212	11.7740045641629	11.2383450238905	11.3252492304929	11.3685610253412	11.9416345449333	11.8294452670516	11.4121993346213	11.6141576867923	11.6293110797447	11.7317008703535	11.4359306517036	11.8422324713568	11.6670228127143	11.6038117694503	10.2237000759863	12.4180660559132	10.5891548714388	10.0803911835349	10.368942914405	10.8146305282386	10.5003439692704	12.0211604380602	10.7062456183778
STARD7	8.95535930524299	8.63952159951083	9.18388345903223	8.92955431573285	8.24031432933371	9.54689445988764	7.98413359454098	8.72109918870719	9.38327228317575	9.38111029409905	9.51017075115177	9.07547914948802	8.93044167303866	9.27589169375814	9.18636189125299	9.27589169375814	9.10145048163113	10.2214662874743	9.29301175242337	8.58270652678079	11.2836671674915	11.5778536429505	11.3435188629014	11.7871271472633	11.5916158428956	12.0251049482586	11.8032431839878	11.4714720035965	11.2897883660565	11.4127286086168	11.4820516290339	11.7264310561142	11.7069276396174	11.6845733126821	11.5928774505971	11.9433572973813	11.4564057556553	10.6729556470835	11.4719799769269	11.8703261855474	9.11899037261097	11.3231561170885	9.92926580705411	9.02750242772339	9.24579036296339	10.9996406903815	10.5486774391053	11.7107418725125	9.72308409234811
RPL19	12.6315408673415	11.87916201919	12.3994381557115	12.1373754378937	12.0070973669907	12.1528552152793	12.4178788796859	12.2931554858021	11.8088033303859	11.5641971343457	11.6981837442007	12.0716299521532	12.7818719432623	12.6276478729405	12.2545267269053	12.0480781206135	12.1343942314512	11.8227301479445	11.5345946995424	11.8206975372215	13.9026389060755	13.7933289679426	13.9878235697243	13.6383340890721	13.3840282145742	13.8920209690754	13.9696023697891	13.6929641471871	13.6789411874538	13.889456430504	13.0856882165805	13.3540564953829	13.5597953062988	13.7928411211622	13.438350037533	13.3293058282086	13.7375642447404	13.2666108771956	13.1622339581496	13.6267243072716	14.4231356117839	14.3786403134545	14.8608251029003	14.7054163988827	14.8300744482131	14.37567074387	14.2244238057992	14.0371951597855	14.2309586031234
SLC25A3	11.0110874526187	10.6987914689148	10.8592241619782	10.8868397058844	11.1331422124006	11.2017563674357	10.958117666413	10.7910000469677	11.1358375199644	10.4344197306292	10.4798812895563	10.8786640428019	11.3026389237876	11.0587358856534	10.9479290997675	10.9504829950014	11.1417239900681	11.0476692513913	10.7854524681585	10.6938353924825	12.7183402184676	12.8881343883529	12.990954860397	12.9247753967746	12.6169393293955	13.2352214488779	13.183046026249	13.0651468244199	13.0984104775157	13.2700908815154	12.582306663474	12.8172435088752	13.0448892777013	12.9251835194342	12.8261710810231	12.9730156735563	13.080534422551	12.7164979693975	12.6587247266253	13.1896547110672	12.4680894238336	13.9083363230426	12.5815372028835	11.9729044194314	12.34964614193	12.6156250394622	12.4570986742783	13.7584002088901	12.6108564423152
RPL9	12.1624542721936	12.5748300153376	12.6892991605359	12.3914852716283	12.3057197780531	12.4613771248604	12.6292427665467	12.3955341354623	12.0318734751199	11.8512024624965	12.402026093769	12.3223225278887	12.4104778519043	12.8506361445144	12.4853765090829	12.8476837877168	12.3615326128411	12.1820528834474	11.977566144122	12.2635332985615	14.1172372457472	14.3361438878652	14.5421492050012	14.0082185055509	13.8529390861417	14.1400308920545	13.8690636267182	13.8180128956223	13.8070731181616	13.8609802512101	13.309874205412	13.4035713057717	13.5216617774947	13.8424485627719	13.4038641766068	13.378782536638	13.8485642612924	13.2830159848847	13.1167500682186	13.8364153233628	14.727739681035	14.9868641951197	14.8678723391013	14.8042369198268	14.7637621961269	14.6124538701748	14.9243717983478	15.015114459607	14.9607938570965
RPL6	11.9434305603836	11.558037984777	11.6219145005762	11.1922311595191	11.6377116694768	11.2717548056465	11.8360108934943	11.6203114804766	11.4136279290242	10.8946662117514	11.2138940217601	11.3683427576241	10.4226955444562	11.5286006194095	11.6906091533989	11.4203287025014	11.7944158663501	11.3903839468929	11.2385241627795	11.3653929068346	13.2533452309927	13.133222502633	13.4813327502795	12.9492430962524	12.8704225187077	12.9234389148214	12.8478990642181	12.7516486590559	12.709148447977	12.8865920607132	12.3441571805691	12.4779605937762	12.7116884804857	13.1856342933416	12.7895743984919	12.5126170236555	13.1819907893163	12.6642472667496	12.5496884209055	12.6894738949927	13.2439400629883	14.7388153264189	13.9578547607101	13.5062951824991	13.8102502860282	13.5627194270493	13.4111666915079	14.5210912355502	13.7130427705845
CTDNEP1	7.4667902378031	7.56833618213375	7.33091687811462	8.22448410023199	8.43837603039902	8.23074100262691	8.46719795153787	8.75388528257409	8.75221336786514	8.35049724708413	8.0805510773276	7.69557630622205	7.59693514238723	8.35314682549808	8.04930403348226	6.84549005094437	8.78267065867701	8.4483228325075	7.93899143877554	8.12153351734003	10.5499771427718	10.0963198414183	10.104074518442	10.2191685204622	9.95477792500507	10.8059050581236	10.8059050581236	11.0685767701925	10.9476369379518	10.9685948006285	10.1875995125358	10.7871679688198	10.4257404243162	9.93428059364002	10.0134622598066	10.7763507783872	9.69278983497265	10.2658494214408	10.120237877342	11.0484868739923	9.4973049858245	10.7535426979092	9.73104234650486	8.40313135530476	9.80641750985862	9.47883230002899	9.65253130955018	10.6136605644542	9.63486004652978
RPL10A	12.4974277459994	11.9837418143194	12.0148922420744	11.455070307288	11.1296050111525	11.0331476517817	11.6106557744019	11.3495576866205	10.953323448583	10.772974317864	11.4257404243162	11.5641971343457	12.3783490508008	11.8551020622351	11.6920487730085	11.9705373400619	11.0253472289594	10.8413284654987	11.1446582428319	11.3456824481868	13.4583297084661	13.3814618378639	13.7413721800197	13.0759971698475	12.8369576732439	13.3522089895591	12.6926808791426	12.9501913499727	12.7869026080532	13.1786804106189	12.9885604335711	13.007903273382	13.3983028010917	13.6921250763771	13.3993713948731	13.0930048351502	13.4635116014809	13.0174870023668	13.017400005506	12.9972677056764	13.3242086800231	14.4438241830117	13.5778772401117	12.9030985418753	13.414394553678	12.961281466638	12.959069165804	13.9293231435005	12.8948310233117
CBX3	10.1706762094993	9.47775826644389	9.08135028058369	9.79181407116183	9.65302417864669	10.2521923401224	9.72723977748481	9.99943633715208	9.68544963843391	9.11374216604919	9.44625622988956	9.28655776160796	10.1025006691504	9.17966032804503	9.20138881742539	9.44625622988956	9.44024628710574	9.5077946401987	9.01680828768655	8.9442728176116	11.4871868554975	11.273154517968	11.3947306294316	11.4179052440042	11.6101020629997	11.2536111519472	10.7491152084858	10.6142497276894	10.9559404512895	10.9091430473399	10.7700030913292	11.0127641928065	10.6987046667703	10.9245156222299	10.7365710532974	10.8035660970978	11.3688338135586	11.0053438419178	10.9095931159883	10.9174466739827	10.4376688575205	12.0789346681402	10.6763890712828	10.0615872094363	10.5503427742076	10.5714777279806	10.8392431624243	12.1709421685822	10.5358099691199
PSMB2	8.9242186797485	8.64781815592715	8.84517638749257	9.17042585027251	8.50104099556592	8.6499746511581	9.2749604721406	9.09882166340944	8.91258999085263	9.12722055048807	9.23601419190008	9.32912359629157	9.45573818599339	9.07975143109509	8.96289600533726	8.97871045910636	8.94807515849108	9.34739990950854	9.0837452373945	9.03644838544088	11.089185620634	10.9161780425447	11.1701754475919	11.0571117623532	11.2294797742362	10.9621730311097	11.2471561298099	11.0693154945401	11.0928892498015	11.2408509464278	11.1409575503259	11.4398828159135	11.3280577795828	11.3822997890096	11.2339791074905	11.5273792591827	11.6507825065451	11.045213599665	11.2107322157099	11.1158239774362	10.0867333532921	11.1982731356316	9.51567618735181	9.5233482802349	9.75689152254365	11.0118422268708	10.4231159101471	11.8637758779711	10.2743665044707
KHDRBS1	8.21140163741847	9.38284014447524	9.22303633790187	9.05799172275918	9.47856740557945	10.0882582258377	9.52493343239934	8.85829188728283	9.62935662007961	8.96809075204526	9.57402579792481	9.11452319739961	8.52786792735825	9.22665302327777	9.24126817732937	9.46004627250197	9.51195026969001	9.1873520732005	9.52943055414615	9.17941152317403	11.3495023992979	11.2985208571259	11.524884473545	10.5592814813255	10.991309252558	11.2342186782385	11.5166357097307	11.196479181784	11.0823486624654	11.3463475144845	11.3701969814897	11.5705198544233	11.3785658100006	11.1488578608769	11.2263519788844	11.4806387555991	10.9458095849008	11.3610116407687	11.5063075811003	11.3573320648294	11.2259966656845	12.5767110786912	11.4933851460533	10.7125270004398	11.4953304059607	10.7865228531376	9.77067380263687	12.1549161836708	10.9462191131951
RTCB	8.93634348139549	8.5713734359732	8.67171796512923	8.41023933077602	8.80186999636449	8.54997714277182	8.33940465790782	8.5461227588578	8.22062016744785	8.89178370321831	8.67101024127845	8.59021276140836	7.94895120044142	8.81313985089045	8.38327228317575	8.58759001940925	8.56871618873173	8.74919903006095	8.96664964210534	8.86974805146506	10.2044488767767	10.2950801327646	10.2252074369435	10.0777503742656	10.1954952465091	10.4544021192527	10.0520245604828	10.0944736135089	9.92822225558507	10.0547399669703	10.5093791489147	10.345072534634	10.8798895217806	10.8138613387152	10.989252565166	10.8504994137581	10.8441565100455	10.6150778316292	10.9570294695639	10.140318539357	10.2853444174223	11.989848597003	10.1656858722105	9.61604886791687	10.2573878426927	10.7222952408022	10.8987676391701	11.436878077407	9.95529827132535
ERH	11.0973079210685	10.3104991791522	10.0037989748488	10.500443565076	10.2393598502775	10.7197310567499	10.729620743553	9.69453201009184	10.3218153799343	9.96361861744397	10.1303131455435	10.4666882913634	9.37264744263863	10.3781864600261	10.6089940022379	9.96578428466209	10.1700502299516	10.427312844135	10.178415874383	9.77922688371316	12.0858707553346	11.9587701907535	12.3054347899952	12.3550482088029	12.5117773572381	11.6980969054827	11.8318614109714	11.5356155947667	11.3875865658194	11.5820008108537	11.780662789092	11.8848955010932	11.869362499994	11.9619922309289	11.814662568904	12.0789179946928	12.7018479125339	12.1555139782835	11.909855591208	11.7320826086469	11.5807202314243	12.754843669617	11.8355214804075	10.9122157217658	11.1912628311987	11.6747307502437	11.8605710115076	13.1757849907312	11.9867095695216
ABCF1	8.65427799526124	9.08825822583773	8.72758015616773	9.33695280016051	9.12541347048331	7.85362145574883	9.22761594341422	9.21504757072328	8.56833618213375	8.6409679104499	8.44997398581035	8.40130620600602	8.28586454703185	8.29001884693262	8.20212382383046	8.61028665708102	8.22929950871093	8.27052894238072	8.10852445677817	8.21237478756727	10.4247961491385	10.446669787307	10.0165297482435	11.2637973484136	10.7401180428331	10.8084011405807	10.1111356702347	10.2274956135388	10.3638062348433	10.5199310514086	10.8511243628868	10.5877775163282	10.212982673238	10.19241611647	10.5176693881338	10.427312844135	9.73301532168596	10.3741700760685	10.4336897537235	10.1000052244227	9.05668919063764	11.2260448488741	9.51188110719612	8.8011715926842	9.33281085176218	10.4213916318828	10.2894079920927	11.2991393169877	9.38530807498987
DAD1	9.90086680798075	8.89602960297675	9.74634636083315	9.50838903492284	8.58871463558226	9.41447383643093	9.29530976985874	9.194264382992	9.42961596420174	9.08480838780436	9.38154295118458	9.72041528490633	7.50143914515887	10.0814834380937	10.0453501344724	9.84282173536078	9.87590290312484	9.5501695919205	9.9047851297316	9.38002808338077	11.6935305164746	11.7411298687361	11.9212830863074	11.2010824542039	11.4962046682165	11.6820728599898	11.6740598237212	11.6096404744368	11.4618886644328	11.6230584254057	11.4195915590338	11.8358135694831	11.8458820343841	12.1304096823993	12.0045013922349	12.1407339286807	12.6191883056726	11.8993191555429	11.9433572973813	11.7449599416945	10.9951806277105	12.6084373423156	11.1956674836312	10.7389282399016	10.8728210659615	11.5937039062541	11.4984004755448	12.6534519421286	11.3688938200451
YY1	9.41045135150399	9.44066157065521	9.30811145776874	9.14006285569821	9.17766868660239	9.52414989128524	9.21747308414075	8.56262403909987	9.34118521356844	9.18636189125299	9.20408201217437	9.12023787734196	9.71252700043982	8.90899299325053	9.45697038112101	9.23983716874035	9.26185985961497	9.36959734627868	9.11634396123747	8.53838296003212	10.9753464476141	10.6970544329565	10.813781191217	11.0225065270366	11.2133472817334	10.652844973002	9.84580364621588	9.70026630687327	9.88874324889826	9.79555267794562	10.4439795426013	10.4330637651221	10.087197615578	10.4158473789955	10.5340110063284	10.0288729966814	10.6552623730217	10.6322682154995	10.4833119549994	9.86279231111041	9.5551009942427	11.5896932752162	10.5323461838985	9.85885753913908	10.3883832958636	10.4363367674784	10.1859532431294	11.6833236280533	10.68572995029
JTB	9.3228294976289	10.0947375050481	9.58796498888268	9.65248649491816	10.1456774551956	10.150128062615	10.4142624060736	9.84658733630028	10.1450405318526	9.98740614251361	10.1611318829843	10.0327345285867	9.8835597252632	10.0231998970893	9.66231233034276	9.9575373969066	9.87236707249455	10.3465137331656	9.82638959142194	9.88249021340207	11.7367401554532	11.6130066798534	11.6308131522991	11.1672926886343	11.6616445087131	11.5743570005659	11.345072534634	11.1586727968534	11.1789137846696	11.1695492506807	11.6971413344437	11.9194965129266	11.4245862262511	12.3694610307836	11.9741636021373	11.8755573888037	12.7029951161407	11.7603041252864	11.8676262421633	11.2203178614222	11.2929082555231	13.0043082615436	11.6186562116153	11.2522159984237	11.4725131564984	11.5690818505725	11.8817946052792	12.8743205372676	11.771204698955
KAT7	7.0703893278914	7.4068427546553	7.81185631429254	7.467605550083	8.00618579994629	7.89117612475454	7.92777796208234	7.3566720442121	7.92481250360578	8.2465030982801	7.01010845347429	7.2881739681123	6.83794324189103	7.8008998999203	7.31015831794782	7.13442632022093	7.88874324889826	7.95419631038687	7.99943633715208	8.20408201217437	8.96809075204526	9.31446995399647	8.96636124729361	8.71493235178568	8.82845387393048	8.93487029119203	9.01010845347429	9.06824086131282	8.96549571679616	8.8743666501409	9.51766938813381	9.49625461006128	9.30811145776874	8.96260685912106	9.26584942144085	8.93428059364002	8.71390197794766	9.43691970822096	9.49365533896366	9.20261362014849	8.8189368163909	10.6958372621857	9.10140845822526	8.26934645711464	8.46379408707407	9.2602679985843	8.60088670440134	10.3739526553702	8.80607589559443
ZNF146	8.68929916053589	8.26631805715745	8.13545278418517	8.64673869830785	7.99265514938683	8.74550626586916	7.92362461136832	7.37330019660839	8.28586454703185	8.17192735435346	8.50064273606281	8.12876767668555	8.02070220379104	8.24840200614343	8.20652601587743	7.75288236627309	8.16138386011199	7.66320227857954	8.02901108665907	6.9692426044345	10.0193127256514	10.33293165932	9.63535536070105	10.2089658863066	10.4308706635482	9.28493974248679	9.0837452373945	9.51943968699498	9.93073733756289	9.03507399737762	9.63208641283518	9.9022243547763	9.08587075533461	9.212131561563	10.0363110055388	9.42164409404827	9.19031854794182	9.56090597665826	9.70303838898642	9.1025006691504	8.74025974118696	11.0582353092368	9.5278542469015	9.13971505318654	9.66001194210012	9.87004408505805	8.78656042474609	10.6581400604373	9.65249187274751
SART1	7.25171909260596	7.16892278185294	7.29645740737124	7.65391987311942	7.04111153536915	6.17192735435346	6.97956810009519	6.86046625851717	6.55151601762801	7.14363830992204	7.26772305162742	6.95768248616512	7.55995061271308	7.29737486052832	6.87282875953489	7.3264294871223	7.00562454919388	6.09169983413681	6.94836723158468	7.36282052553426	8.54959216744175	8.7176764230664	8.98270842891991	8.84580364621588	8.63626208880638	9.2309811116465	9.11348172827596	8.87405920314115	8.96202839277775	8.84799690655495	8.96347412397489	8.91468410532839	9.24483950114555	9.0131830735375	8.89087223954207	9.20994068029019	8.53060141451683	8.73809225962049	8.60139939053183	8.70597790168252	8.92531706177863	10.5118811071961	8.8214200398841	8.25932427998991	9.33908615194169	8.66401698970119	9.29533961999643	10.2409463241297	8.61218660287784
ILF2	9.50243403868212	8.65320336203398	7.59768014371589	8.45285896471381	8.43421120348557	7.91049283228871	8.59581691855585	8.09750545581802	8.17092652528738	8.14108531856233	7.95710204156229	8.3491706308611	6.43796008833447	8.2635039567056	8.34695688937888	8.52708597880746	8.18487534290828	8.03011533090807	8.05256805080415	7.66320227857954	10.0416591516372	9.77231457392165	9.86263735755879	10.890036225008	10.6731323721454	9.7147606739083	9.00758797231917	9.44128427192704	9.21407622240119	9.79620188260992	10.2265326130585	10.0693154945401	10.0465783666203	10.6364433660625	10.2519557357691	10.5283564300687	10.5582293617144	10.4633200110581	10.6230584254057	9.41848513714593	9.54165809206498	11.7067550064904	9.6193983370587	8.7738480141328	9.62604299827771	9.88648918022137	10.1046642695627	11.1700126625402	9.9902741833186
SPAG7	8.13852780142227	8.08214904135387	8.15583017155653	8.211888294546	8.69801006153743	7.70182625841205	8.45450493755737	8.65427799526124	8.25313836969129	8.67277890037074	8.19574129324645	8.15380533607904	8.59581691855585	8.24697805961472	8.17192735435346	8.27006167272776	8.80154670335678	8.51806297565252	8.55842071326866	8.55842071326866	10.0687782779854	10.3563419206362	10.1553242290506	9.91901226832074	9.66498052981033	10.5600461775819	10.5931109606313	10.1817734388088	10.3188816959058	10.1631464688113	10.2481647793007	10.6463786995434	10.6376211133433	10.9773514839791	10.5916158428956	10.4323331016266	11.0394674382785	10.7608030975213	10.072936483297	10.18982455888	9.65862566246335	11.7627308347225	10.2070753465958	9.47571519453742	9.96345389373432	10.6588541245189	10.2342186782385	11.7423220690851	9.90913104358707
ZPR1	7.07360604057494	6.87528859822269	7.16691625156997	7.19278595925112	6.95768248616512	6.74146698640115	7.79571500650173	7.29278174922785	7.0574502721839	7.44211412241923	6.59544398458948	6.09381367340273	6.63952159951083	6.62935662007961	6.29278174922785	6.59395128394841	7.31831684133498	6.66817586897014	6.71149490665009	6.78659636189081	8.90327934205614	8.60806996772166	8.72246602447109	10.4209076225438	10.0033773602023	9.31469652565629	8.29001884693262	8.35887093968562	8.28355142317431	8.96202839277775	8.89663514130291	8.6875506510007	8.52316986608561	9.52767247995012	8.97269265400426	8.98413359454098	8.94982671075911	8.91049283228871	8.4606606646076	8.17442639367725	7.6534255185314	9.51542782915172	8.06805271817196	7.89009400159414	7.79131919918837	9.30713704220492	8.55255383098898	9.29043822766048	8.14196916481518
TAF10	7.85237344958027	8.3654475885501	8.6875506510007	9.01875655947608	9.02430859650289	8.69488019279919	9.40705527510069	9.25550073314839	9.37264744263863	9.01847839596593	8.68615031598089	8.81794296832513	8.48341273352902	8.64745842645492	8.73809225962049	8.71904650392994	9.61654884377899	9.31197531446116	9.01429949459603	8.85268555234858	11.3226605275093	10.9976029104884	11.2173519052703	11.2346977004196	10.794009645021	11.3397386795279	11.4519837772302	10.9719027460455	10.8070328559683	11.1203026869842	11.406789619652	11.4137336945783	11.5669578185392	11.9869441673749	11.4983506079296	11.6825557410803	12.0051683721307	11.4558409091264	11.4325940953573	11.3281138948337	10.3786633410164	11.9600526282922	10.3552409628288	9.96002510770588	10.1955567621275	10.889595222204	10.7983664910508	11.5884710431287	10.5350128677928
C1D	7.23935985027747	7.60880924267552	6.66249036391378	6.79701297783614	6.92124588858559	8.03397354344106	6.85424505422013	7.07146236255662	7.31469652565629	7.20652601587743	6.95419631038687	6.60880924267552	7.3110671022556	6.52825874275841	6.78790255939143	6.96116025813664	7.1053847492476	7.22881869049588	6.98527271425345	7.00337736020232	8.49225378930292	8.74214098549815	9.10171310018849	8.9005649573591	9.31083995984138	8.18189764310839	7.30103884990315	7.86294724802092	7.39489136644259	7.4586116725846	8.66035250967092	8.71801906528173	8.27192984397086	9.38930867290642	9.06069593168755	8.52160043972373	9.95506864440976	9.06716542701711	8.64421681845824	8.15127028879017	6.59343743769492	9.33851132687548	7.76345141270054	7.57186638632906	7.75435307169213	8.09387176024744	8.09750018857568	9.67063323662137	7.42346051863936
NONO	10.4754294603839	10.6490765031861	10.3701424794954	10.5705198544233	10.5466051203725	10.5229737811324	10.5715630521976	10.5274770060604	10.4715736125722	10.2897883660565	10.5713734359732	10.3987436919382	10.0834793273318	10.4961547246428	10.1714270266075	10.5239539394967	10.2782171214713	10.2270141936491	10.2475715414779	10.3331553503106	12.3016676620161	12.4270508931509	12.3356973972012	12.1999176802746	12.0731708636929	12.603742238069	12.2942473917567	12.5819772810432	12.5299673164412	12.520250348558	12.2547924301929	12.32342073725	12.2851131885015	12.3344409008651	12.3537808984078	12.0881256921882	12.0222637687691	12.1210154009614	12.1754871759614	12.4555070321984	11.7851949670279	13.6080815218066	11.9589586428524	11.0243016697768	11.8439406743199	11.8704379314164	11.8745011376034	13.1536691905077	11.6973151217162
RHOA	11.6508273741388	11.6575864175802	11.5572243494544	11.8336412222218	11.7074454150892	11.353201973337	11.8103306299171	11.2327207079649	11.6491663431488	11.148540135626	11.078084076541	11.6423676428498	11.8383372809072	11.8008594650756	11.829564188458	11.7698791573289	11.9385872041371	11.8467440232449	11.3836502983858	11.6433150776695	12.9860909013509	13.1387357689943	13.1225044843139	13.1464573032761	13.0054140238574	12.8176432415131	12.841623312263	12.9994011009109	13.0407862898333	12.9732489204838	12.3763153479001	12.7856568014272	12.866641434401	12.9311991921114	12.4239300202845	12.8204981074316	13.2234587520129	12.8646504567457	12.4357744228832	13.1521422138223	11.9733457965848	13.9702587103826	12.8993814711901	12.5722644156138	12.0734587646332	13.0332233782035	13.0013202225009	13.7211098721321	13.0963709087823
RNPS1	9.98384867402245	9.65427799526124	9.38801728534514	9.86526930717486	9.87405920314115	9.33091687811462	9.72553667843106	9.81746337553189	9.57912733766591	9.67136414660119	9.14593214582051	8.94485844580754	9.83209884603913	8.94573644261376	9.01374139205874	9.18487534290828	9.09196423348528	9.64547830942441	9.32485559695043	9.19991768027457	10.8607766156316	10.6750749203854	10.7075316929376	11.4549675292698	11.2512456897991	10.5713734359732	10.3223788666582	10.3988505542797	10.3372873898665	10.1730524577741	10.4853261892405	10.6288100411601	10.5792216407049	10.4526530860062	10.6506030222153	10.698270577692	10.6101020629997	10.8384160757973	10.7365710532974	10.2233984147116	10.1513083474257	12.0134552808083	10.2927472455856	10.0442574940408	10.241077458175	10.6529793793224	10.2105739433642	11.8605748911019	10.672734710309
RPS24	12.1862071139153	12.2366122002158	12.913020280304	12.4386879082689	12.0695168991856	12.5030057919431	12.4535278676818	12.6280581568681	11.9671902270414	11.8643022366872	12.2455824154852	12.2023993547201	12.1288643170072	12.6871569441389	12.4654898807657	12.42854337706	12.4029853856806	12.0747770186069	11.7808268016022	12.2323009974166	13.8903782895107	13.9378151688034	14.179224891358	13.6589589729203	13.4380510859087	14.0558585849079	14.1216306434494	13.8356754266151	13.9076324159785	14.1153281933712	13.2314912106669	13.5157367920895	13.751439451538	13.7437930570955	13.3859836983763	13.4666755475519	13.7619355398116	13.2617423523829	13.2566952064061	13.9384126132496	14.2511273148213	14.4766449586297	14.502259981835	14.3177941538857	14.5359375130586	14.3029672908685	14.1469504589321	14.5225018424653	14.5761536322313
RPL30	12.6688628296883	12.7899411283909	12.8360700854352	12.274261661257	12.3922369129966	12.6877474641484	12.9418179142842	12.7827116065246	12.3022962001748	12.121760134758	12.3903570748083	12.4600206671519	12.4698198539492	12.6699037272569	12.6459285747259	12.7829982089204	12.5352024622931	12.1182597833809	12.0880925568734	12.3265980164188	14.0639595769565	14.4150881300828	14.5876720523097	13.9897049332808	13.8206875663867	14.3640251899266	14.0515913200011	14.0746097942096	14.0080171151665	14.1540981638276	13.4247305515173	13.6529121777274	13.8980439263407	14.1023202225667	13.8072341556995	13.6688849842662	14.1807172703102	13.6402562354814	13.4096163396287	14.0413425863313	14.935418309508	14.7687994484603	15.0646333124453	14.8244566127789	15.0163773992361	14.6709659970082	14.8846665987698	14.8920968859092	14.7921039563571
NPM1	11.3933368246612	11.5766260584065	11.5786085607378	11.5646734914262	11.2585660338899	11.5943712621303	11.5675758685241	11.1414685553931	11.1781668547844	11.0695840278198	11.2715213881738	11.0652141566972	10.5929241556276	11.0204244152004	11.3246306152672	11.2484020061434	10.9509932319796	10.943613701614	10.8165037113895	10.9122905833511	13.0912039547169	12.7048978945646	13.3462505447426	13.3641072895163	13.2422213950984	12.9441995973694	12.4971033570169	12.577405223539	12.6456809462006	12.4232735157086	12.0302533020305	12.0179219079973	12.4025591124664	12.7805602718038	12.3084243605244	12.3125426568889	12.7184044405268	12.3882864197626	12.3243774689291	12.6409227351735	13.2406348329929	14.4446137540151	13.6632356409614	12.9832483760445	13.6434391004541	13.3455715739905	13.1169076069503	14.1133596318836	13.3587610744728
HSP90AB1	11.9644130729445	11.8425074911773	12.0019007378797	11.5640065474646	11.943723575194	10.711839019959	11.9328421952338	11.7520878961196	10.9879034888181	11.1834492953056	10.9758479680068	11.1691734020292	9.44935502475364	11.3168471836025	11.143638309922	11.5313327199957	11.0510729594791	11.019660220665	11.2400757687642	10.9433939293475	12.6843541480469	12.2191382622791	13.1199137854523	13.7980565918872	13.3685746659772	13.2593607693626	12.9790857397751	12.8616491372368	12.963564434089	12.9469610870565	12.7692179961265	12.8542840201762	13.0761642335191	12.7899207569531	12.942880997159	12.7448548556308	12.7876169297245	12.6732649017366	12.8812860640807	12.8079384836524	13.9997974590136	14.6307676579188	13.706075062678	13.3688610895437	13.842045820902	13.594172954335	13.3487281542311	14.3791549594949	12.9406127509774
IK	9.22544846861074	9.17092652528738	8.81922110355015	8.69835740595729	8.14720492494223	8.32957212576538	7.97727992349992	8.01847839596593	8.2465030982801	8.38413617244761	8.55535603863583	8.45368218587218	7.04001567884788	8.4590217038623	8.8703647195834	8.74416109557041	8.2364926183813	7.66746640495737	8.10800164646591	8.08480838780436	9.85580287214591	10.5353725899924	10.2982917306201	9.71218305120923	9.89965902637744	10.4336897537235	10.2636213205487	10.1351962366534	9.9953431821112	9.89557528238069	10.0230612497353	9.80864246791806	10.3221534983783	10.2816982500988	10.5791273376659	9.64331507766953	10.1672926886343	10.1228279948077	10.212009933182	10.2004082260259	10.1405741777099	11.4309751725881	10.0338221653598	9.79999226927565	10.0749174721228	10.0407691696159	10.0330512669503	11.0215352487805	9.99761702266672
SNX3	10.1158239774362	10.3087940672165	10.0985585179384	10.0801513096141	9.76785339346664	10.6431346618573	9.91034291853154	9.61985314739117	10.0631253934588	9.83873121233002	9.81506301719287	10.0294252773048	10.3435188629014	9.50720000048118	9.85549144310187	10.150128062615	9.71183901995903	10.1414685553931	9.74953426766926	9.95099323197964	11.6927898349726	11.5726528621169	11.9952018314972	11.059276854037	11.8642248430366	11.8598065278848	11.0194517337009	11.5257654788219	11.2906524795495	11.5076460032453	11.9583714609499	11.8788555925241	11.7377121083874	12.2446611447642	12.2483427030896	11.7638762853907	12.3322324013449	12.008638707993	11.9565939608946	11.66053078524	11.5561276089299	12.9963569668072	11.5790896147243	10.8663825694313	11.2090085473237	11.1020675594268	11.081117225364	12.1726650212059	11.1103723792029
CANX	11.0864679934641	10.5402249255262	10.9726208620587	10.9833499276765	10.4099212412497	10.8247201273503	10.7235756257997	10.5196362528432	10.7336932798943	10.5345946995424	11.0100384995362	11.1904420187828	10.6077001881372	11.3299084313827	11.0330099571941	11.2198945265368	11.1399989277026	10.9469062744564	10.7849619502049	10.5691910562654	12.6064746158572	12.6431797679255	12.879372649775	12.6735520074258	12.7735719503237	13.1319212503992	12.9635824954334	12.7935829894878	12.8037275265531	12.5065555307513	12.6230584254057	12.7811547706959	13.0396559194742	12.3404621278461	12.4102923388792	12.9443460341378	12.2123443865591	12.7271759475404	12.7545117514019	13.0309601970113	12.6665102938726	14.1472287788297	12.4307765989389	11.8173714353699	12.2667601925335	12.9237267342819	12.6589277422784	13.7101822211707	12.4788252233287
SART3	6.93545974780529	7.22689381357139	6.81634370528486	6.34872815423108	7.37155886261196	6.96809075204526	6.17392693199981	6.14771372235215	7.24697805961472	7.39489136644259	6.49984588708321	6.55151601762801	7.09064175191785	6.32732808262995	6.5713734359732	6.83162393682075	5.69766263347052	6.24982454861618	6.9692426044345	6.75221336786514	8.70942850136835	8.16641418264516	8.56643464628328	9.26959425168337	9.13262824907458	8.78692302215279	8.25738784269265	8.19524915780218	8.28123458464702	8.62314990022045	8.62862780216015	9.20285845596425	8.40981519582048	8.49545533300987	9.10197567094923	8.37590826307501	8.04111153536915	8.5913353357414	8.65356166205839	8.56719556140687	7.39576546222267	9.12223009056165	8.26738597772062	7.42759779279101	7.26241436458688	7.60863185123227	7.61498216390478	9.03360470359214	7.08406426478847
CNPPD1	7.456149034648	6.9413411054853	7.66391384211598	7.15076274435542	7.76752238622854	7.18586654531133	7.3264294871223	7.38973887867698	7.98413359454098	7.83541884047548	7.13750352374993	7.67525138605026	7.85735900975864	7.14771372235215	7.46188866443282	7.39145842004967	7.54457811733884	7.55458885167764	7.80671071796524	7.76950729143624	7.93604896367662	9.33762190199251	9.00842862207058	8.56947590177766	8.73301532168596	9.47065887406055	9.26185985961497	9.11191811355546	9.53605290024021	9.05175273852425	8.53954658023841	9.23840473932508	9.23074100262691	8.96029160078523	8.71355835640479	9.40981519582048	9.91034291853154	8.94749083485373	8.3491706308611	9.26748898088125	8.63722622217009	9.30229848526854	8.72838313160377	8.92579177891719	8.56220425718074	7.97471284979612	9.19718965768561	9.92794680973176	8.47880601496725
SMNDC1	8.51530560545172	8.53138146051631	7.84172158112846	7.95361446119936	8.5077946401987	8.84517638749257	8.50620838930674	7.67101024127845	8.33494363072662	8.14414836650889	7.64961545906341	7.57440430902258	8.22351908679073	7.6387978999517	7.78135971352466	7.94836723158468	7.71355835640479	8.01513624379738	7.88264304936184	7.32463061526719	10.020702203791	9.77856999352952	10.1027630966256	10.4489422364702	10.4718783965684	9.8999610665839	9.27891401949994	9.22641219278879	9.22182875848853	9.17692111164436	9.59320435406329	9.68264352028029	9.11868157186106	9.6912200765674	9.92005505480697	9.36675932833517	9.56052390699477	9.70043971814109	9.85767003596247	9.43358544115049	9.1271612109524	10.6505760976398	9.46578065054019	8.90726324369578	8.97235089236914	9.19097282302045	8.89819323364344	10.1261623925559	8.98235762230692
HNRNPM	9.54766574835342	9.62278396615612	9.20163386116965	9.61028665708102	9.45984141697577	8.5702352149746	8.88325423134128	9.43671154213721	8.73707830031375	9.00982861736811	9.24840200614343	9.29530976985874	9.61728378777904	9.33539035469392	8.87498134765377	9.36018867006271	9.06582000582393	8.31786479839195	9.09407768567191	8.57931593758001	10.9839911413154	11.2369708862593	10.6124999457394	11.6899106385679	11.3287310185797	10.8806549178624	10.7135583564048	10.9370059265166	10.8134605566917	10.8909482168463	10.8189815394324	11.1333991254172	11.0089187749758	10.7467662249381	10.8787406657427	11.2871351860867	10.4797802640291	10.9541963103869	11.0282514281628	10.8829486727166	11.2179698111217	12.9488563215854	11.363674845841	10.9609286673117	11.3519440784164	11.2767816125735	11.0272148851598	12.8644531423653	11.3890989010706
HNRNPD	10.0136018326835	9.4241662888181	9.19179950106508	9.75588902600854	9.13237119873254	9.34296357439873	8.9431008475708	8.90989308377004	8.84674402324487	8.61065577440193	9.17017544759187	8.77016832010343	9.97226184873329	8.98726401207254	9.19967234483636	9.08852325661663	8.74348803978918	8.44294349584873	8.39959836912012	8.26162483557912	11.3577169374583	11.2652634126425	11.0129038332306	11.5472319493301	11.5599983959388	9.71579043486629	10.0608310091691	9.97727992349992	9.85517994681633	9.97885343468161	10.2826251341917	10.1204970984442	10.2660837583277	10.7875761208696	10.4814967366181	10.4302434502751	10.4617863710275	10.2726297849764	10.3652288492515	10.0589387725692	9.75936725464279	11.9998908075225	10.8673559697111	10.3044768175528	10.7151984121287	10.4692246166069	10.2767292796008	11.7965020409935	10.7758900689806
RPL14	11.360298426618	11.1208210593377	10.6933127084453	10.6538303286921	10.8793535028107	10.5539172282634	11.1637754503972	10.8456468571008	10.6858876017781	10.2246046815385	10.4238512555073	10.5156012901751	10.1940180842222	10.9784959691725	10.6812384117778	10.5241498912852	10.6599067243444	10.3701424794954	10.419854867797	10.1845034663652	12.1522214536099	12.4320981668929	12.9731412727416	12.4261336899697	11.8490922876246	12.732761005199	12.467605550083	12.3996517696361	12.1973088555223	12.4043166782608	11.980532337178	12.5677422213684	12.7623197448335	12.8849145746476	12.8211959911196	12.382407876295	13.104762537982	12.1768587962419	12.3444068801893	12.2870774540376	12.7883533311623	14.0612530448029	12.6872575683353	12.1326121847699	12.3870803060051	12.5297404367465	12.0341214657667	13.4547876501176	12.1849961821485
GUK1	8.28725064325462	8.25408377931942	7.97498811199193	8.96202839277775	8.95361446119936	7.67171796512923	8.97813841506996	9.09037711006791	8.83035674741922	9.04248018649247	8.6585685412961	9.23481743111732	9.2336196767597	8.86758763491283	8.79539033112264	9.12075627297847	9.44397954260125	9.31220227820596	9.19623326086959	9.26584942144085	11.3998653519365	11.3245743643639	11.1652838883224	10.2736790601746	10.9179687275585	11.2356552678925	11.5122960324336	10.6444872308249	10.9824945325978	10.6843103111243	11.0367917779736	11.3250805435543	11.6266216523584	11.7018695663307	11.3895237918274	11.5194888309679	12.4463079310503	11.0573825765716	11.0800180290892	10.5061091906928	9.60895335716428	11.5696230499269	10.1490357564581	9.56229203986401	9.91968569666028	10.1499122072026	10.0893180569531	11.8749506189976	10.5632058075127
KXD1	8.41616416473313	8.66070903878206	8.06339508128851	8.3741700760685	8.0805510773276	7.74281466986289	8.41869594960205	7.99095486039699	7.97498811199193	7.83162393682075	8.63843591399047	8.456149034648	8.59618975614441	8.39531991094028	8.45697038112101	8.72553667843106	8.1568415245884	8.04001567884788	8.03287224946323	8.04165915163721	9.50977500432694	10.2145619783118	9.58571370877817	9.72109918870719	9.46536233167222	10.0581270536575	10.4322286909126	10.0019710875099	9.96101551822773	10.2918613695852	10.2031032502366	10.1237334384458	10.6308131522991	10.6082548219779	10.3921027200414	10.5978663339518	10.4354619144793	10.2225534274234	10.2937015420807	10.0829473601278	9.78448108074922	11.4632331483508	9.45304628880864	9.23440072540403	9.61210180428557	9.68267336399169	10.167857160128	10.8045344029952	9.06989814831929
OAZ1	12.2873949517221	11.8803870754215	11.6307676579188	11.7954715068177	11.5552601625739	11.2927242426991	11.6541884730595	11.5834589101308	11.6963155588928	11.3875327168359	11.7298331388484	11.7457583457278	12.5922234213594	11.8661584398532	12.0875291400505	12.141851690448	11.9678026451964	12.0108078063606	11.4261074755943	11.8119766943703	13.2621829551617	13.5177554945792	13.3320645289871	13.2391509737807	13.1356932560704	13.4612875867844	13.3161259385969	13.2639586884244	13.3469845821229	13.2274956135388	12.7518160032299	12.9603097031491	13.0531113364596	13.2461170770259	12.8097681287104	13.089632544495	13.5014267046472	13.0544177797445	12.7175264915038	13.4671469936218	12.6041060818491	14.2645672178915	13.1520487052747	12.6374331912302	13.0312290709911	13.4450665915344	13.3446010611306	13.8519539551357	13.2090268302306
ATP6V0B	9.00646634346509	9.12722055048807	8.74651432113846	8.63081315229913	8.75888943272096	7.7983097824546	9.02790599656988	8.60510907383293	9.40343816300828	9.32102612859297	8.82273014794452	9.4068427546553	9.58138891102135	9.06042573877715	9.14031853935699	9.48058827023386	9.62369862734246	10.0219515909625	9.63753055152531	9.10512279826352	10.7476055867496	11.1172534821652	10.3926394169863	11.4359306517036	10.9663612472936	10.8772841335232	10.7710767402628	10.8269456504155	10.6362620888064	11.1036812170517	11.2022462885002	11.2718131541143	11.0867996856235	11.7301729062946	10.8733672077449	11.7240021684042	12.0210146520342	11.4135750433393	10.990883971517	11.3818673588704	10.0133785095986	11.4606709022596	9.73255921555728	9.38333493254349	9.48244496891726	10.533261587206	10.4230108302067	11.3565895203998	10.1466832213069
KARS	9.52277766952458	9.21115824728025	9.41827429388054	9.54225804976692	9.50878516206451	9.21747308414075	10.0158331642693	9.38327228317575	9.3843520639618	9.65338252316937	9.02181282358484	9.12179250576921	7.91647664443772	9.06123616574775	9.20065343636747	8.96981818594658	9.2472154816577	9.32237886665822	9.47248777146274	9.36062764619295	11.1887124646647	11.1741142503928	11.3010960259674	11.9353860788982	11.802395193036	11.5893702570618	11.5223853663159	11.2913433978885	11.0996108119609	11.2812925509785	11.3308608717853	11.4774547222325	11.7853298543045	11.7186184934124	11.8150229773655	11.7624235664674	11.4314453696035	11.4219596096408	11.4407134726947	11.3484515374071	11.0332096100588	12.91027357815	10.8721669622174	10.7094801975888	10.8291915352837	10.8038727976206	10.5495536642581	11.8985258120855	10.4194756879517
RPS6	12.5064315612526	12.212101155429	12.1169287190814	11.998837203978	12.0829141056638	11.9974617811128	12.5174971598238	12.2028278537595	11.9135252390027	11.5660540381711	11.8444311633673	12.0954959244555	9.83857365266832	12.5780188149744	12.3460150196592	12.5347162725768	12.0484528156337	11.7626727079095	11.7819743673893	11.6815019738845	13.8346389332586	13.9607983811335	14.1535520317081	13.6373041221062	13.4038641766068	13.8617654335912	13.5631605142957	13.6489978886292	13.5844105830957	13.8228297121326	12.9917875439261	13.1977388689505	13.6589812801077	13.8593212392892	13.3988238394364	13.4018394906906	13.8316932041526	13.2346527988461	13.2010518143033	13.5141839167033	14.554450954521	14.6414816796821	14.8709618655656	14.5286494523183	14.6444646983968	14.3283874254293	14.1899557912229	14.6833126611165	14.5575953283522
RPS7	11.7282606727091	11.2023075169369	11.0250703334083	10.7460103815487	10.9239216761364	10.5760118742068	11.2439474986599	10.6778077155729	10.8329691071195	10.5256186819652	11.1396792452264	11.1360939534953	9.76387628539072	11.3939802865002	10.915655340472	11.6047385344599	11.0421381454181	10.601585101421	10.8015467033568	10.6545465285409	13.373694425726	13.1635081667289	13.6239729126579	13.2573878426927	12.9484037365641	13.35149140932	13.1899943866991	12.9712022386071	12.5346919587895	13.1683587272239	12.3108399598414	12.6445097629011	12.8547515295776	13.3531606126555	12.8872777432328	12.7212060193963	13.3982226246417	12.4116698663825	12.6344253725915	12.7012414742318	13.4118287272581	14.8109832582016	13.6970001168686	13.0615753968548	13.4777582664439	13.6857343297306	13.2416257078027	14.427345584664	13.376776571883
USP22	8.50382573799575	8.58195375084882	8.83447104998422	8.99378756313484	8.78594281939225	8.01457846492289	7.94836723158468	8.98669535024378	8.51096191927738	7.98242322677588	9.2465030982801	8.5894638929561	9.48058827023386	8.65391987311942	8.74348803978918	8.79344074293286	8.76686014382955	9.0047822634596	8.78365308639007	8.90959311598834	10.6648028032883	10.7175907497957	10.5114561791201	10.2432930128069	10.465668430554	9.95143043437934	10.8439995418111	10.6574971004441	10.6274426872136	10.7051139606777	10.6826435202803	10.5519965795861	10.7936033092794	10.2679570844028	10.4841179861906	10.6327226219541	9.97570469425515	11.0188956211216	10.8079183647677	10.6783360462823	9.9114863666749	11.8306063133421	10.6729468102621	10.0152477736989	10.5565060546719	10.3007643732481	10.2894079920927	11.319327774701	9.77696099182422
C11orf58	10.4647499390033	10.1153038061521	9.68702568463883	9.52806334829195	9.59916899321943	10.1373754378937	9.80267791207183	9.13211410258272	9.87236707249455	9.56852619794448	9.45635441510829	9.64601861092535	10.1086551297587	9.70199948228702	9.92005505480697	10.179660328045	9.68317008335234	9.93324804257236	9.73284578234258	9.39531991094028	11.5957236941016	11.6180183575713	12.0770493481429	11.4665353581952	11.7126129749365	11.7292383532056	11.4566624309884	11.4785674055794	11.4189594218604	11.2911131285387	11.5112584955023	11.5011405432659	11.7063665064097	11.9282222555851	11.8108527561608	11.7309370906081	12.0647427647503	11.8387705995569	11.8124180020711	11.3326519967994	11.3071837289879	12.7775840971079	11.7757830975383	11.2830999315894	11.4987644569254	11.6588808950479	11.4312155146531	12.5529548227303	11.5114462955825
TCEB2	9.69383539248252	9.10276309662559	9.20163386116965	9.1494931015375	8.63952159951083	7.97556140627362	9.30446540928663	8.61544572530479	8.93663793900257	8.80348537559595	9.48079020109582	9.4446008137115	10.5820478693236	9.97341037703826	9.50203616359938	9.85798099512757	9.58138891102135	9.39360496863922	9.34229694595057	9.12179250576921	10.8537773806386	11.4405058533325	11.2432334993675	10.4859299115429	10.7990387231223	11.2238810424792	11.1218572456127	10.9807108289002	10.8775908941114	10.9009422607692	10.7738809734456	11.2269540048658	11.3313088615543	12.1186815718611	11.6204947729481	11.5002443665888	12.385889356575	11.1442121109048	11.0227839150477	11.0319079271274	10.3492148710611	11.9359790068821	11.00579996351	10.8516007047548	11.0169823475336	10.8701257919672	10.9268519109299	11.9732058623508	11.0149480175352
COX4I1	10.3236177632916	9.89193555786198	9.1103528023268	9.47937609116166	9.2278565730605	9.55209267277161	9.45079885435249	9.41911748212248	9.55343730575441	9.26373867484504	9.75588902600854	9.67207169690516	10.6307221621038	9.77988347493664	9.77988347493664	9.91662592221124	9.68615031598089	9.79344074293286	9.76619759730084	9.49944729748518	11.7431513941125	11.7452121170212	12.2044794446163	11.0877280181725	11.2272549236749	11.8912520860572	11.9790321342274	11.7464303434301	11.6176970293079	11.2477495384399	11.335836940378	11.6013993905318	11.9451511707839	12.401306206006	11.8328900141647	11.8384554716287	12.4902241357596	11.4931549418025	11.4590217038623	11.6473235047745	10.8944388545623	12.0406801412102	10.9900401263814	10.6494448114852	10.6348473439301	11.2643898177352	10.6731853854428	11.824457607264	10.7497186151549
TMED2	10.6503337538459	9.94354044791168	10.0691812091543	10.3319246204326	10.1674181458317	10.6286278021601	10.2318211786574	9.82813648419411	10.0650121504369	9.98028241166144	10.4071615235848	10.2466218532739	10.7961207480014	10.560619433897	10.6247954558602	10.5427417049529	10.6009350086947	10.4954553330099	10.3336026282683	9.94471206104349	12.0496103490022	12.0880262839604	12.2344582092104	12.0948034703914	12.2895290310507	11.6232413692356	11.8168236703708	11.1084591158492	11.3077131197212	11.1517142437464	11.88252842391	11.580729651599	11.7638762853907	12.037203741152	11.667200265979	11.9532506862558	12.2424000533357	11.9654596417542	11.8657719277572	11.3032099489448	11.4190121105385	13.2457532316834	11.879173508924	11.6876774892164	11.6588496627157	12.2270864168746	11.8606757568925	13.6396798604089	12.2861620924222
FNTA	9.40960308157458	9.38801728534514	10.0193127256514	9.60899400223791	9.33114088169257	10.1545649824542	9.25715208894739	9.15431181143649	9.35226417325832	9.22761594341422	9.44687652156844	9.51313539711773	9.6156296369681	9.44976769496266	9.81201681883083	9.90116859546033	9.42269554445622	9.58833986092348	9.57326847767598	9.42374622911477	11.38224574233	11.2360740038874	11.8476054973877	11.3206313409481	11.435566091469	11.3821376428964	11.4190121105385	11.2141369508351	11.2577414010919	10.990316735046	11.0814834380937	11.4496645384762	11.3979954338333	11.8137411157982	11.7933594528897	11.4382200661776	11.9723336585459	11.3520434257954	11.2676645375011	11.2825093062408	11.0236157592227	12.8382722718829	11.2627643448659	10.8865044222387	11.0888213580576	10.8955828555631	10.7973535018975	12.1486672341233	10.9181924069885
RPS25	11.0360362064825	11.331196877153	11.0499846463367	10.811053523642	11.2198340399829	11.2758335100135	11.4903996506808	10.9444924560441	11.1111356702347	10.7152756462646	10.94683318775	10.7735513464285	10.7061506278175	10.7507069862249	10.8587580999354	11.0899800562493	11.3266541884764	10.8297227350861	10.6969675262343	11.1090470777007	12.758743723821	12.8844567397305	13.1466004948659	12.3529537914591	12.5782783328114	11.977423040909	11.6989216623398	11.9087678828492	11.8920873965235	11.8085620299575	11.8477620737977	11.8428610110714	11.8829868710841	12.7266864907893	12.0464760538699	11.9457364426138	12.7870659127626	12.0469534513067	11.9808179133345	11.8760564384882	12.7931094573056	14.7040170903959	13.6104942971944	13.0636613485572	13.6287303144301	12.8239941029244	12.8550533822365	13.9472077179892	13.0063383522516
RPL37	13.0045365041286	12.0605946152761	12.2874815298744	11.7873312434964	11.7005264159591	12.0593782630301	12.1712393589597	12.0280096347324	11.4424770319634	11.3755282135748	12.0838449410337	11.9030156675528	12.1255103357435	12.0362079620265	12.1733023616446	12.2896154812325	11.9175212646319	11.5079927989849	11.4262647547021	11.7357252450766	13.491276905139	13.6533265377046	13.9269352798795	13.080501112421	13.1906580673309	13.1015817968855	13.0179393014958	12.7731392067197	12.8257339609137	12.7727063332732	12.6224865763693	12.7385145324293	13.1458843947531	13.4407004973599	13.0246202647598	12.8027990604148	13.6482564549813	12.7461573821134	12.9251835194342	12.8880201983885	13.7954309195411	14.6521559440086	14.3402952104305	13.7760114308204	14.027741887585	13.5921065992175	13.7120970510875	14.3276929772403	13.8516416940414
HINT1	8.87005641847295	9.15025502130218	8.03177011416067	8.16842141085193	8.6875506510007	9.04712391211403	9.02181282358484	7.89845023280787	8.75087443965685	8.80057638942654	8.82241149636048	8.90568784852686	9.12101540096137	8.8369971089196	8.5713734359732	8.99971819610402	8.90207357931074	9.03644838544088	8.37460481919094	8.54650866097081	11.1145882642636	11.1100917519251	11.2634452712035	10.6133290543711	10.7511255833673	10.7524642786239	10.3066313617125	10.3390705589351	9.92718535782637	10.5344001613759	10.4667902378031	10.605201693808	10.5582293617144	11.4574834853128	11.2713463002826	10.4895469495454	11.9755614062736	10.8136208828619	10.5767677560976	10.7695072914362	10.5856010525025	12.3072833603626	11.4065292298441	10.7005957704625	11.187011774805	10.9026012245156	10.766446087907	11.7771278920542	10.7474041844471
EEF2	11.4871868554975	11.2906524795495	11.7257922714942	11.6231499002205	11.3165078191031	10.7176764230664	11.5839759461684	11.4931048925391	11.4386879082689	10.9661449133456	11.289327293812	11.2184421488562	12.0964186798413	11.2477495384399	11.5041734531587	10.822491165855	11.0581947143465	10.981567281903	11.1210154009614	11.3079407549299	13.1749256825007	12.9925666421176	13.6745233260217	12.8565422468037	12.6877474641484	13.3041231193469	13.5181982465666	13.1110867534343	13.121549705479	12.9357359727082	12.6151008277326	12.5186531556734	12.8999610665839	12.9682707896131	12.6862159870573	12.5143935292065	12.5083395113816	12.4277318668044	12.6101482137343	12.9751672909284	13.1648582286127	14.6478012956117	13.7314675361063	13.2980052713056	13.4006660040692	13.3695564529825	12.9468514597737	14.2521110117526	13.1495248562294
RPS10	12.7417618997518	12.889522976136	13.0800346898282	12.8308518757594	12.3053777856275	12.0962209962234	12.7672533869158	12.4081970364449	12.3177800245694	12.0900131482415	12.6607981572947	12.6097558854237	12.8079586022565	12.9875127311561	12.6552623730217	12.994105894415	12.3096468750919	12.2217683529767	12.3102719472978	12.6589032034426	14.4131849515304	14.4170481569483	14.8641280951345	14.1434709083042	14.0720069575812	14.7645036151197	14.4810804272019	14.1516983905644	14.0721661080755	14.2257045206417	13.7495342676693	14.0668460030749	14.3563281638478	14.3769528832692	13.876497761663	14.0328550350726	14.3697200192128	13.935340033921	13.8362772381055	14.1545254274112	15.0685557781787	14.6254520113567	15.1093083171837	14.9834701769441	14.987312870991	14.7339791979876	15.0426426275994	14.8022891591123	14.892504870462
ATP6V0E1	10.9769220678511	10.4405577609742	10.0046418346824	9.82368568062603	9.31333656165215	9.41066334107765	9.73487894069325	9.04984854945056	10.180655118666	9.79960542245267	9.58590144969077	10.1007937260132	9.79360330927941	10.0780173422606	10.3774274607011	10.434315470825	10.0996108119609	10.4549161375148	10.0151362437974	9.51392494155713	11.6381643649027	11.8189016758856	11.8084011405807	11.7977425738603	11.8010616279672	11.5984712863204	11.5117032455569	11.4006660040692	11.489948283449	11.5655305380103	11.8037678810948	11.7015230665744	11.6753396107891	12.327047331653	11.7595969524079	11.8569312392136	12.7501207461051	11.8807696922595	11.8108527561608	11.8213355273553	10.6894476861733	12.3476628883575	10.9444997767493	10.7340829616515	10.5643400579856	11.1232161116663	10.6818006194096	12.3875784886	10.8675413048484
HNRNPK	9.69418374333315	9.96938652134228	9.52825874275841	10.3271034862193	10.7602209464665	10.7694246415528	10.537800797791	10.4574834853128	10.333714426094	9.93398565445043	9.74634636083315	9.49445561358736	9.81458246590628	9.42206476617281	9.79960542245267	9.6582114827518	9.85953478638265	9.90011206297746	9.64853734589263	9.60529430783728	11.8847810544713	11.8747124497183	12.0411115353692	12.2031644423152	12.3459873082978	11.6607981572947	11.3362833878644	11.341407628591	11.3110671022556	11.163586784713	11.1041400582508	11.201143732053	11.2321210840822	11.0807509196515	11.1987519651937	11.1725525201304	11.3805151786668	11.3776443583999	11.3100446796475	11.3451279919767	10.9506725326593	12.7581794834117	11.4034168590258	11.062801701503	11.2680682366731	11.3991016496295	11.241292015451	12.6324499952567	11.3826348332389
ANAPC5	9.23888237384058	8.63807383718072	9.3297963382207	9.85065567642179	9.00393948568806	8.88233736124948	9.2538474849874	8.87590290312484	8.94865924556015	9.06285565520599	9.46372870653983	9.25974326369078	9.58552594343126	9.29852085712595	9.19155278109168	9.21577565302028	9.25432003495589	9.38219169362566	9.28401434473801	9.0503928599799	11.1063012033177	10.7179334123568	10.733015321686	10.8155434084646	10.8023548000792	10.8631021682939	10.6909582840294	10.8858488700407	11.1020413061732	10.5259122607434	10.4223801897883	10.7902670322814	10.9444924560441	10.7801296196253	10.4544021192527	11.1054502295626	10.9802824116614	10.6452080827747	10.5423547937764	10.8817257906422	10.5124441911029	12.2561467562989	10.4659030623887	10.6140840498466	10.7141768162665	11.1718147957379	11.3799685382324	12.1523418897523	11.1488578608769
HNRNPU	10.04726026626	9.55036201540073	9.57648434679685	9.5461227588578	8.6499746511581	8.6748984331333	8.80896417491926	8.57893871309339	8.44542875923832	8.68860001099912	8.88050187112799	8.78037572232529	8.70770423315678	8.96607279482021	8.91707366287822	8.84956148217829	8.34074028063018	7.47735352663456	8.34739990950854	7.91945926911157	10.4621955011376	9.92317889949384	10.3084528028646	11.0214658467341	11.0950013483262	10.3112942089134	10.0997422947626	10.3883402406218	10.4538879177857	10.2547924301929	9.50442176983273	9.63589946594638	10.0094087614091	9.37177664433792	9.54728015566346	9.90643968294947	9.45840661323653	9.50481898763284	9.70338452503436	10.1203674937152	10.4313199987159	12.454147612433	11.0704966672792	10.267254872152	10.225098959554	10.9408201034278	10.6808605554378	11.7844180978786	10.7635609621626
EIF3A	8.80638850801618	9.57572831636378	8.75755668893945	9.00365845032321	9.44625622988956	9.92169219795988	9.13185696060879	9.38543103719352	9.43796008833447	8.70770423315678	8.79636413813963	8.62058641045188	8.58759001940925	8.45655976633501	8.6077001881372	9.1009251010569	8.81313985089045	9.03424873562899	8.49024921062709	8.28586454703185	10.829564188458	10.4708621994137	10.8913280433606	11.3983161634002	11.2977760628941	10.2020013487643	9.44273619718598	9.40130620600602	9.3019533951261	9.73352382020767	9.95811766641302	9.97341037703826	9.7054595991654	9.69034724996876	10.0639343057541	9.98683753671616	9.44024628710574	10.5458332645173	10.2704121391551	9.45368218587218	9.51140478398523	11.6812955209871	10.4846718715245	9.77174365195463	10.2691851340041	10.0775634672706	9.51656283206971	11.1325704167406	10.1758114948258
MSN	10.1720524091831	9.82033854374834	9.98327866412136	10.5203240224811	11.2513640550649	10.6913945785381	10.9575373969066	10.8253563414793	10.6620452387858	10.6525761227901	10.4194335507054	10.6159054605118	10.1885888457073	10.5210114643978	10.7388522617082	10.7825068556634	10.9183415073443	10.9883296492311	10.6378022199266	10.4763411800623	12.2366420941257	12.2837539696359	11.8817640214013	12.8260717471728	12.5035027845728	11.6242014439263	12.1666338592993	12.1015489691924	12.0535865436392	12.1005966410138	12.4196442246311	12.3056912817805	12.1554823551444	11.8203784363237	11.6664903219205	12.3828671569366	11.7053299944363	12.566981594589	12.1346509216267	12.1989360881014	10.5453506448223	12.3715969767873	10.8171195692652	10.5130070553238	10.65352583606	11.4974327360295	11.2825208894544	12.5412999338802	11.067125082632
ACTN4	7.61544572530479	8.20603754624659	8.89965902637744	8.33136485049545	10.4144738364309	8.23697088625934	8.82718389581953	9.47836516333606	8.50462039240355	9.63462956768316	9.46597446450407	9.32665418847637	9.44315076472932	9.01374139205874	8.4708621994137	8.40726776424473	9.68912440491326	8.67736729213605	8.93221475196838	8.93310047493137	11.0306671362469	11.2867887591332	10.1158239774362	11.1627689481913	10.2644426002266	11.0136716140586	11.6992687873776	11.2440664641948	11.3227168530814	10.7668601438295	11.0879268688825	10.5219929564017	10.901847386563	10.2462655589627	11.1410214358585	10.5610014782663	10.5480512380126	10.5272815056819	11.1596190953159	10.7269844407612	9.90430796515543	11.411383872717	9.78435674828317	9.58135313038476	9.65244347156172	10.6272511542027	10.174538748729	11.1453526594255	9.7550444535029
APP	10.1354527841852	9.74718596688658	9.67083325605577	10.0285967770671	9.56262403909987	10.3404064908533	8.94895120044142	9.14593214582051	9.82654848729091	8.60659028037053	9.58552594343126	9.24222139509837	10.1838834590322	9.43879185257826	10.25750570512	8.91886323727459	9.61102479730735	9.64565843240871	9.6667565918848	9.35557133839774	11.0673671320214	10.8371548408435	10.8353398817123	10.5589946156992	10.9983788753728	10.503925093737	10.7800475760619	11.0150665332303	10.7307248577877	10.1843794862129	10.8731364688335	10.8411711892485	10.8624048960215	10.1044677126414	10.1301844196865	10.5415806599912	10.6213193010142	11.0219515909625	10.7555552619721	10.2847084486922	8.09055707180742	10.2085513993346	9.83598879454709	9.30326932258816	9.17667931284247	9.27865620646293	8.65860424229066	10.1084591158492	9.72061878016733
PRKAR1A	10.3788367132106	9.99844939694392	10.3042372250171	10.1560830762887	10.0817497162489	10.8050183123382	10.1605017475557	9.76437402389519	10.4680130335036	9.70355756192103	9.86820522697744	9.77495174141642	10.4526530860062	9.85813644957963	10.4060986864652	10.2819300269554	10.479679231427	10.3038948809283	9.93678514527186	9.83304819573838	11.8613971296372	11.6179724579152	12.0432665733527	11.482656722905	11.9293693809105	10.7967696971452	10.4838157772643	10.6270778405174	10.7714069330985	10.8330481957384	11.261213451366	11.0186870236264	10.8643409319556	10.5599506127131	10.8354188404755	10.8162636955773	11.1351320926417	11.5025832135534	11.1288965290092	10.7293658279166	10.4771207498182	12.2253761633387	11.4772169013169	11.1087661924871	11.5714587663582	11.3465635950358	11.0389395598924	12.6511997213216	11.8244496513641
DSP	5.24031432933371	5.55151601762801	5.35755200461808	5.61470984411521	5.3327079336406	6.39231742277876	6.08533966935737	6.25738784269265	5.79960542245267	6.32012359804061	6.39403389536778	5.59693514238723	5.26303440583379	5.21723071622067	5.41616416473313	5.68369645430652	5.5077946401987	4.82781902461732	6.31831684133498	6.10643207781693	6.4594316186373	7.01680828768655	8.05311133645956	6.98641093525204	7.18685706717715	5.78135971352466	7.28725064325462	6.83035674741922	7.02458563827827	7.15076274435542	6.75488750216347	7.23553560671046	7.21140163741847	6.93545974780529	7.64673869830785	6.4093909361377	7.46270675067016	6.63372181264101	6.36806987653208	6.78135971352466	10.0225897490401	11.7407631638375	10.2331762554954	9.54498374584659	9.94745869018643	10.0707381517059	9.5556608821729	10.990869793323	10.2643135729493
RAD21	8.21916852046216	8.1106138055009	8.22062016744785	6.75488750216347	8.01680828768655	7.45285896471381	7.64745842645492	7.36018867006271	7.91049283228871	8.16037568743582	7.34251918966061	8.44625622988956	7.98868468677217	7.9431008475708	8.1106138055009	8.5894638929561	7.59693514238723	7.6006563078263	7.82845387393049	7.85362145574883	8.80445373565528	8.03452387533439	8.90116859546033	8.92273304987684	8.81313985089045	9.6387978999517	9.04930403348226	8.65356166205839	8.57591736111815	8.44252886873253	9.14006285569821	8.3518226445507	8.13852780142227	8.55497249615294	8.64637869954344	8.4262647547021	9.13442632022093	7.231701199029	8.37286506011259	8.21383328309929	9.08058038926745	11.0745094502665	9.15184867172733	8.62704135077257	8.49685377738804	9.75660635732259	9.57942154276352	10.3970221177466	9.43479291897061
WDR1	9.10459875356437	9.16314646881125	9.3454052467178	9.14159627838382	9.60177078840771	9.69226677192714	9.29576893442051	9.33985000288462	9.2045711442492	9.14745934607698	9.33962734758039	9.73437091966298	9.95695689391481	9.44728990123914	9.56548293766582	9.58345891013077	9.27728740013036	9.90659000282883	9.54862927943905	8.89147994597097	11.4861813879578	11.3490600244256	10.8554135753355	11.5174725541011	11.252369767926	11.567385727497	11.9396526694223	11.5582772019824	11.5721791328682	11.2939313986957	11.1910592145317	11.8025971408577	12.3590631836783	11.3360043743759	11.759846582419	12.4138394523793	11.7012631371327	11.5414354636503	11.8998855624603	11.3791617299298	10.156310652648	11.3839634359722	9.90707993690738	9.23184037447203	9.82237484691558	10.8495771193691	10.7371459197762	11.5586407361847	10.5031201154093
NCL	11.426631672621	11.1573469353628	10.7230636081529	11.0292872269682	11.0784177016473	10.7652860987237	10.9045593617479	10.6691508126687	10.509577090198	10.0094087614091	10.4803863111041	10.4423215104798	11.3542493819452	9.73690923779045	10.7153614571221	10.4300343185735	10.4448078446426	10.2351765636025	10.2963426846929	10.0427537609772	11.9731950976167	12.2347276340256	12.5170788054521	13.2497208689577	13.3382906936483	12.2361637172193	12.1232807876594	11.7100745710187	11.8578255239231	12.1184869155778	11.506257986056	11.8937944812164	11.8430181032225	11.5699979725277	11.2969735465602	12.1009907840928	11.6448477018221	11.759846582419	11.7224233304492	12.0626870431841	10.9828082363519	13.4348627507589	11.7562685887525	11.2501740422831	12.0814634652507	11.896941598204	11.508948532829	13.2178925873618	11.6349970460329
AP2B1	7.53060141451683	7.44045394382303	8.73910550679375	8.81249822533356	8.42877889133759	7.68790052248075	8.59432460392485	8.11009175192513	8.2728630232019	8.40343816300828	7.72314895704758	7.94485844580754	6.05961485629722	7.84297883178833	7.93073733756289	6.7279204545632	8.74382460692961	8.82209277437953	8.86542397831313	8.9047851297316	9.85751453124221	10.1782913699566	10.1825185042622	9.51017075115177	9.62333283245184	9.28401434473801	9.53040633709907	9.67189484185855	9.8989036490939	8.96895472754222	9.55247698152213	9.92258440271366	9.50878516206451	8.59730769114099	9.33985000288462	9.33046876659032	9.2635039567056	9.28909670241999	9.31899464028609	9.64889680647526	7.88691589584725	10.5924757249066	9.76880627021045	8.86497848053573	8.64317796370989	8.94679225757706	7.78819629092132	10.4884828744445	9.2252074369435
AP2M1	9.00140819439281	9.48179943166575	8.84549005094438	9.72723977748481	9.05256805080415	7.93369065495223	9.00168966840421	9.28655776160796	9.89360490485829	9.42982515655197	9.44708322620965	9.80267791207183	10.0191737042067	9.59898297103609	9.65051327167617	9.4797802640291	9.8743666501409	9.5480512380126	9.80203161570493	9.46209322948681	11.3433522987909	11.2174124959778	11.0646080530418	10.5976801437159	10.6870256846388	11.1941412388631	11.5109124839786	11.6687077381157	11.8319009861964	11.7263459011714	11.3429080337916	11.2997231746295	11.7629218063345	11.8210963141163	11.4458425538893	12.0778171208959	11.560619433897	11.4161113719405	11.7489056332387	11.6864567554318	10.1805059437948	12.0224614464469	10.519115294782	9.95796681879217	10.4177048631012	10.7863594869419	10.8202188594034	12.4197600821783	10.6666412142673
CLTC	10.9575373969066	10.1446582428319	10.7189609119842	10.7382611835761	10.2596255839288	10.5470873206647	10.2008986050384	10.1354527841852	10.1800334549166	10.1869808346066	11.0990189910192	11.4897977963182	10.6745453938459	11.4606606646076	11.5089336817058	11.3203492836165	11.2610371079298	11.3089078040639	11.118292233027	10.9447852552822	12.6664681305383	13.0237716766229	12.6935522954691	12.4442643250707	12.3498340914572	12.8668925276766	13.2607872511583	12.9463763119296	13.0329755314936	12.899111417277	12.8805592655561	13.0185131693379	13.0891525096546	12.6118778014233	12.6822484718145	13.0568239665344	12.5528131677214	13.1112661069276	12.8876204623224	13.118535582111	11.6364977447979	13.5343393628188	11.9887627833072	11.4135591772558	11.8414582054989	12.6996158289142	12.4476695894377	13.7459788794789	12.3986234623418
MLEC	7.02458563827827	6.26491169307446	5.9518675043269	6.84799690655495	6.12928301694497	6.77610398807316	6.67948009950545	6.31469652565629	6.84046323386954	6.90448409790142	7.50303064564116	6.86913111964429	8.27146302790437	7.21819994369474	7.94485844580754	6.20359271420771	6.21140163741847	6.99887245399427	6.96578428466209	7.11790278909403	9.07868454619464	8.99859042974533	9.10118781525974	9.13903966768306	8.93869746118087	9.65696108147421	10.4147909238803	10.0391932398474	10.1596190953159	9.99166355768535	9.17617314910749	8.78103179102276	9.07253459972295	9.15228484230658	8.52199295640167	9.84423498775875	9.3297963382207	8.83983364841731	8.41405094472604	10.1160839927638	7.05003363807302	8.89079017955908	6.64543219432474	7.03977447866417	6.54114154152913	8.91746755975324	8.76438397691392	10.0639477837838	8.20754150325118
LASP1	8.14363830992204	8.37547391261535	8.69661984698429	8.91019298919486	9.03204572693081	9.17517526212952	8.52591226074335	9.10590850857116	9.3527055668799	8.9442728176116	9.86465045674568	9.37851162325373	9.21480479494805	9.29255170935797	9.41679752760606	9.61654884377899	9.39531991094028	9.81778312177453	9.78496195020486	9.61875255353673	11.3524848869497	11.4461528220093	10.8858488700407	10.3405177626933	9.87159726561385	10.5784670437392	11.8018699963645	11.5890893129096	11.4446525742296	11.4056733322819	11.2812925509785	11.4032783754711	11.4219070285003	11.6054332177346	11.2841879020364	11.5391103326376	11.0512089409148	11.5237579610897	11.5065059442301	11.5368300050481	9.1542130626962	11.3856197745724	9.13496530486278	8.95549589560782	9.24339775049781	10.6710987257485	10.2979938117499	11.6957720276198	9.67755404809169
SF3B2	8.3518226445507	8.92659251005107	8.49944729748518	8.99463629050958	8.77840572423918	6.8923910259134	7.78985964091365	8.43087066354815	8.5913353357414	8.35358794919542	7.88935185259465	8.20114373205303	8.42332604706989	8.20994068029019	8.27891401949994	8.08640164588003	8.44294349584873	7.60510907383293	7.61765111942733	7.39145842004967	9.91378699987453	10.3860780340087	10.1733023616446	10.3502762290767	10.1527918516391	11.2297200932374	11.2568573425797	10.897542972507	10.8351819512205	10.6029771716209	10.4260550454146	10.86062144542	11.0602230608812	10.3171864682921	10.5052160960969	11.0117164585808	9.85284157841707	10.6223264180121	10.4258453056394	10.9795681000952	10.4322495736599	12.0486094774263	10.4202550051012	10.1463904756702	10.6519934420667	9.75878285851386	9.80920219192403	11.2348413760645	9.78150889359414
TMEM59	10.9866242517522	10.4941555626228	10.8518271072174	10.2937015420807	9.94515117078387	10.590587049915	10.0581270536575	9.66923941125265	10.1801578090985	9.97813841506996	10.0201465731118	10.9078670898291	11.3260923694573	11.0575856538798	11.1786026108787	10.9210226821117	10.6038117694503	10.750372021041	10.4690312388115	10.4215389068483	11.8485055797687	12.4907756821969	12.5522127802536	11.9758121509028	11.6969240709099	12.5686211964656	12.5487978312378	12.4476515113131	12.5183335047985	12.5386012103224	12.4027722648174	12.5649116109971	12.6174904233394	12.6834113605458	12.4448078446426	12.5963062481337	12.8516514532237	12.605502667668	12.5255942143701	12.5747827208388	12.1781637417674	13.7188218142411	12.8106539688292	12.3257776552148	12.3427719502668	12.8001476262512	12.870734593971	13.8656076287549	12.793219216799
CSRP1	8.97556140627362	9.19130601891869	9.83841607579734	9.71149490665009	9.44294349584873	9.70856662486211	9.41447383643093	10.6191195114532	9.84846645742676	10.0475329358963	9.52610794674445	9.30218194087563	9.82559484946338	9.83636600871667	9.35579154675365	9.97412774319142	9.33561366481602	9.39510565460353	9.8916318325891	9.90192278808605	10.9350176779257	11.3729738565412	11.2808287551004	10.5294305541462	10.8516709713903	11.1751752621295	11.7816465845835	11.4394153612133	11.3772105303886	11.1181624300631	11.4788201685215	11.2457903629634	11.2620361025195	11.2781009390641	11.8826048418898	11.1445945181453	11.6487170873793	11.2107322157099	11.3882325968956	11.3712321283696	10.7647720910953	12.7428146698629	11.0042626086932	10.5667485724027	10.8148948424497	11.3916946967912	11.3670160711163	12.5842790311418	10.6642161503774
CAP1	8.70147974825286	9.82033854374834	9.6008421143873	10.0647427647503	9.5127404628035	10.362382216237	9.84674402324487	9.32867492732795	10.1699250014423	10.1677944519785	10.032596794562	10.3429635743987	9.84815344049325	9.79083718699795	10.1047297825859	10.4536821858722	10.3318126838192	10.2822776224374	10.2603315185576	9.95128471496697	11.8986013874039	12.2990076301599	11.4759360424464	12.2147744451034	11.8010211976551	12.4639074744129	12.6562460795808	12.2518374190396	12.2997517890278	12.37351771565	11.8656946129104	11.9050484810665	12.1726462716358	11.8500305241898	11.5732211319581	12.326626102721	11.8973538881097	11.9321039983539	11.8655013076644	12.6289011520282	9.93941759991199	11.3207046668226	9.61700271591253	9.62257717236649	9.78098259621809	10.5131452690905	10.4709130262749	11.2777871998216	10.0652545545553
PTGES3	10.5406124082495	10.5242478571998	10.4580989695546	10.0036584503232	10.1001366712854	10.3700334693294	10.3405177626933	9.9294063697715	9.99491908871511	10.1623913287569	9.83557674503875	10.2050601105446	10.6289922571427	10.2083563054292	10.2699448316634	10.256090720087	10.2088439907346	10.2144405546665	10.2718131541143	9.8219333869805	11.8846284448513	12.0901785968181	12.5971214287896	12.410451351504	12.4182215782492	12.241208580302	11.9588426752432	11.851241510716	11.79948400562	11.5733158218401	11.7449599416945	11.9403870148728	11.9253689915745	12.0366887687957	12.1075113396717	11.9125151448024	12.2194105630835	12.1387517652582	11.8284935427384	11.8917077699021	11.9554791857787	13.6165833026439	12.1351834080792	11.6653314753833	11.8833458863104	11.9790249866705	11.5532596939551	13.204294499292	11.8246127385433
WARS	7.9407540474748	7.44211412241923	7.18388345903223	9.06420384242763	8.09222858438678	5.64961545906341	8.93781516880342	8.83573463232109	7.45697038112101	7.81954046050572	6.92837032301897	8.02680005934372	8.41953889151378	8.22158712126481	8.30286736097287	8.28725064325462	7.62643913669732	7.14363830992204	7.43796008833447	7.33360262826828	9.6387978999517	9.3544697921574	9.60455322907904	10.9995068070527	12.349419464341	9.46127479517703	9.4966540825935	9.82718389581953	9.99109662770816	10.4779605937762	9.24840200614343	9.46209322948681	9.76868057945391	9.212131561563	9.11971929536625	9.79181407116183	9.48159764202406	9.2943910020895	9.25502856981873	9.82654848729091	7.90843465498048	10.5907367381327	8.74173325366983	7.71712116991909	7.79891239979084	10.6302580228211	8.94527117085834	9.91274116803131	8.1940574948511
NDRG1	9.82813648419411	10.3722121091891	10.8877537199845	10.993504543018	11.0520925079709	9.76404221730659	11.8291677456424	11.993079908713	10.6843979836376	9.63771166947682	9.46229776553889	9.53508093022373	9.68772559734675	9.94953493301701	9.61120927336935	10.1921695019325	10.1028942924644	10.0423433797937	9.90764180366553	9.72553667843106	11.9919469391518	11.9393955601816	12.2399266483737	12.7212701140129	12.0594458650657	11.3657209660434	11.6512311197024	11.4977520620598	11.4628089788396	12.0886888761327	11.7342438864487	12.2530201499149	11.7683084044503	11.4709130262749	12.0013378173084	12.2231268656239	10.8989036490939	11.701133154848	11.5448195766175	11.8323362420369	13.1376460059036	14.0417789149925	12.7014970757376	12.600660953282	13.0500611951936	12.1754029658724	11.9459631716345	13.0461776002308	12.1510863245635
UBB	12.9200178254083	12.4045561805139	12.6353553607011	12.2500615027172	12.1636182307071	12.7240234922244	12.4221699150407	12.3919416720172	11.9189004964794	11.8368787986585	12.6159744081589	12.5003439692704	12.2899612301655	12.8339178845138	12.6038581218428	12.75284056296	12.3914047153931	12.2206806210522	11.8253563414793	12.4401164864776	13.9827173405785	14.2410297744468	14.0986407560542	13.5904934868915	13.6123962736497	13.4905250054099	14.0515658312148	13.9255080800336	13.8872206154684	14.0028677447253	13.6572961166679	13.6707447553018	13.7601481610649	13.8207075079874	13.7573795912539	13.5087975392853	13.9923364978028	13.7554718088967	13.5792098531621	14.0656096703761	13.5983782332346	14.8010868963369	13.9161033824137	13.5271715250757	13.9147494974519	14.2429507769991	13.8751925894489	14.665230420695	13.9438425954635
PFN1	9.48159764202406	9.41235813720898	9.40151954353555	9.68562483972635	10.0639343057541	8.72860081064319	10.9783529581651	10.0994793171752	10.4259501793385	9.78626962764847	9.49785183695112	9.69679369708282	10.19697089789	9.89314981993547	9.96405201104085	10.1441483665089	11.1016474500308	11.3153194143108	10.3656662946888	9.80267791207183	12.3304967776387	12.1080343276616	11.6844418178963	12.6368738082785	12.1660375162558	11.7765152818128	12.5270615360848	12.1009907840928	12.1116573462631	12.2622416920333	12.085970312194	12.4841179861906	12.088158826742	12.2187448481378	12.4187749963319	12.500742311246	12.7107633932291	12.7756925770455	12.3112374356005	12.4022393248801	10.333200084347	12.4439614181778	10.8886823744055	10.2683197601938	10.6706650999811	11.7372177619826	10.8613738651779	12.3536954526544	11.0254994988628
PTPRF	4.7279204545632	4.50462039240355	5.91647664443772	5.32553033156756	5.96578428466209	4	4.52356195605701	5.97269265400426	5.86542397831313	6.50462039240355	6.46597446450407	6.21334728173344	7.36894291440495	6.61618123133188	5.49825086752783	5.70043971814109	4.90207357931074	5.94953493301701	6.04439411935845	5.66106547980695	6.62205181945638	4.81762325751143	9.18388345903223	6.24982454861618	8.31560245663795	8.75221336786514	7.65033375384593	8.77115929555685	8.83510297949099	8.38887833881199	7.72655877910497	7.74416109557041	8.46474993900329	6.73741636593706	8.49585502688717	7.04001567884788	6.28169825009883	7.0703893278914	7.00225245173138	8.77741971551583	6.92224542990198	8.68778157569725	7.25003307027989	7.4794650189081	4.92498347955299	6.7620564196662	8.00825492794017	9.53519760120684	7.86294105086396
YWHAZ	8.8712892278117	9.51648798090998	9.29783336841106	9.59488440282247	9.13827180017222	9.04111153536915	9.17167721216976	8.83130724380205	9.17292748960384	9.10302547637368	9.23074100262691	9.63372181264101	9.25077213159993	9.62881004116006	9.4722846750957	9.83541884047548	9.73454027988397	9.28701971967815	9.73454027988397	9.16917340202917	11.3951592216709	10.8979210669717	11.2378074737231	11.7951467766288	11.3935513438305	10.9210226821117	10.8031624444159	11.0602906233436	10.9605812113535	10.9915927036205	11.1687974554366	10.6636470469158	11.618798428381	11.3747678140928	11.4891455039662	11.7468082046288	11.2141976767129	11.5020361635994	11.6353553607011	10.8587580999354	9.89319685202851	12.2444470879969	10.7302238645106	9.92097059563182	9.38729791177942	10.9013043792331	10.222022039132	11.9389252990394	11.0075879723192
SOD1	10.4459459840103	11.0299773465896	10.7210137184598	10.1529185761366	10.6250695327456	11.1387837572538	10.8989036490939	10.7678533934666	10.8685910878054	10.9035053104239	10.2237604006729	10.7308946465417	11.2897883660565	10.7829163283312	10.6586577921261	10.691917957844	10.4701504352744	10.7257070788377	10.8363660087167	10.9985904297453	12.1042711289369	12.7420988697783	12.977226250811	12.0414538198949	12.4921285847031	12.6092480080078	12.6084396525516	12.5568652467666	12.558133676419	12.615514694926	12.5454471816781	12.6998543715543	12.7263884792711	12.8286323749771	12.7648301333864	12.511406760755	13.4120934565175	12.7030600249226	12.4103188422005	12.5888083140369	13.1928722422595	14.5248661135462	13.6392954823935	12.9576389609196	13.5612163337727	13.4412713017249	13.3305107829589	14.3967452444655	13.132284433904
HDLBP	8.48381577726426	8.58421090130802	9.07092594498551	8.73165844875181	8.41869594960205	6.82781902461732	8.31015831794782	8.77511640443559	8.43045255166553	8.57326847767598	9.12334546075328	8.82177398197057	8.33091687811462	9.02790599656988	8.74214098549815	8.93516504960369	8.4870360800319	8.07788386443832	8.33315535031062	8.39360496863922	10.6250695327456	10.3998119593257	10.4009861405492	10.2290591196342	10.5425482623352	10.7356406369752	11.0068870564812	10.7983097824546	10.7661975973008	10.7083079614744	10.604553229079	10.5840229402575	11.1849992804575	10.3652288492515	10.3919953566895	11.3221534983783	9.71973105674985	10.4779605937762	11.0480099837896	10.4138394523793	11.0146970109789	12.4435937021356	10.5868773088014	10.7244967998863	11.3128716132976	11.1354912623805	11.262047851281	12.1429909159848	10.1519044683427
MARCKSL1	6.656782364219	6.60436789989375	6.75488750216347	7.28169825009883	7.66604642940879	7.23744899563932	8.11478344724985	8.13545278418517	6.98641093525204	7.86108690599539	7.84549005094437	7.36544758855011	7.23935985027747	7.74685018309805	6.72246602447109	6.98185265328974	7.16390121381454	7.44542875923832	7.55688918972687	7.88630626345243	11.1838214436416	8.50064273606281	9.07681559705083	9.13493964349298	8.65427799526124	9.68527441586238	9.5588033402543	8.64853734589263	8.2460279805281	9.17517526212952	8.65212792773827	8.95506864440976	9.37677657188298	9.61710008687589	9.37786122349477	8.99774402605963	8.64385618977473	8.69209237542757	10.2912858339966	8.44914864537544	7.94284288634725	9.33569628080136	7.58084645665495	7.30004133480934	7.79023118645697	8.61141585855805	8.87867323776966	9.56126693952488	7.71733369945369
GABARAP	9.87282875953488	11.2038985448834	11.087330234509	10.9650627567446	11.0995450660662	11.2604491407533	11.0677032443732	10.8112944077457	11.3086803214017	11.2497060569697	11.2385241627795	11.4112461518404	8.91019298919486	11.2255689693451	11.2879431922915	11.3040660631273	11.3761253892762	11.5946045305255	11.2286383423438	11.283088353024	13.037186578368	13.2750186911047	13.0534847267055	12.5013396180614	12.3223506975485	13.4709638513455	13.4502060277607	13.3701833561842	13.1596663939496	13.1415962783838	12.9659285469532	12.9796395471692	13.2604197361034	13.2914729082482	13.0697686154598	13.037821465435	13.34735838215	13.0547569221998	12.9289994401318	13.2871351860867	12.7128988033041	14.320553780679	12.6740554086976	12.1958150990857	12.6462706823947	12.6769465622043	12.6011857934517	14.0745679850815	12.3630396302565
NUCB1	7.5630055530624	7.36894291440495	6.95652136333312	7.47411151394241	7.66533591718518	6.00225245173138	7.81506301719287	7.66035250967092	7.877744249949	7.38801728534513	7.34518344718767	8.1532986828549	8.05961485629722	8.49944729748518	8.32597997939444	8.29966594413018	8.78692302215279	8.39959836912012	8.24745286463493	8.04712391211403	9.72075727733199	10.0752117113482	9.40556697413807	9.22737527362621	9.22376040067285	10.2879431922915	10.3541391642103	10.9980262157996	10.6084396525516	10.5579422867874	10.0714623625566	10.0360362064825	10.7257070788377	9.80267791207183	9.35160182951378	10.7591391851739	8.81281907378165	9.9699620454512	10.1680452682241	10.5783726913608	8.80029487627387	11.6783316443257	9.9063269327606	9.83126606860299	9.76825546509488	10.0653622766469	9.65113243677604	12.0214797274105	9.73190447667984
GLUL	12.8228894473474	12.1768587962419	11.55727222306	11.3014961949825	9.54689445988764	7.98470326682514	10.3781864600261	7.92303029826377	11.2604491407533	10.9064396829495	8.34473974580299	10.5936712305571	9.53079646556031	8.71527564626461	10.5838349547154	9.83241536535609	9.51904647493452	10.3026389237876	9.07868454619464	8.64961545906341	10.9111672514865	10.9760628519594	12.8872206154684	11.2229759829312	13.1884961245376	12.7737367708926	10.5609059766583	10.8552578271932	11.0354177171612	12.0449404912797	11.2009598906968	11.0518886559054	11.3340497675996	11.4084889698433	10.2995514763203	12.733672098522	11.7592224263845	10.4890451251148	10.4554299727024	11.9958378002273	12.2338862631299	13.1297015954026	12.2204115830652	11.9361152354056	11.7379021965252	9.59685503183823	9.50645635600454	10.4670756495153	10.1497725188417
LDHA	11.7660319131157	11.6998326874895	11.4698452859714	12.3475383254045	11.8853913315704	12.1697684505181	12.5105416652336	12.388124945137	11.8428610110714	11.532112370795	11.331532804283	11.5701403226773	10.3971398062356	11.8971647789271	11.4386359333057	11.8373519815007	11.8011829121057	11.3576069843266	11.0942756631725	10.9142356223319	13.3151354070157	13.5293695457926	13.2872217798289	14.1317685574689	13.8381107216232	13.9264164614596	13.3706601653295	13.166743685084	13.2069075177336	13.7446972121819	13.1656764519948	13.5126664005821	13.2114928981353	13.11123349886	13.2080361723321	13.5886795045935	13.3403647617006	13.1650797129904	12.9458461546538	13.5844458181895	14.4579258911499	14.7645554483504	14.7788060978704	14.8309063295043	14.919980595049	14.5686330708409	14.4565084312685	14.9040465490379	14.4296748026162
SSR2	10.207990433233	9.33091687811462	9.17567429189613	9.51372759595244	9.40620500541885	8.96520709119934	9.63553675191785	9.56567332962135	9.12515513132229	9.32012359804061	9.72519581722666	9.82209277437953	7.91288933622996	9.70632333327543	9.87590290312484	9.67842408259294	9.50819093055715	9.81762325751143	9.877744249949	9.5928307440545	11.9994011009109	11.6465137096074	11.8236060770704	11.558037984777	11.7085666248621	12.1168312758987	12.1306992542145	11.9162153711614	11.9069657340185	11.7622159157278	11.856230977342	11.7951873718999	12.0159028378038	12.6376437529096	11.8675876349128	11.8624436422123	12.1633666435604	12.0814168608749	12.0721661080755	11.7736337602437	11.8915103245739	12.8954597864225	11.7628968984273	11.1770644268562	11.6485732959815	11.6548239604301	11.5546655887347	12.6989650575374	11.4417407487671
P4HB	10.5096760506563	10.0250011012159	10.3235051802769	11.0689126008793	10.9956964980684	9.41953889151378	11.1786026108787	11.3412964253658	11.0113670446817	10.8574367725961	11.4187486479032	11.2422809503024	11.1578521691417	11.5186531556734	11.443254388004	11.1426814675102	11.6954458105374	11.7743340876569	11.3493365246163	11.2217079449357	12.5816242878252	12.8394006489884	12.1903185479418	12.3389034804303	12.5361743504622	11.6076539590243	13.2248608833568	12.9181737683605	12.9668659003875	13.1855568677089	13.1906889287682	13.2992652670546	13.1591460236722	13.0268519190942	12.6886000109991	13.2822631409642	12.831762468159	13.3141300297756	13.1763445914426	13.1209830125087	13.1062815711188	15.0400113965258	13.474821327015	13.516771114529	13.7659697766403	13.7878923593056	13.7871475581859	15.0852400689679	13.5010409955659
SLC25A5	10.2468593339396	9.95782756083374	9.40471582659663	10.8638765202211	10.3220408010349	10.3884478763171	10.6064977495017	9.69957245328727	10.090509437061	10.2903644992222	9.48804095228879	10.4344197306292	10.5509391318992	10.0231998970893	10.4533735329829	9.8219333869805	9.79197682089869	10.2114016374185	10.1405741777099	9.97813841506996	12.4784410074998	12.2000403323504	11.6813701988498	12.8166636997502	12.6648694532998	12.7254088649168	12.2198642835768	12.2398073409626	12.4680384973963	12.7408769787812	11.7255366784311	11.9021489690132	12.2213454435624	12.6251152071648	12.0358987873234	12.6235157414905	12.9916635576853	12.2490541788979	11.9339119102308	12.6680207035268	10.6469996412509	12.2272428881275	11.0438475404389	10.1652085038724	10.9035806253486	11.5055237799922	10.9838700450133	12.3407319368269	10.8170236087057
PHB	9.23218105768664	8.2350568627071	7.31288295528436	8.39317591434881	6.93191939010004	5.8923910259134	7.87528859822269	6.95652136333312	7.42038134119664	7.57364718749332	7.86604249709684	8.00730764684644	8.62570884306447	8.16842141085193	7.88386515450979	8.17242750864548	7.86851392389546	7.51806297565252	7.72451385311995	7.49825086752783	9.09697863637054	9.64583853290715	9.7279204545632	9.64331507766953	9.76901132109701	9.35049724708413	9.07895134139482	9.2001629739997	9.11087476146451	9.26795708440284	9.2045711442492	9.02569327368077	9.07173049656741	9.75522142070237	9.86434093195563	9.70355756192103	10.179287104646	9.34207466799914	9.02707662314038	9.07119417870217	8.37423964377229	9.67959269570006	8.05215501683373	8.42070555321197	8.01292617444427	8.94594415702101	8.81903264978234	9.82664858270348	8.32445060465607
S100A11	9.69174351917128	9.72349030214343	9.61544572530479	10.3799198176465	9.45963653235696	9.38866312361939	10.9955551820686	10.3842441222431	10.0569086183233	9.81922110355015	10.6808869207197	11.1184869155778	10.194264382992	10.7890445128955	10.6471885704749	10.7145031187812	11.3912435894274	11.2253882144691	10.5685261979445	10.0155544364785	12.0261430077659	12.6180183575713	11.8137411157982	13.2724402511493	12.4857538519671	11.6186607994717	12.8128992747457	12.3655842837721	12.2722798569217	12.3562593779377	12.6376437529096	12.767398238932	12.2505056867869	12.4547105521862	12.1860213591888	12.9292029192991	13.034214339476	12.9471072438098	12.3082252484413	12.8180428634264	10.3328198008171	12.0394057481751	9.8812669424939	9.95610748746075	9.88057533558675	11.4431766712458	10.7441106272772	11.9447669570706	11.0996108119609
CTSA	8.94544383637791	9.03589878732341	8.76983784362944	9.50600998525763	8.73809225962049	7.27052894238072	9.16364967601582	8.76121877592938	9.92555443987355	9.04466733118408	9.53196621836025	9.76801886861058	9.12386274116071	9.15987133677839	9.39403389536778	8.55151601762801	9.99774402605963	9.61047122754643	9.93796225500846	9.08746284125034	10.9460289895155	11.2492912595509	9.9431008475708	10.2651461823136	10.2978333684111	9.88752527074159	11.7962830126558	11.6932691428932	11.6786881592966	11.5734105055076	11.6772791913122	11.8887432488983	11.1879087520373	11.1895775009051	10.8201789624152	11.4511595860893	11.1291541991369	11.7875761208696	11.5359557327008	11.5363443635984	8.3987094943171	10.3302894830011	7.68488184005813	8.62272174813341	7.84799064484413	9.82575542262884	9.92382662206555	11.3620862821641	9.34618349328099
TOMM20	9.57610638110412	9.82750149516938	9.45963653235696	9.70009287475899	9.47350282465377	9.42919748847991	8.51135734069712	8.86046625851717	9.12360412414095	8.91498301655724	9.38650920407793	9.40514146313634	9.39016895620018	9.39296133934419	9.69766263347052	9.65158990981636	9.25006150271721	8.89208739652348	9.08613622502731	8.82686622653697	10.9053117843377	10.9864820442567	11.196479181784	11.5615743551927	11.2562676691304	10.9486592455601	10.7157046495212	10.6458385329072	10.6637359841313	10.3392933001801	10.7116669735643	10.76834976197	11.1560830762887	10.5350809302237	10.7661147575867	10.9146093678434	10.6100097571011	11.2172307162207	11.0857380021677	10.7642081301399	11.6340849832007	13.3325541021082	12.3229336860054	11.5715677922839	12.1980551541563	11.2557072560229	10.8889334651344	12.6640894553612	11.3882864197626
CD63	12.4777835589122	11.6628908591391	11.652441678894	11.9586977026218	11.8904542928318	11.3710142644246	12.1364144313252	12.0229919210614	11.7905928625669	11.6675994560379	12.3698971950379	12.4641628186685	12.5477139401942	12.5628624971492	12.8353004007101	12.3688610895437	12.3209133431463	12.3649553784819	11.9226587282097	12.044359964242	13.7706948605661	14.5701877696062	13.8174733686747	13.633869361707	13.3664041832263	13.8684560482545	14.238277841072	13.7563478255166	13.8373914063997	13.9117196656231	13.4572397835757	13.637462626431	13.8409745698219	13.6970109802498	13.3917000662675	13.6419388368994	13.8073851120676	13.520201230519	13.4226561288923	13.9117383878199	13.1090911651814	14.4890388512047	13.3997452157833	13.1301586731368	13.5004560140682	14.0641111948759	13.8174833617483	14.5293207372521	13.904691064032
DNAJB1	9.45038647903429	10.4177470508674	9.59227014756759	8.05256805080415	10.2352962545671	9.11322124347957	9.67207169690516	8.82813648419411	8.0503928599799	8.44914864537544	7.4797802640291	8.06231602735572	7.84486265583082	7.84987419379562	7.61838550225861	7.71904650392994	7.46025109894385	7.61470984411521	7.74819284958946	7.37330019660839	9.26021388677142	9.23553560671046	9.7633783751042	9.58044701959866	10.2553827068023	10.0644733287534	9.65356166205839	10.8329691071195	11.2155329997457	9.97398429849422	9.39810235161161	8.93014594790882	9.82797776313769	9.79181407116183	9.82734270423412	9.5184564558243	9.44914864537544	9.21868431336217	9.73080975466246	9.60547951806167	9.45262837858689	13.1907629935243	10.2359543774329	8.21733251570648	9.92280885403313	11.269401396375	10.6856335992325	11.6047200049929	10.4555327177824
SPARC	10.7043359711823	9.76105251893802	10.2465030982801	10.6169163625788	10.2725131517219	10.7941721472785	10.355020670411	11.5173741270131	10.3701424794954	10.150128062615	12.1458366421052	11.4987495005957	11.0197991952379	11.7936033092794	11.5110607847933	10.9999295541863	11.9535417135483	11.5931109606313	10.9956258417988	11.1512068554997	13.570567288872	12.7217186966154	12.4621187980792	11.6446224180038	12.2325108679536	12.2526063043927	13.5285762023352	13.1416601356392	13.1071843758772	12.4607886300365	12.4567394246843	12.5346190149689	12.5692622729161	12.9439066792342	12.2337095428379	12.6912855172799	12.2350867888621	12.5781367834147	13.0471580018587	12.5808709468384	11.1058037719171	14.3523538422679	13.164947768945	13.0990896935114	13.409271590619	13.9841870108744	14.1604781121222	13.7029626606546	14.0279491800424
UBE2D3	9.29232163280204	10.1158239774362	9.51353022334923	9.59264390276162	9.36282052553426	9.76221591572778	9.44708322620965	9.47998230800967	9.12153351734003	8.65713977659315	8.83794324189103	8.81698362325538	9.08799314636232	9.17317741512042	9.00618579994629	9.35071823123726	8.64961545906341	8.63154086734149	8.68509917200661	8.2667865406949	11.0052034677955	10.9602916007852	11.4051946588754	11.8016679467247	11.3303006888781	11.4087543125894	10.6917435191713	10.7095146607067	10.6452981639486	11.1899480720037	10.7486960275429	11.042069727471	10.7138160802345	11.0847419638516	11.3882325968956	10.8860013506243	11.2236397487772	10.8453332277429	10.7284307517002	10.9077919983501	11.1249871860573	12.7151319016428	11.6609095476945	10.9246418042795	11.1489213975313	10.8934987312155	10.499138314785	11.7543864793972	10.7893624676073
XBP1	8.74718596688658	9.89527232248018	8.73470962022584	9.77396336843356	9.72723977748481	9.63372181264101	9.62789861587175	9.68807542640784	8.92362461136832	8.72758015616773	8.74112986873613	9.00618579994629	9.39531991094028	9.06420384242763	9.16314646881125	8.96058121135347	8.83415498140132	9.08188283689867	8.49425558654498	9.46964181723952	10.6597283716379	9.897542972507	10.5162909856149	11.3834883039953	11.6559331547895	9.49864978776841	8.94924309625241	9.71801906528173	9.51392494155713	9.94500481572	10.2034703637823	10.0691812091543	10.1070862722873	11.5020361635994	10.3884478763171	10.5495921674418	10.9610878899973	10.7238315664953	10.6557095955185	9.77000309132917	10.9712202045859	12.6003101793025	11.8542099839598	10.7385989721613	11.7740993098766	11.0574028855888	11.074094621244	11.9532579626537	10.732633830142
SPTBN1	7.42290574261218	7.68860001099912	6.74953426766926	5.31469652565629	4.44625622988956	4.50462039240355	4.77082904603249	5.49825086752783	6.2364926183813	5.62935662007961	6.24792751344359	6.80477637795583	7.82527683005487	7.65963918701565	7.28632672709055	7.95011842950258	5.29278174922785	1.84799690655495	6.70321146739115	4.15380533607904	7.37155886261196	6.73063995591679	8.26209484537018	5.76022094646651	8.34163000932991	8.84360704649056	8.45121111183233	7.95477792500507	8.11374216604919	8.28909670241999	2.96347412397489	2.13750352374994	2.13750352374994	2.35049724708413	7.56071495447448	2.56071495447448	5.69766263347052	2.67807190511264	2.26303440583379	7.1568415245884	3.77701986130154	10.6250329921691	7.49219769898576	5.63197150173522	6.20979060491545	8.04279205726559	7.94560770318137	9.24756204768972	7.40064039008169
LAPTM4A	11.94493163262	11.4166919864347	11.9764925238699	11.4172723673539	11.0504608843589	11.7754868275278	11.1551344548578	11.0329411049717	11.264794434161	10.8790471168173	11.1219867165847	11.4295113566506	12.2966007978916	11.7669015428866	11.96293214454	11.6450279035512	11.5289424150649	11.3522641732583	11.1451679390184	11.1818355422952	12.9478378055557	13.2659080092311	13.1987059307949	12.5169065066199	12.8087631164504	12.8074958033663	12.7986540503333	12.6512759733466	12.7401180428331	12.5885272604225	12.4025058194576	12.5797637635874	12.8299803362011	12.6614663707235	12.578702897692	12.6774113405306	13.0148573813164	12.7723351954873	12.4796539721709	12.6386847890952	12.4945256165007	14.859398896435	13.3407402806302	13.0237370297679	13.2333021051105	13.3664315051849	13.0040290542057	14.3073644836856	13.4534764246166
RPL32	12.2343983301957	12.4167447579855	12.7528823662731	12.1466959480307	12.2946494646696	12.4457391163528	12.8780509127285	12.6317909346341	11.9910257457939	11.8685139238955	12.1588305563743	12.2852866136664	11.3464583290664	12.8208969394472	12.6177199837003	12.4794266189628	12.4873376152072	12.0315978294376	11.9575736705892	12.2407317154326	14.0115068203967	14.122245623677	14.4445555217347	13.8419868736359	13.5905168782162	14.2112419172718	14.1083937719608	13.8280472057485	13.7721495907845	13.9484128626647	13.4582784363415	13.6122119493156	13.9166072633342	14.0218041501805	13.7863819508908	13.6166522179047	13.858253029427	13.5448799351233	13.4832489648432	13.786116445496	14.6805463320745	14.0991012028915	14.9601784558647	14.579451478541	14.8489407442844	14.578667522057	14.6994531635883	14.6080872988144	14.7475216725404
CD81	10.967514480801	11.4234836296781	11.0869986643205	11.3911361621188	11.5125429550969	11.2795525471	11.637213540387	11.429406741514	11.8255551008708	11.479679231427	11.33254011661	11.5513718178204	11.8149829364268	11.547183741386	11.5861360914805	11.256975248353	12.2412383791234	11.9984493969439	11.5011903145401	11.9148335686842	12.9206878076375	13.6422773785039	13.3066456006379	12.6113937258456	12.9846854679708	13.179831356507	13.4826819296429	13.4583297084661	13.4991233623306	13.3369946281177	13.0281650780182	13.0310291438346	13.3088793706927	13.1624700076237	12.9714717047991	13.0847751762103	13.2134232302397	13.1790071237205	12.9519585439019	13.4319154134243	11.864255800995	14.2204539069729	12.9052403210583	12.5605549539318	12.8418473555099	13.1122831085982	12.9000460039999	14.0617761975867	12.9359311397523
UBE2L3	6.80477637795583	7.22110372536788	6.49185309632967	6.36806987653208	6.16992500144231	5.66106547980695	6.28169825009883	5.86046625851717	6.5298209465287	6.63517394667492	7.33002051583608	6.28725064325462	7.04657836662033	6.32192809488736	6.66533591718518	6.23840473932508	6.63517394667492	7.26865895502767	7.15380533607904	7.13647851834917	7.86789646399265	8.44749654666539	8.58345891013077	7.8635668293235	7.99435343685886	8.29645740737124	8.92362461136832	8.59170933316174	8.73843008775478	7.90388184573618	8.7323370447384	8.80542144617176	8.28955784835356	8.00954872697226	8.75522142070237	8.24174486494015	8.12049709844425	8.63734941083314	8.79409089843773	8.456149034648	7.68429277598234	9.85093846880836	7.90776196066403	7.97776646477624	7.89676227206667	6.6826294759672	8.5465279533671	9.32841687947741	7.83638494574016
PTTG1IP	10.2419831496943	10.0179219079973	9.69348695749933	10.2064039139738	10.0067468324406	9.90252585844321	10.4520352735462	9.96491840784853	10.1872283376165	9.68982330042935	10.463626543523	10.4929547343305	10.5357613779867	10.5790330284624	10.25903704109	10.6804474364378	10.3310288842512	10.6526657450943	10.4239562742547	10.3873711578248	12.263591980483	12.2809447180489	11.692746253628	11.8813816682132	11.6742364135853	11.9130389856301	12.3769393216198	12.1975238782578	12.1911209195868	12.2811476307826	12.0551129359955	12.3090783925245	12.2686881922282	12.1697371382946	12.238912220748	12.5308939811939	12.247245156666	12.2782171214713	12.4271032871528	12.4506957715729	11.9443863016435	13.6810077554302	12.1263689233497	11.9273779809109	12.1466641310108	12.8014537432072	12.4573090503621	13.7790011114469	12.8364685812873
GRN	9.58515033940912	10.4488390209423	9.98854268224025	10.33293165932	9.81073228225992	8.82432235099862	9.82956418845797	9.24674059849314	11.0629905306365	10.3659942917439	10.7431513941125	11.4319676310633	10.8675876349128	10.413310585831	10.8526075329861	10.944126373411	11.4087012479442	11.7135153979567	10.7758571555354	10.5664346462833	12.0424801864925	12.7547622627831	11.2344582092104	11.7370360365402	11.6156756112209	12.1577890245946	13.1056302851062	12.8145624394619	12.9305155948505	12.6526433400402	12.4240612853579	12.7585980002032	12.7688252882527	12.3506353661465	11.7522551893555	12.9472351188238	12.492879649365	13.16273748368	12.3843520639618	13.094819961256	9.61364030768985	11.9088279157241	9.94304075845203	10.3468128785403	9.44168473438396	11.4170771743755	11.3600789051567	12.8371765276345	10.8601325501385
HMGB1	10.0483506357335	9.64961545906341	9.1333991254172	9.29553937040683	8.94163454493325	8.79051141189419	8.91258999085263	8.43504513127809	8.82654848729091	8.70563238736142	9.27216319537305	9.2740286490558	8.83731255552431	9.52199295640167	9.48482289426215	9.53954658023841	8.16390121381454	8.33851355532181	8.85049941375812	8.66391384211598	10.7037305780561	10.9019981856685	10.7945783228607	10.3670870770112	10.5686211964656	11.387155717663	11.1959872980285	11.1391036381981	11.1986905856689	10.8562698896976	10.5904934868915	10	10.5779952201287	10.8920873965235	10.7777484599723	10.5768622134938	10.8525295094042	10.0524321974173	10.4148966042115	10.6406064686239	9.83182658387532	12.000538796694	10.5251096705195	9.89061844634196	9.52773502600157	10.8603653780779	10.4900285368342	12.1035205881494	10.5267926388002
GLO1	8.76917666348914	9.1331422124006	8.9298501621485	8.99322146736894	9.01847839596593	9.45635441510829	9.09855851793841	8.9242186797485	9.02319989708933	8.77610398807316	8.84611717333673	9.36872470446112	9.01680828768655	9.11971929536625	9.18660950045996	9.46984528597138	8.73809225962049	8.92955431573285	8.88539133157044	8.6667565918848	10.8723670724946	10.9019981856685	11.4373359503014	10.7358944463951	10.8303567474192	11.6815458962214	11.491201732798	11.2820459014217	11.3252492304929	11.2753679555612	11.2030420555625	11.176609507712	11.5701877696062	11.7985528036025	11.6035799851462	11.4828583644778	11.6476383024031	11.1130258490131	11.3918342966792	11.0717975222842	10.9283777259918	12.51205153736	10.7323031225187	9.98073938552653	10.6431617256675	11.3078383235307	11.0856384292753	12.1220805757745	10.7603872993108
SRSF11	6.54997714277182	6.48381577726426	6.23074100262691	7.21723071622067	6.43796008833447	6.75221336786514	4.97727992349992	5.73876783680019	6.68088692071969	5.42961596420174	6.58195375084882	5.78135971352466	7.06177619758669	6.0746766862945	6.37330019660839	6.32192809488736	6.18982455888002	6.18189764310839	5.96347412397489	6.20554891117303	8.3110671022556	6.97842446544086	8.675604252639	8.17891378466957	8.53449743373817	7.13955135239879	6.01569380710515	6.06177619758669	6.43295940727611	6.83415498140132	7.27798474729977	7.58421090130802	6.37330019660839	7.08321336824898	7.59021276140836	6.41447383643093	6.97842446544086	6.82017896241519	7.05853297020161	7.00786824333334	7.28039033092788	9.62736060475113	7.57560731471954	7.00525400405298	7.85549767234162	7.99141980509685	7.65660362482201	9.35448962742491	8.39769174412971
SF3B3	8.01847839596593	7.49024921062709	7.94251450533924	7.65963918701565	7.35931031689044	7.19672506078603	7.87344411251538	7.37330019660839	7.51648798090997	7.63734941083314	7.01234519041983	7.14771372235215	6.25738784269265	7.45779126025604	7.10328780841202	7.10118781525974	7.2881739681123	7.10328780841202	7.69209237542757	7.66888498426625	9.38737115782479	9.23912113181231	9.54225804976692	9.71132281921136	9.42500604148493	9.03782146543497	9.23385930719641	9.22929950871093	9.20579324939716	8.96202839277775	9.2350568627071	9.60843965255159	9.40450296122688	9.15785216914174	9.19303246844282	9.38067750722289	8.80832068916333	9.54032180596415	9.50541460934675	8.89056829030659	8.06809572448166	9.8486886582294	8.45653101892282	8.1721324385856	8.83650487445022	8.54434241410735	8.42587047602249	10.3349994787878	8.06455955374729
HSPA9	7.06608919045777	6.86294724802092	6.14567745519564	7.35579154675365	7.55228483994351	7.3037807481771	6.75755668893945	7.09592441999854	6.86418614465428	6.64673869830785	6.59395128394841	6.58195375084882	6.5438051759644	6.33091687811462	6.3819754785573	6.46597446450407	6.76420813013995	6.41447383643093	6.82017896241519	6.18982455888002	7.8073549220576	8.03066713624694	8.35049724708413	9.48643282054542	9.18065511866599	8.26772305162742	7.26115467261557	7.18189764310839	7.28262513419167	7.75955534320631	8.58195375084882	8.36106648879432	7.66106547980695	7.92540608314137	8.17042585027251	7.47329987114132	8.03452387533439	7.90026304356897	8.17741953798924	7.85112436288675	7.9256671807877	10.0419465669892	7.8014755691717	6.54393351290168	7.88932142850665	8.33180820617402	8.29974377705344	9.90707693168402	8.78039212767937
YWHAQ	10.0136018326835	10.233140296446	10.560619433897	10.5086861404755	10.7678533934666	10.804695724145	10.6601742120694	10.3714499594195	10.5110607847933	10.4601486893579	10.211888294546	10.8024355848619	10.5479548752539	10.8239244649427	10.5782783328114	11.2300804966969	10.63915979511	10.5753501525239	10.8150630171929	10.624978179569	12.1369911120802	12.428072233133	12.2940175854857	12.2909116127039	12.2891255283596	12.0851404617018	12.0558585849079	11.9840623696864	12.1987519651937	11.9948483943605	12.2705581417096	12.0148573813164	12.2454932859611	12.2505056867869	12.1541852092653	12.0806843086193	12.7210991887072	12.2060680804443	12.4269198998207	12.0290456070884	11.8326012880769	13.469654534876	12.0043714707978	11.3183563883544	11.7879188793788	12.3298776066314	11.8875595404342	13.508921305653	12.1941751045464
DDX24	10.1245090809596	10.35766196194	9.91975719271426	10.2000403323504	9.7128708676899	10.0352114951181	9.56357763490489	10.240791332162	9.83462905831261	9.34318571544788	9.54650866097081	9.61194694181998	9.00618579994629	9.52258153125483	9.32889927925141	9.60047047733195	9.32463061526719	9.20408201217437	9.16817065999688	8.89330153086056	10.8469790217589	10.9613049835258	10.9423678825391	11.2976041326847	11.281350514981	11.6336764098923	11.2395985292491	11.3877481007113	11.4046093978377	11.1391036381981	11.0256932736808	11.4105573501845	11.2183210513583	10.7056323873614	10.8238448745617	11.0908402014527	10.8305944302294	11.0454183970308	11.0028853206699	11.3677423510759	10.8353872574888	13.1663702433001	11.3799631249152	10.7749352740808	11.616080121485	11.5789387130934	11.0289282342586	12.3364340327145	10.4947156072879
PPP2R1A	8.15532422905059	8.40981519582048	8.65212792773827	8.17891378466957	8.2460279805281	7.36194377373524	8.19377174339668	8.72962074355304	8.25313836969129	8.55803798477699	8.28955784835356	8.67877617412388	8.7714894695006	8.0948694327187	8.39231742277876	8.27332938656167	8.30970371103028	8.16992500144231	8.67736729213605	8.51017075115177	10.2613897732501	9.82161455934585	9.65499397296372	10.1686721181322	9.94119436337655	10.3527055668799	10.4545049375574	10.5093791489147	10.2859801059282	10.4090726594792	9.96751448080097	10.0964516244776	10.1927859592511	9.84815344049325	9.84768378771685	10.1417239900681	9.60214209069798	9.97154355395077	9.9851303734669	10.258683800107	9.88308465429633	11.4363888253366	9.92544465735938	9.78761366505858	9.62485941179084	9.89727370884324	10.2744596920425	11.3054176889214	9.78756795896015
GSN	12.3272719368052	12.8007381537414	13.7168516065833	12.5842343947176	12.1225044843139	12.1675122315708	11.6835210186596	12.4224590349179	12.2470670974597	12.4377260682132	11.5288935920716	11.8754038003181	12.5662919300079	12.4873627402939	12.0167386578672	12.9710944380362	11.7533839115731	10.9216921979599	11.7399071564196	11.7980667203631	11.6733974191544	13.6398268014136	14.2401130464536	12.8061870902487	13.6083356882676	14.0644564873327	13.4973903202237	13.5213059821166	13.3245884272954	12.6782480045991	13.3305527981039	13.1415643486962	13.5231821205103	13.12741403202	13.6745784949493	13.1708795943852	13.2415512295938	13.3529675804613	12.9529596002441	13.0834128421575	12.3674911978609	14.7081354934478	12.7466717661675	12.675588816531	12.9638876979588	12.7224873710083	12.6596837800159	13.9780490126965	12.6973433601708
HK1	8.51293794347466	8.58421090130802	8.7714894695006	9.28123458464702	9.72979066229075	8.78365308639007	9.49685377738804	10.1380157534876	9.50660511556825	9.3789450602529	9.15734693536284	8.60028462289809	8.88630626345243	9.08321336824898	8.21383328309929	8.762880292917	9.21844214885621	9.44190670454224	8.78757612086964	8.86943961853158	10.4351493383669	10.6611545763048	9.9518675043269	12.1111356702347	11.1786026108787	11.0126943675256	11.1195247790574	10.481093044404	10.8691311196443	11.199181548764	11.1015817968855	11.2321210840822	11.0478737004869	10.3346084969512	10.3858624006415	11.7499532051641	10.3405177626933	10.9265925100511	10.6431346618573	11.0483506357335	10.7882370822377	12.6158319127228	10.7085407606102	10.5200391291245	10.4901990604562	10.9339635315803	11.5619322877877	12.5486942946086	10.1417239900681
KDELR2	9.66959375118833	8.80606622608903	9.11113567023471	9.625160880138	9.64529816394863	9.36588496767757	9.61654884377899	9.35093918154643	9.46495409877734	9.50024436658881	9.80461506582496	9.43024345027508	9.67895218767146	9.79911969379956	9.56395889681009	9.42353615338948	10.0674343607565	9.53546979681393	9.69644597593365	9.28285676219906	11.1066937912037	11.3865092040779	11.3549655920503	11.7550127306728	11.7411720127525	11.0294252773048	11.0718645448872	10.7226367879253	10.7974183545116	10.9619560681736	11.337343147274	11.3973002750685	11.451932279076	10.7066686821797	10.8824137893501	11.7469341363723	10.9631128269755	11.4977520620598	11.6095943074568	11.0920303257519	10.545331336676	12.5366891858568	10.8925200490564	10.7111334993171	10.656308656395	12.0663751441095	11.3797898880399	13.1256378650845	11.7187597509213
NPC2	11.897883261984	11.3343291593236	10.8898081369401	10.7861879325245	10.6487170873793	11.180655118666	10.9596397643642	10.772974317864	11.3901152035207	11.0416591516372	11.2867310132193	11.7127419270757	11.4121993346213	11.6031626795344	11.7294932913651	11.8834451726231	11.6231499002205	11.8846284448513	11.2187448481378	11.1512702887902	12.8650759449303	13.6068909647143	12.5584924635588	12.3083105855561	12.316026916037	12.9986785682456	13.4340938937206	13.346901502296	13.2874671005432	13.4688149303032	12.8111538969064	13.0334746237666	13.0374611584139	13.298706995621	12.8300794013068	13.1550711912457	13.3805557625182	13.245641832109	12.6792601597168	13.5910196999871	12.3738357782043	13.9912118033917	12.6782942271527	12.2521095330126	12.4637848931155	12.413024917262	12.3894646373217	13.265335211515	12.0633917105018
DYNLL1	10.6843103111243	10.1394234482327	10.8429002857129	10.3923174227788	9.16741814583174	10.0241700556624	10.4410767346986	9.70615062781753	9.77741971551583	10.2947356085741	10.3665407878453	10.7784878612224	11.227555779731	11.0485549882975	10.6372588319575	11.0692483534096	10.602791639851	11.0572471758169	11.0765484065619	10.1977081579558	12.2009292481931	11.32732808263	12.245641832109	11.9694584744128	12.4428139376752	11.7164765340545	11.9892880501448	11.8005763894265	11.9812104882717	11.8957267384767	12.2904796982513	12.416190560405	12.0424801864925	12.1974931626862	11.9326207758277	11.8605826502592	12.9396710326149	12.3217590191553	12.2492023588716	12.0100384995362	11.2171458778283	12.8189835359645	11.451329614058	10.9033094732169	10.8736594240658	11.7268312170325	11.7410919380687	13.1135484699356	11.8342656132821
LITAF	8.3151495622563	8.89542381038297	8.39531991094028	9.25597274199961	9.07414146275251	9.71235503607453	9.89360490485829	9.71321465299855	8.9898202201176	9.07146236255662	9.3449616135529	9.70390357344466	7.75555526197214	9.23002043570563	9.44790974874208	9.0948694327187	9.67401567287759	9.53954658023841	8.98783244984226	8.99123838108984	12.0162859821088	11.6844856508233	11.3721576832703	12.8208171818642	11.8745587712498	11.0431640254591	11.3351111684249	11.5251782017525	11.479123425608	11.9288144341633	11.3993313368872	11.2018176166679	11.3743874640055	11.49815112023	11.5496884209055	11.4838661498151	11.4160057805593	11.5243458164625	11.1802199821702	11.554301051356	11.3505027721005	13.023853093457	11.9494400925437	11.5400892819825	11.8691658290625	12.2179758677124	12.2892292969737	13.2479853505928	11.806094428632
PRKCSH	7.17592374206376	7.82654848729092	8.01959072835788	7.93545974780529	7.96347412397489	6.95303237725324	7.4643415327611	8.43712784427281	7.90689059560852	7.50143914515887	8.27099606074028	8.00168966840421	7.5630055530624	8.1261882105221	8.00168966840421	8.11790278909403	8.57969306345875	7.92718535782637	7.74281466986289	7.98868468677217	9.54245153129888	9.42500604148493	9.79051141189419	8.96780264519639	8.90659000282883	10.3283383340128	10.3842441222431	10.8735979097588	10.6042752263725	10.4715736125722	9.58458674995959	9.92496092138698	10.7757748686373	10.5617652636277	9.78757612086964	10.2633865833141	8.96549571679616	9.85486838326024	9.81233777434737	10.7519624134609	9.74090226977159	11.6685792210383	9.88482530824166	9.78478205182681	9.93179975133699	10.0508417616194	10.0291905838722	11.6215207806655	9.93193415962969
GOT2	7.74483383749955	7.74483383749955	7.80413102118332	7.81634370528486	7.73674015545321	7.42710328715284	7.83920378809694	7.76022094646651	8.01569380710515	7.98527271425345	7.96578428466209	8.22255342742343	7.52512925120397	7.65749710044411	8.08746284125034	8.20847824221171	7.64673869830785	7.84737060090548	7.96520709119934	8.34739990950854	9.85284157841707	9.62205181945638	9.57761765010799	9.51963625284321	9.897542972507	9.93516504960369	10.072936483297	9.88050187112799	9.54997714277182	9.99265514938683	10.3292357417338	10.0577210228727	10.3880172853451	10.1427452767515	9.83810087041245	10.1903185479418	9.66586883415518	10.0726685733536	10.0303912599595	9.78790255939143	9.62062856174914	11.1073740239034	9.29439559738412	9.09146183328635	9.11863226141992	10.1016474500308	9.6623675230995	11.648797963743	9.77432585048683
ACADVL	9.16591193893569	9.1550711912457	9.42752237068255	9.45450493755737	9.02735313393009	8.18834157601082	9.00422046631819	9.19770815795585	9.74264627826178	9.30811145776874	9.61911951145322	9.23290054654249	9.92332748541919	9.06528148583228	9.24982454861618	9.4722846750957	9.43066162275363	9.22327773253824	9.76055363297574	9.74180402530956	10.7864330040193	11.0736729792151	11.5767205250802	10.9624622642785	11.1518410629308	11.6153537606806	11.2131042196419	11.707574829927	11.7611772134777	11.9130389856301	11.4200128299908	11.303666606396	11.1818355422952	11.5740731172433	11.8566589555399	11.4698961486709	11.0833463539191	11.1163439612375	11.1603756874358	11.614893849605	10.368320929036	12.2607078758332	10.3718637478241	10.1143149637124	10.7843158471035	10.961232622646	10.8681280424261	11.8111017036804	10.3151495622563
SKP1	9.47775826644389	9.86557863287092	9.50541460934675	9.47553079102774	9.43837603039902	10.0182001788132	9.24198314969433	9.36872470446112	9.50044356507597	9.34518344718767	9.15355203170811	9.14210705730255	9.05934446082443	9.59395128394841	9.46923479366766	9.60788508977678	8.99661471481536	9.26772305162742	9.29209151954836	9.40365118553224	10.6005633955712	10.8151430935141	10.7157904348663	11.1195247790574	10.930367747439	10.6926155016946	10.7603041252864	10.8538553367643	10.8305152069768	10.5017376852615	11.1531719917426	11.1981380524011	10.905913439996	11.0458279045671	11.4931549418025	10.8313072438021	11.4869355543	11.2027360432502	11.0575179646198	10.6835210186596	10.6445953815815	12.3337703217582	11.2675299460034	10.6830911111425	11.2790707751742	10.9746081790337	11.1241665569319	12.180816707372	11.0041783227122
MAPRE1	8.68439798363757	7.64024493622235	7.01010845347429	7.10223819393074	7.4446008137115	7.2667865406949	8.05148086534133	7.30742852519225	7.08427691053149	7.50620838930675	7.44128427192704	7.85735900975864	8.40215936690663	7.47654370621426	8.02680005934372	7.76884595975339	7.55688918972687	7.82336724004624	7.27146302790437	7.4110872267986	9.26748898088125	9.08161658331465	8.86325707193297	9.70511396067767	9.64024493622235	9.2950801327646	8.80896417491926	9.09381367340273	8.94192792470872	9.41595298197042	9.05419729438881	8.84674402324487	9.17017544759187	9.24293589533958	9.35733206482943	9.76238203871039	9.53118648855292	9.43858395646998	9.35799178363106	8.93251005337989	8.57128241133259	9.88643735615806	8.38694455508648	7.64093177034191	7.67050754650611	9.32956091422787	8.95268883753477	9.31389203515715	8.31804563256628
OS9	10.0268000593437	10.6246127090057	10.9238474156787	10.4367115421372	10.4803863111041	10.184751394711	10.7897781488335	10.887068263703	10.7814416825052	10.667200265979	10.3434078222978	10.9937168133106	10.621227710052	10.3779696438188	10.7485283210573	10.380461065089	10.4633200110581	10.9975323475264	10.7388522617082	10.8010616279672	11.9219153008817	12.37506659026	11.9435404479117	11.8463914536859	11.6780278768822	12.4471090622076	12.8469202757189	12.5549005705844	12.5420887321383	12.4108488064055	12.3281980636176	12.4447043328907	12.8307924693299	11.7143313898152	12.0443258083169	12.6114398352801	11.2953671734215	12.6432023204309	12.2573583755812	12.5251782017525	11.9713711099749	13.4994223819785	12.2521834681594	12.0375469539622	12.4951904748216	12.736239132687	12.7713285191425	13.8898461541224	12.2930864955674
RPL7	11.9859842076056	12.8055222120313	13.6162042098543	12.8507923923699	12.6611100287437	12.9617933245564	13.1728650014591	12.8359714308511	12.4203813411966	12.2496764325374	12.6691065113363	12.8479577704165	12.2424298275577	13.0714791223924	13.0257624726659	13.0217260871953	12.8283943686734	12.5237824598465	12.3392933001801	12.7745400016263	14.3616902383674	14.2964574073712	14.730868118366	14.2177532713007	14.1999483442711	14.4280395090906	14.0606790461131	13.9010554325533	14.0547060559136	13.9876015490097	13.4848858157372	13.6506478953912	14.042967454953	14.0502738095983	13.6472110604013	13.7121508017644	14.0979004441958	13.7165086869496	13.5527291285157	13.919487202063	15.027409293709	15.1448573643373	15.1970861196135	14.9420333434944	15.1458048061284	14.9138664536	14.8335621661068	14.9764790985595	15.1141612093973
ACTR1A	7.99322146736894	7.38887833881199	7.41023933077602	7.40769264866568	7.87282875953489	7.16791986555194	7.87282875953489	6.86418614465428	7.30833903013941	7.64961545906341	7.68509917200661	7.94544383637791	8.22448410023199	7.57364718749332	7.82654848729092	7.91049283228871	7.30103884990315	7.65033375384593	7.99095486039699	7.53605290024021	9.62862780216015	9.53040633709907	9.48200119308708	9.62716906084185	9.4761386254757	9.71080643369935	9.74129843741551	9.77791280411336	9.98099636973059	9.84846645742676	9.51115964353465	9.38543103719352	9.00982861736811	9.4524471779147	9.2749604721406	9.63390340934852	9.48058827023386	9.13082793414513	9.19844504145236	10.1550711912457	8.31367667285742	10.638517368751	8.4210844099951	8.53929066430674	8.11476783358267	9.34850243888452	9.10974448168475	10.1996478089978	8.59045980271756
CAPRIN1	9.05093696522523	8.1006623390052	7.60362634498619	7.6242471458362	7.3110671022556	6.72383156649532	8.14261765544658	7.45779126025604	6.9692426044345	7.42710328715284	7.63662462054365	8.7045953476324	8.75688985507462	8.4178525148859	8.59357786734457	8.19278595925113	8.03782146543497	8.51806297565252	8.12825215227739	7.49105137636412	9.71699089440494	9.36282052553426	9.69331270844532	9.77610398807316	9.56985560833095	10.297489501161	9.66070903878206	9.14923903883703	9.31038556769876	9.51036858386252	10.01471792986	9.08931805695308	10.3048076180348	9.84030586326225	9.92332748541919	10.2852866136664	9.53021123329988	9.13519623665344	10.4771511141416	9.14261765544658	9.57232316301705	12.060999838238	9.47276393664704	9.13378440917991	8.35916973074329	9.58176361279909	9.67164190146795	11.6295843001938	9.47628446764463
PPP1CC	9.74819284958946	9.76105251893802	9.55055441321936	10.0448039176969	9.93825638243881	10.6711872047918	9.27426166125705	8.98868468677217	9.59768014371589	9.38909352190447	10.1089164402179	10.6254348876171	10.8075964244504	10.593017561153	10.4907506164782	10.5111596435346	9.78168756150718	10.240552850462	10.1672926886343	10.1535520317081	11.1879087520373	11.0566377151132	11.4277842360819	11.4073739970816	11.5113573406971	11.5845867499596	11.8046553955487	11.8847429035797	11.9504829950014	11.3344967683904	11.6537407787066	12.0171911916337	11.9443460341378	11.9122905833511	11.3291796701024	11.8753269999433	12.2636213205487	12.1953106839143	11.5045707393244	11.891479945971	10.3133478999842	12.0840675876193	10.5641209026145	9.35049724708413	10.47630067142	10.68348592897	10.4912618709842	11.4398516569786	10.6415189349509
ACTR2	7.31288295528436	6.73606362787181	7.56833618213375	7.27612440527424	7.4262647547021	7.27984269352035	7.60659028037053	7.36632221424582	6.7983097824546	7.97785230797118	7.1548181090521	8.43671154213721	8.16490692667569	7.30742852519225	8.08268130295035	6.15785216914174	7.00786824333334	8.1184220243132	7.67030217007853	8.11582397743624	9.57175264350355	9.44086916761087	9.06501215043695	9.97269265400426	9.69748888805682	9.38175923108018	9.74264627826178	9.33672969723872	9.59357786734457	9.63734941083314	9.15101653889225	8.57818396809009	8.21626083716506	8.84611717333673	8.27239650903748	8.70355756192103	8.12876767668555	7.76155123244448	8.27891401949994	9.25950789456702	7.38697472306118	10.5880962051773	8.72978386592547	7.99257584712655	7.12362481520865	7.98683753671616	6.59892492720532	10.6103143441562	9.21597702424746
PTP4A1	6.56529252058102	7.50462039240355	7.67383905599044	7.39145842004967	7.02790599656988	7.57516103342539	7.92955431573285	7.73199778664374	7.1053847492476	7.26115467261557	6.39574832817903	6.99322146736894	6.30742852519225	6.78790255939143	7.1405741777099	6.24031432933371	6.18586654531133	7.10643207781693	6.6724253419715	6.33091687811462	8.58683978796183	6.78920757534734	7.80413102118332	9.29852085712595	8.96173907260414	8.11478344724985	7.54766574835342	7.78332568481352	7.97498811199193	8.36632221424582	8.00786824333334	7.46025109894385	7.82209277437953	7.27052894238072	6.85549144310187	7.84674402324487	6.91049283228871	7.22110372536788	7.32373033752135	7.83478704933734	8.5868472922078	11.3004726845732	10.3678406165203	9.43491381962834	9.71228968424088	8.83359220794082	8.73606701129899	10.4372943314971	9.30686144553438
NACA	12.8207972417794	12.3525952311343	12.5130119917578	12.0758467960005	11.9225100733883	12.2978047159371	12.13593368788	12.1239597105923	11.8634893962107	11.7279204545632	11.8342735152347	11.8575534089937	11.1098306542788	12.1147183891884	12.1049590547423	12.1195572002636	12.0199381564248	11.6129606204698	11.6154917054186	11.6689292924016	13.7085774014969	13.9706721415583	14.0924433338336	13.4835135050194	13.4474061429335	13.9343082410979	13.7418356186707	13.5861595535607	13.4529876239882	13.4150551101948	12.9738408395331	13.1083774355262	13.5732566413922	13.7328457823426	13.4449889723394	13.2556187498396	13.61089795633	13.2507721315999	13.0647259264746	13.4762399063239	14.1255345510424	14.9571836806971	14.7104136418007	14.1890446381358	14.6551952776883	14.166743685084	14.0478481459344	14.9263006283009	14.1635946462758
GPX1	11.4257928659309	11.386239737886	10.2722798569217	10.2836671674915	9.47045552004783	9.17192735435346	9.80057638942654	9.5467015733253	10.829564188458	10.3106127816595	10.4252159032994	10.9554319613023	12.0295978216511	10.8250382694853	11.1323069289902	10.7981477456104	11.0478737004869	11.3527055668799	10.940313597146	10.2305008536391	12.357744424432	12.9096868626202	12.3249399560372	11.1893921796553	12.0327689600384	12.7820767842453	12.8899221854816	12.4670705533727	12.3994381557115	12.928962440836	12.4680639608397	12.7258561626853	12.706409678252	13.1940796628568	12.2121619670561	12.6682423633375	13.4631667203986	12.5805412364177	12.2668158158654	13.1102059672882	9.82376527978966	11.7232428350003	10.0976502974467	9.83605509037319	10.0742217589432	10.9229039751825	10.6009257195331	11.3880065189241	10.1880571634569
PGK1	9.11165734626313	7.94953493301701	7.49585502688717	8.58796498888268	8.59320435406329	7.50937914891469	9.3741700760685	8.49825086752783	8.12256919221645	7.89784545600551	7.50382573799575	8.15076274435542	6.73063995591679	8.29370154208073	8.14363830992204	8.51017075115177	8.35843142862635	8.5461227588578	7.72451385311995	7.65463602852797	9.97010589061218	10.4096030815746	9.72451385311995	10.6612436673006	11.0200771042281	10.1814007617393	9.80992886572143	10.2736790601746	10.0152756548272	10.4690312388115	10.196725060786	10.0156938071051	9.86943961853158	10.0894504811159	9.82797776313769	10.9074915933431	10.4960548323083	10.436919708221	9.99038765180274	10.3874788658424	11.0729297861547	13.056268527599	11.7894480588276	11.3634722643493	11.5244094864166	11.5472367700359	11.5221744592539	12.9731825386588	11.8359990548147
SUMO3	7.89542381038297	7.30469355747101	6.78528898070402	7.31469652565629	7.96636124729361	6.66533591718518	7.90508609876177	7.25077213159993	7.5713734359732	7.34695688937888	6.74953426766926	7.77939105953591	7.93487029119203	7.82654848729092	7.82336724004624	7.64169052255661	8.09908476089186	7.66035250967092	7.4245862262511	7.02901108665907	9.56128794516483	9.5702352149746	9.17467605968824	9.04193288184217	9.2635039567056	10.4182742938805	9.92198966085596	9.80848158751189	9.67136414660119	10.2524289056785	9.76022094646651	9.47937609116166	10.4993476328766	10.3774274607011	9.96938652134228	10.9853438793806	10.2958837027306	9.679304150357	9.8838651545098	9.85767003596247	8.60138453262792	10.6022534627532	8.65280196033473	8.41967792960449	8.30563770726424	9.30131098769353	9.1476933739006	10.8016032848631	9.01844223077001
RPS27	12.5826359707206	12.5030306456412	13.0591078232063	12.295969772972	12.3918074515959	12.6834771564143	12.8829677720268	12.5116291300684	12.0502908173972	11.9336168956516	12.196479181784	12.1874139370131	12.4172196150991	12.539910019165	12.4890953154135	12.5988201819475	12.5199064871621	12.0969457037667	11.9125151448024	12.5321854414605	13.9554592063812	14.2846578482313	14.3710755419846	13.6713641466012	13.7329199582568	14.1003173911687	13.5783844857456	13.7368035636519	13.7077473649875	13.8685814425423	13.2841445146692	13.5503018858201	13.5974939294477	13.7868413640211	13.4419326334077	13.3951458300905	13.9751045808319	13.3994782107317	13.456315908499	13.6661463171325	14.5350687764537	14.6778792716837	14.6922722214781	14.6154859579845	14.7566709830358	14.2210130706027	14.6209070958853	14.5911541458806	14.604709582063
TPP1	9.18289089274548	10.1210154009614	9.62716906084185	8.82209277437953	9.30537778562748	9.53799487797439	9.77214959078454	9.32485559695043	10.3308048632816	9.41214639654068	9.7765975264921	10.536635768085	9.8515928971396	9.71355835640479	10.3056057895854	10.1639012138145	10.2462655589627	11.0623160273557	10.1789137846696	10.2732128098543	11.8069120626463	12.5099481569206	11.4309751725881	11.2386435763492	11.439155598696	11.8493269039754	12.6715631802003	12.5680748695232	12.5124441911029	12.9108675485426	12.5091316841135	12.1906272052334	12.4141566792741	12.0071674636815	11.8368787986585	12.5647449314242	11.8051795793896	12.6164569494485	12.2969735465602	12.8150830366899	10.4737666215437	12.2861014328082	10.2529846820928	9.6066772539763	9.64009487367085	10.3597276013266	10.4824248002497	12.0921162411721	10.184230695965
GNB1	8.68334556167657	8.52277766952458	8.38543103719352	7.8856963733394	7.82209277437953	7.10013667128545	7.95942242009367	7.90207357931074	8.05907401466356	7.95768248616512	8.12928301694497	8.96318509361413	8.92392167613636	8.72962074355304	8.96837880137054	8.74483383749955	8.44335800383632	8.19819945543749	8.23266075679028	8.33270793364061	10.2797266419544	9.8705188454359	9.74986942739684	10.5542051051557	9.97297978606629	10.0262467726482	10.1279943209764	10.5542051051557	10.4689294506123	10.6846609692146	9.97584796800678	9.83904628004057	9.84093524272076	10.0441208557833	9.69679369708282	10.2356552678925	10.0505289055306	9.66799853567253	9.84784035563071	10.6814141251988	9.66056643771039	11.0709997142293	9.83171418160277	9.06333305755165	8.92362461136832	10.4573500957774	10.1026581313637	11.2126240516726	10.0161954299103
NUMA1	7.86108690599539	8.3789450602529	8.48300957716455	8.15734693536284	7.66959375118833	7.64817779572482	7.34163000932991	7.61765111942733	8.53877093772462	7.93487029119203	8.10590850857116	7.70942850136835	8.71390197794766	8.37286506011259	7.91826695909256	8.22207035524718	8.44252886873253	8.03837033173068	8.42919748847991	8.31469652565629	9.60195645149797	9.85984534392145	9.65839002307018	8.09064175191785	7.98185265328974	9.51036858386252	10.5538212565327	10.6272602753989	10.4832111694294	10.1322426563846	9.70182625841205	9.67065624911844	9.98085360637974	9.25502856981873	9.60102789702112	9.41256984680521	8.66923941125265	9.5239539394967	9.72195361280139	10.2807707701306	9.23362926274141	11.3376943693978	9.25092131920375	9.46116427096593	10.3910931889554	9.47264413618433	9.58813181896953	10.9859273010483	9.30262978554774
FTH1	12.9759016919956	12.2999520739264	11.9180805716085	12.2617129740794	12.0916998341368	11.6872444438382	13.2670792656712	12.2292394151968	12.5442400064417	12.0894173762147	11.9313284848938	12.4585091465539	12.8270250699218	12.384190148355	12.50099121914	12.5765552043417	13.0417618065505	12.7518787522911	11.6536512231622	11.6989216623398	13.4569575511778	13.935956914558	13.5965159100136	14.1193707683777	13.6674553168134	13.6376437529096	13.9364999194823	13.9720104862375	13.8845521339872	14.602252302672	13.4070951191992	13.6379153999972	13.3778612234948	13.6263250526826	13.3849051385482	13.9666586535143	13.9997886522387	13.5972378455773	12.9951134803302	14.2952523640119	13.0247224080386	14.6149973423806	13.545326509599	13.2539641601508	13.4735789248608	14.0332939378828	12.8899392919852	13.890349787233	13.4017728408844
RAN	9.59935499142002	8.84046323386954	8.04657836662033	9.6828190626594	8.68264352028029	8.91707366287822	8.87528859822269	8.8325735989774	8.5077946401987	8.3544697921574	7.59916899321943	7.77346892790519	8.31015831794782	7.99887245399427	7.91528186586766	7.87221314397577	7.2460279805281	7.38111029409905	7.35402893805439	6.99887245399427	10.4442902115988	10.1841314939406	10.4434616122274	12.3241524126658	11.8002528063724	10.1082630753043	9.02125762056052	9.11894107272351	9.15431181143649	9.41362792902417	10.020841078031	10.3376219019925	9.44770316249688	9.72263678792526	10.3189946402861	10.1009251010569	10.2783332945229	10.0426169802195	9.81410175449819	9.43796008833447	8.86785323190105	10.8288822393447	9.15571887942774	8.7546336723743	9.58400978206687	9.58537383558434	8.88498857765124	9.87421754652848	9.00717587505552
CAPN1	6.72519581722666	6.28540221886225	6.78528898070402	6.85549144310187	7.2336196767597	6.44956137461324	6.92481250360578	7.55842071326866	7.32912359629157	7.00450139223494	6.94602898951548	6.93899143877554	7.05853297020161	7.00225245173138	6.59991284218713	6.91528186586766	7.3819754785573	6.50303064564116	7.16188768237689	7.21626083716506	9.20847824221171	9.14974711950468	8.49185309632967	8.4110872267986	8.35138098067433	9.24198314969433	9.90974310767542	9.85237344958027	9.20628180173535	8.97985386716374	8.99293833616581	9.15734693536284	9.45368218587218	8.95535930524299	8.72587745912023	9.49864978776841	8.17841587438304	8.42248531567029	8.95826269732954	9.03204572693081	5.06317501980426	9.67687033307794	7.8336111814084	7.65042710590541	6.90553141773161	8.32301872067112	9.00461093851701	9.41834598404813	8.25432948437666
CALU	7.40429006444484	7.5453506448223	7.53683000504806	8.13596574242734	8.49385544924082	7.50382573799575	8.38499954473004	7.4643415327611	8.17692111164436	7.96751448080097	8.18289089274548	8.5168818908212	6.51884982870769	8.17292748960384	7.95826269732954	8.20065343636747	8.56871618873173	8.33046876659032	7.8648051942415	7.17692111164436	9.6576757291871	9.952450058359	9.28978836605652	10.0463055164936	10.2775198866414	10.5804470195987	10.7626311873235	10.1645298665069	10.3249680746366	10.7763507783872	10.7384300877548	10.5195379732668	10.6438561897747	9.59339112279174	9.59954096564405	11.5189481551716	9.45141719640391	10.5817654954769	10.7525479058471	10.602698865018	8.84560608913967	11.38760810485	9.56887576165969	8.94176363938467	9.67049692430442	11.076869029211	10.8312676522862	11.6134349617059	10.1577763953535
NFE2L1	9.16992500144231	9.89648378054729	10.089185620634	9.12023787734196	9.47126876417358	9.88965605819216	9.21115824728025	9.1520312708074	9.9614496943982	9.50223511485679	9.18090370917938	9.6242471458362	9.80671071796523	9.51451681645401	9.50858711208948	9.85143673596168	9.5708044377245	9.68964860828881	9.57345784501114	9.31356331136435	10.515699838284	11.7308946465417	11.1212744824096	10.4478064593172	9.97068112787693	12.3249399560372	11.8232876189175	11.7095146607067	11.3954805823139	11.4938054242736	11.590353130978	11.4851248923181	11.7608862427849	11.1289609508557	11.3875327168359	11.3247431104944	10.5210114643978	11.3194463294071	11.4444972871038	11.4474965466654	10.8807543895341	12.6675307145118	10.9716369524988	10.6392140715548	10.6126934470434	11.0408444970529	10.8249269277182	12.2764821260224	10.5815113117519
ARL6IP5	10.4948555844912	9.43024345027508	10.3606276461929	9.54650866097081	9.2053045315602	9.39703281709685	8.79636413813963	8.92748169038176	9.46597446450407	9.54650866097081	9.7128708676899	10.3628205255343	8.91975719271426	10.621227710052	10.7058051548655	10.7033845250344	10.042069727471	9.89132804336058	10.0982953244613	9.83920378809694	10.7075316929376	11.5605239069948	11.3159986226286	10.2337394969534	10.4452218173975	12.0787846001766	11.8097681287104	11.8934911470849	11.9505558970475	11.7509162999781	12.1468232090938	11.8730210855374	12.4008527589823	12.4115109880121	12.6501766574184	12.0486571537259	12.515502735334	12.1158889856616	12.1221485389623	11.9264071951492	10.9513721483806	12.9562509052629	11.6813218783212	10.7537432451463	10.6579972052	12.0305533436706	11.9923648252382	13.606370509866	12.2527363829207
DPYSL2	11.2113407937333	10.990316735046	10.8750581664308	11.0908402014527	10.931180720768	11.1379517347154	10.9573197356563	10.5885272604225	10.9296282830246	10.1340412078707	11.1266399501552	10.8332854355845	10.5498809085697	11.3868324970856	11.1216630173662	11.3118050682176	11.2791462440543	11.1050573030852	10.7632953733471	10.6913945785381	12.4759866908707	12.9426427880667	12.6296753621797	11.4216966847725	12.2632985470034	11.9854150409976	12.2775489448212	12.4917278569493	12.5226550862309	12.0205980393376	12.0744090993437	12.4706588740606	12.6156526242776	11.834431545198	12.3020676725265	12.4046360057635	12.0943086567814	12.6162271880107	12.3634503619435	12.6021188871043	10.5743286147472	12.3035438939087	11.0268208034676	10.6458655460429	10.671735653778	11.6507466114654	11.2229216612987	12.6716693202267	11.66901347411
RPLP1	12.8359911623076	12.3895237918274	12.8402665179281	12.4365814230804	12.1852161455524	12.1617932291034	12.7837553841474	12.5675996343906	12.1476819277705	11.742309436084	12.232690732689	12.3106127816595	12.9151511269116	12.5283075872404	12.3303847301819	12.5153056054517	12.517054192593	11.9883651569172	11.9494619793602	12.2259605272362	13.8958687141276	13.8191811789596	14.0789763509155	13.5671955614069	13.5049555059967	13.9541235920703	13.882480660617	13.7699927639024	13.7651824828913	13.9964999696767	13.1198003360885	13.2837684361523	13.4777329735321	13.5838232048057	13.224529319403	13.4506699997271	13.7599713812289	13.1009907840928	13.1125209574543	13.7504348329373	14.3875259855716	14.7767876993572	15.0322179581781	14.6225437714741	14.9190588373657	14.6484137606293	14.5816242878252	14.8548148264972	14.5622543512141
CTNNA1	9.04848687399234	8.62935662007961	8.32508054355428	8.66177809777199	8.49305484153943	8.1053847492476	8.45655976633501	8.62388149001346	8.36806987653208	8.33226037817218	8.32012359804061	8.6959242370186	9.30355245558372	8.93310047493137	8.72075727733199	8.75755668893945	9.09143538632361	8.48139582415413	8.55918586578773	8.56376827845203	10.2877123795494	10.3578818514452	10.0901124196643	10.2704121391551	10.2250869060072	10.4002390448945	10.5627194270493	10.7920581888827	10.9475638882523	10.4769486732459	10.6588362772235	10.5627194270493	10.5964693211178	9.74365633317414	10.4980513660353	10.7108925107878	10.116993677547	10.4739086460463	10.7535510546007	10.8336807486547	10.3207103071201	11.8807199578085	10.3563419206362	9.4598393682736	10.3895022813787	10.8173914228601	10.473178085328	11.7716792853078	9.82567911285792
CTSD	7.71699089440494	8.56909609526214	7.20359271420771	8.7279204545632	7.50858711208948	6.94485844580754	8.25361115194717	8.17142702660754	9.97799536861296	8.50104099556592	9.45141719640391	9.41151098801207	8.74079267227768	8.26631805715745	8.36894291440495	8.34872815423108	10.0510729594791	10.4762399063239	9.03177011416067	9.07012094447682	10.9854150409976	10.6439463553971	9.74533818815698	9.67877617412388	9.37525668833715	9.87590290312484	11.9329897892943	11.4018928083188	11.2503576406251	11.7197310567499	11.5210605548597	11.2862689626798	10.7647886748453	10.71741938799	9.67313237214536	11.2799007158028	10.3392933001801	11.5883398609235	10.8503431341673	10.9155059622319	8.94830006000893	10.7721825889214	9.3800454051443	9.20120255633964	9.60489973078236	9.22511342367721	9.82075815841386	10.9382784395789	9.41463450278189
FAM120A	6.53605290024021	6.48542682717024	6.85299758761332	6.85424505422013	7.07146236255662	6.00674683244058	7.00786824333334	6.59842476052772	6.81121411751324	7.36632221424582	7.00225245173138	6.66106547980695	6.992088609014	6.6724253419715	6.73199778664374	6.94602898951548	6.75221336786514	6.29094040240368	6.77741971551583	7.41531924814038	8.91558065328529	8.59320435406329	8.53683000504806	9.01234519041983	9.34118521356844	9.17242750864548	9.24555270625568	9.0805510773276	9.28771237954945	9.28678875913321	8.61765111942733	8.09064175191785	7.78920757534734	7.83920378809694	8.34473974580299	8.34118521356844	7.97613447283165	8.55650605467193	8.55995061271308	9.09222858438678	8.09996841715489	10.1491755161705	8.23665524724984	7.56543723985751	7.70199948228702	8.64731091144049	8.74438313508903	10.4584783873238	8.55005412551195
MAT2A	9.91229058335111	10.1654095203198	8.73131903102506	10.7557221536423	9.99788512782911	9.86000059762521	9.51943968699498	11.633948804954	9.74550626586916	9.47167521439204	9.20065343636747	9.2240016741981	8.72587745912023	9.11009175192513	8.99322146736894	8.56985560833095	9.30172481316556	9.02541644454419	8.91558065328529	8.58646452588639	12.1120810691813	10.9946362905096	11.1555139782835	12.0681064758588	11.8174234022684	11.4100272788846	10.5668151540109	11.4995469552092	11.4777582664439	12.4849487344682	10.3355020140757	10.7952279660287	10.7899411283909	10.6034408966871	10.3294600064694	10.5996339437668	10.3764510173197	10.6722485302744	10.5371213114682	10.7841440494851	10.2814548443172	12.3123356027573	10.2289148669594	9.7630114712397	10.4366386769113	10.3929291503407	10.8162316904519	11.6830516234164	10.5932417097433
LAMC1	8.37460481919094	8.44501484586842	8.86666075081999	7.84423498775875	8.15583017155653	8.68018368159249	8.11582397743624	8.73606362787181	8.69278983497265	7.21042783040149	8.3544697921574	7.89602960297675	8.06177619758669	8.36413465500805	7.91049283228871	7.90388184573618	7.52120781622399	7.36369674483899	8.11426290059405	7.36194377373524	10.596841990165	9.8808079483628	10.9074164823166	9.08507405303684	9.10800164646591	10.4254257345907	10.6636470469158	10.1363503414542	10.3091352508626	10.6003775531078	9.79522796602868	9.91288933622996	10.0052034677955	9.31650781910311	10.1234747982441	9.94836723158468	8.61838550225861	9.9091430473399	10.288289342181	9.86789646399265	7.81495410626281	9.81525199017873	8.90520646879571	7.48648913543841	8.09435748593796	8.97885057530896	8.62206280440218	10.3903409513173	8.9845409331419
PTMA	11.6506927671714	11.1809658501154	11.7262181593322	11.6813262711634	11.2448989483731	11.3245743643639	12.1065302259007	11.6634246798874	11.1070862722873	11.0007746770072	10.9488052303861	11.0853396693574	11.7224233304492	11.174239115811	11.2577414010919	11.1959872980285	11.2722215273266	10.9535417135483	10.9258511075778	10.9618837399435	12.9026200654186	12.8567367561191	13.2496171818478	13.1862845046598	13.1884343071136	13.0445819580464	13.0485720163714	12.9718129564054	12.9738587726834	12.6809308617854	12.0031313614127	12.0651131571027	12.5033040080654	12.5273548214284	12.0240315015168	12.4276009352933	12.645410757507	12.0576194973188	12.0476692513913	12.7241514285273	12.1831763255016	13.8444409714476	12.6458002634324	12.0708085770504	12.4166418516735	13.0262363964958	12.6055697994258	13.5203240224811	12.5770440265724
BZW1	10.2179576978641	11.4039174194626	10.2796105810525	9.76768789934074	9.61360531806338	10.5519965795861	9.97513145692134	9.30149619498255	10.5442883128501	9.15709425210782	7.83920378809694	8.68964860828881	7.38973887867698	8.04111153536915	9.6724253419715	8.92451562222992	9.38478375009335	9.67348575733779	8.93604896367662	8.29783336841106	10.2323009974166	11.0683752342502	11.0150665332303	11.6951412746954	11.3722665330547	11.6872881916978	9.72485487546899	9.80461506582496	10.1398071267175	10.9032793420561	10.6557990233841	9.88813438835287	10.6896486082888	10.1761731491075	9.95826269732954	10.9312546047227	10.1959872980285	10.2880585848163	10.5152070304088	10.0635299063006	11.797199465254	13.1248967458929	11.9119986011986	11.2765955311563	11.1000315147534	11.6546181289747	11.4403241618774	12.9078971253264	11.510502105608
ATF4	11.2829725622586	11.4593291508621	10.8513586490335	11.01325287517	11.0080784108683	10.858991149777	10.868822554775	11.6204031296232	10.5894638929561	11.0281823484606	10.7675223862285	10.0562312648947	10.3880172853451	10.4208023816318	9.94500481572	10.6055721142583	10.1104833098162	10.0036584503232	10.2221911384563	10.4157417682901	12.3159986226286	12.4320981668929	12.0667619323869	13.3292357417338	12.3923174227788	13.1060885069319	12.5226060499969	12.611416780747	12.5366600491356	12.4462045268759	12.436919708221	12.1079035984368	11.8155434084646	12.6034408966871	12.494805594192	11.8097681287104	12.0449404912797	12.2612428398433	12.0985914137473	11.9769578574106	13.043428925945	14.9129828689241	13.2422839279981	12.505528742098	13.0236590713019	13.2180288617963	13.3710551164205	14.5156875201386	12.6844264760573
GNAS	10.5788443915582	11.2260508716597	11.6749425569704	11.2154723300494	11.4532706340106	11.721740054213	11.7987552899592	11.8829486727166	11.7439928610602	11.3048076180348	11.7425199716613	11.9845608698413	11.1013191544233	12.0459984984068	12.0153453552906	11.6062201212817	12.0069221103619	11.614295745936	11.3720488252728	11.7891260464252	13.3714499594195	13.2478830217509	13.3120178728832	12.8210763778893	12.9486957431515	13.2538179454745	13.7979654324042	13.6433940024933	13.4983880088026	13.6585685412961	13.0565530474269	13.4347324648421	13.4641500525291	13.3167764892479	12.944913336265	13.1928321829331	12.8869539893199	12.8647084852515	12.9918583884228	13.5910664651972	13.3165502440314	14.5505904849541	13.603174272987	12.8449861958158	13.5439863712574	13.6139275588563	13.7040224957422	14.6384359139905	13.5532932978645
RPS15A	11.7668187435844	11.9524864601767	12.2875681028314	11.7465563081596	11.9825301841871	11.7029085665551	12.2440962040458	11.5099234221081	11.5938112640482	11.5962363540689	11.8661970853682	11.7288133561363	11.6905218575382	11.7721083420521	11.8547904818568	12.1927551426404	12.2005001847882	11.5796459281148	11.5166357097307	11.9688467588963	13.8259525375237	13.8745683766337	14.0353403873494	13.3600102978494	13.3597632845249	14.1267206030643	13.8569117920839	13.8135307015835	13.765586542561	14.0708253444829	12.9205389495838	13.051616808337	13.6974563084622	13.6932691428932	13.3337982687782	13.3449477478181	13.697304260625	13.2449435321862	13.1138560927927	13.8242427825657	14.0891111198616	13.9723336585459	14.3952596545616	13.7787137138169	14.0566292485682	14.0265580225234	13.6446562128193	14.6201739958393	13.9579726209154
ANXA5	11.0188956211216	10.3924247621665	10.7695072914362	11.0358987873234	10.4072677642447	10.6522175778884	10.7970940622842	11.0623160273557	10.9140113285413	10.6662240028032	10.9846320700901	10.7006997959667	11.1080670081169	11.2579181478046	11.0455549124587	11.0822821251638	10.6054795180617	10.9511389808347	10.7023458676526	10.7054595991654	12.5785849755353	12.815183130008	12.7471859668866	12.9228445251991	12.7998684572072	12.5752792357671	13.1003831018776	12.488568230171	12.4454804900607	12.7698171863361	12.4770752021346	12.577900836887	12.5665535657292	12.5241498912852	12.6407646105651	12.6121543431312	12.7033196308508	12.531722598062	12.7542194331351	12.800030300915	11.3164965055782	13.3261345134737	11.9939325894287	11.5265041296199	11.5666724753735	12.9773890518098	12.5068207896935	13.7789908482316	12.3625274209417
STMN1	6.17592374206376	5.61765111942733	4.12928301694497	5.91886323727459	2.96347412397489	5.40599235967584	4.47248777146274	6.24031432933371	4.75488750216347	6.24031432933371	6.23266075679027	6.30924896081662	6.32912359629157	5.97956810009519	6.02680005934372	6.2667865406949	3.96347412397489	5.52042224852645	6.04439411935845	6.15785216914174	8.45079885435249	8.14210705730255	7.11894107272351	4.17791779219584	6.62643913669732	6.83794324189103	7.95535930524299	7.2240016741981	8.49024921062709	7.75288236627309	8.3500551772045	8.04821438460804	7.91348784071516	8.25738784269265	8.48381577726426	7.86727873970966	7.75288236627309	8.08799314636232	8.22351908679073	7.64169052255661	4.84493795765197	6.30824254383773	6.44742546397843	5.61304536859918	5.73257583459429	7.14358729434393	6.7568098142945	4.2624932937286	6.6611795223382
LRP1	8.61286849729104	8.59021276140836	8.63915979510997	8.0698525111258	8.68650052718322	6.52356195605701	8.10381232942885	7.68299458368168	8.63807383718072	7.70182625841205	9.30651744524982	9.16264308602844	9.33315535031062	9.01094763626531	8.32867492732795	8.32912359629157	9.32777717058405	8.8808079483628	8.68964860828881	8.43920755494128	9.99506046703272	11.2271947449341	10.3083390301394	10.0284586474255	10.1238627411607	10.199304263436	11.2330803627052	11.5261079467444	11.700092874759	11.2603315185576	10.7334390828994	11.0067468324406	10.5827065267808	9.76437402389519	9.46393301087224	10.4725893089256	8.25974326369078	10.0909063452319	10.2089658863066	11.4562517285329	10.0322248470003	12.7877332286282	10.9047174030461	10.4795680873921	10.4716548946005	10.5921580021254	10.575879554149	12.632890716074	11.0741883027402
PSMB7	9.74752167254042	8.95390541512611	8.87282875953488	8.74382460692961	9.08454267364192	8.98270842891991	9.37916172992979	9.17766868660239	8.93987301230795	9.09697863637054	8.55956828992275	8.81762325751143	7.5630055530624	9.06312539345879	9.04466733118408	9.08480838780436	8.73640193131829	8.69661984698429	8.89117612475454	8.80832068916333	10.777830634383	10.7489475507237	11.2062818017353	10.8124982253336	10.6556201621093	11.3095331964975	11.1933405457125	10.7776662808808	10.7994435310716	10.734540279884	10.8091250015223	10.9642686590264	11.2899612301655	11.5352267674784	11.3307488526035	11.2326607567903	11.8436463008281	11.0014785680442	11.1100264819434	10.6675551070411	10.1552989272671	11.5576934423023	10.0344275824061	9.61157446639519	9.97739441856294	10.5609728284477	10.3137900254437	11.6218549916688	9.85042283887391
PEA15	8.58683978796183	8.55497249615294	8.20359271420771	8.62095290227168	9.11920052691734	7.97613447283165	9.58383495471543	8.91856512898944	8.77676200178623	9.02070220379104	8.48502423332337	8.92184093707449	7.84737060090548	8.3789450602529	8.57705110973515	8.55113145277411	8.91767043436176	9.09354961281063	9.22013644739608	8.69835740595729	10.3208005488816	9.92273304987684	10.2926667338779	11.812257542162	10.8650372693712	9.91677518454036	10.6299029920009	10.032596794562	10.0907740546408	10.1417239900681	10.3524848869497	9.98996209896325	10.3586512008929	9.92303029826377	10.3560117215028	10.4590217038623	10.1025006691504	10.1592406504117	10.3126560986063	9.82033854374834	8.70561510947303	11.3064604836452	8.82313791929853	8.89890667139101	9.15377747477516	9.69722996856848	9.34959528078974	10.6154365291062	9.12518871802934
ECH1	7.5337190711399	8.01122725542325	8.26631805715745	7.86170728658586	7.4667902378031	7.75087443965685	7.69348695749933	7.77214959078454	8.10013667128545	7.88630626345243	7.69418374333315	8.22110372536788	8.58233018791316	7.93722667397948	8.46638240881356	8.14567745519564	7.49345520092618	8.16138386011199	8.4655664048094	8.14312807294381	9.55305325276641	9.17717034634152	10.2504168609129	6.59245703726808	9.06770324437316	9.61930295541569	9.94807515849108	9.46393301087224	9.87282875953488	10.150128062615	9.8515928971396	9.57912733766591	9.91199111369962	10.2462655589627	10.3607373693584	9.64024493622235	10.1025006691504	9.73420153955819	9.6093634503938	9.90764180366553	9.34860866227013	11.4326671651416	9.45434659432123	9.01791355904347	9.74156979161373	9.56316575884627	9.46763407766899	11.1758613835653	9.43076405652758
ODC1	9.10774017024573	8.70009287475899	9.34607044078517	9.42227505624547	9.33985000288462	9.35469016870116	9.81121411751324	9.58176549547687	8.00674683244059	8.47775826644389	8.31197531446116	8.46964181723952	8.49944729748518	8.0639343057541	8.53216108498321	7.92362461136832	8.40087943628218	8.52552080909507	8.59357786734457	8.64673869830785	10.2627995730766	9.86835958369303	10.4780617468028	12.3978083086529	11.479123425608	9.67154106671188	10.037821465435	10.1198489583368	10.2986354067342	10.1840074818168	10.7094285013683	10.6544570230012	11.0118562004485	11.4050882654358	10.7602209464665	10.5625286448432	10.8994324547176	10.6404257137479	10.0343863120408	10.0602906233436	10.2580477483	12.148432093099	10.6868944131954	9.56649172884065	10.5583059053817	10.6089662898119	9.81120287652411	11.001921843129	9.92882775538562
IQGAP1	8.90989308377004	10.1480952026878	9.92347605604297	9.92970224652415	9.42038134119664	10.0543329816723	9.02680005934372	9.72809057366497	10.2084782422117	9.49024921062709	10.0488955115934	10.12153351734	8.52356195605701	10.2889813929014	10.0262467726482	10.4397270145087	9.96823478389691	10.0046418346824	10.1363503414542	9.42982515655197	11.8450587461144	12.4427880246442	12.1158889856616	12.4276271225462	11.6409227351735	11.992124024306	12.2268637169824	12.1477137223522	12.1677003846434	12.0776502485296	12.133848613138	12.1846894166188	12.188743367749	11.3949449414669	11.8934911470849	12.3663222142458	11.355020670411	11.7693833148354	12.1383358047436	12.3515742252576	10.4254991683332	12.4082925847875	10.7008038139706	10.6608070688432	10.7008558201603	11.4453097713069	11.1002615347129	12.2936957951961	11.0166968783625
XRCC6	10.6659576345147	10.3076562053065	10.2400757687642	10.4444972871038	9.9745579917281	9.22593041117105	10.1006623390052	9.86418614465428	10.0071674636815	9.87236707249455	9.88279586913222	10.189206834597	10.9257769463708	10.2067701886868	10.4252159032994	10.3678515344899	9.94661390541276	9.87636346020485	10.0064663434651	9.58327085107544	11.8485838212699	11.9644130729445	11.961232622646	11.8922012650333	12.0607634720092	12.1975853074392	12.2601256566371	11.9844184588011	11.9821736286416	11.7583897980698	11.836326555786	11.7773375176956	12.0033422200861	12.2983490156582	12.4995967814898	11.9082800231145	12.0597500350315	11.9806751323224	11.9923010877263	12.0301153309081	11.5181220045202	12.8080491325032	11.6172332723624	11.2975754756576	11.6457800027112	12.1489881080069	11.7181946378818	12.8618662161825	11.4065983174349
ACO2	7.82209277437953	8.06339508128851	7.7515440590891	7.79960542245267	6.2460279805281	6.05528243550119	7.21237478756727	6.97727992349992	6.97498811199193	7.49585502688717	7.39574832817903	7.68018368159249	8.09539702279256	8.36457243229586	8.19130601891869	8.28586454703185	7.81121411751324	8.335836940378	7.96231765494231	7.69139457853808	8.97039353791468	9.07547914948802	10.1055157069058	8.47897180503294	9.18388345903223	9.93369065495223	9.91707366287822	9.95623093654988	9.99844939694392	10.1005309400306	10.4092848517198	10.3890935219045	10.0234771518304	10.3940338953678	10.8442349877588	10.5417742323839	10.0352114951181	9.72536625789564	10.08520686731	10.0524321974173	8.87427749725593	10.4567753536695	8.74873627419875	6.28171493927655	8.97788664381901	9.10257415365535	9.31827842319236	10.0711137138235	7.89242138533809
DAZAP2	11.3909212835004	10.9383299049279	10.6259827464999	10.873828574887	10.869362499994	10.9533962072405	10.7087390413596	10.4523442128473	10.6709217513811	10.4036511855322	10.335167010001	10.6655135780488	10.1841314939406	10.7224660244711	11.0028853206699	10.9139365561947	10.8849336479498	10.8986013874039	10.3074285251922	10.1389117181427	12.0273185729795	12.4097621701827	11.9562309365499	12.2467405984931	12.0555197013583	12.6436307510617	12.3175539366862	12.508042334429	12.418537843148	12.3548554290203	12.243650041897	12.4157681716912	12.5974473721249	12.5005431540064	12.3972467874407	12.4527302939646	12.6086706574743	12.6213879904201	12.3639157165387	12.5149852119329	11.5235374535554	12.9818722704989	11.6983356993809	11.0907872842458	11.1514415447442	11.8726902689356	11.5817702021606	12.9594840042947	11.7901937103246
SPARCL1	12.4779605937762	12.2735625117203	12.4601998950596	12.0148922420744	11.6175133810193	12.7401391297791	12.0405637111587	11.8797363938241	11.7935626694101	11.7717370503794	11.7261755762055	12.1014504816311	11.6779398163901	12.4949055730583	12.4483228325075	12.431158045193	12.3687519825091	11.8226504916465	11.7444554587657	12.1883415760108	13.3172995454596	13.6661463171325	13.5441554663347	13.6791281797474	13.4871868554975	13.6345161295337	13.5349836971965	13.7592744497023	13.7630255846523	12.9250722247038	13.2988787944571	13.3064035197915	13.4855023010108	12.8880963260356	13.1733179791993	13.0189130028849	13.3315887845341	13.4358004621948	13.1133026500308	13.3853636250025	9.79371546937895	11.5875900194093	9.38122063398126	10.1116964643619	9.56663823040077	11.004922678569	10.7568148169734	11.8919621307814	9.8598934743565
MCL1	8.5077946401987	7.76752238622854	6.63081315229913	5.33985000288462	7.52512925120397	5.85549144310187	7.38456792317383	5.08321336824898	6.27612440527424	6.03562390973072	5.71424551766612	7.27239650903748	7.04548665635946	5.68369645430652	6.13955135239879	6.877744249949	4.66106547980695	6.28725064325462	6.53449743373817	6.29829173062012	8.37068740680722	6.4110872267986	6.79571500650173	8.92362461136832	7.10956950937069	7.93487029119203	7.20945336562895	8.231701199029	8.3527055668799	9.42961596420174	3.77610398807316	3.16992500144231	4.62058641045188	4.62643913669732	3.52356195605701	3.10433665981474	3.26303440583379	5.25550073314839	3.33628338786443	6.68509917200661	8.37708469585979	11.1790071237205	8.92139764926475	7.03305952875957	7.53777750641441	9.11543126546387	8.63469127429076	10.6340214349519	8.98564842646629
ACTB	12.9347781668367	12.5692622729161	13.1487148931731	13.1439730548961	12.6046458847446	12.8439406743199	13.0938301755851	13.2246498969303	12.5215513676293	12.4287003908502	13.0334230015375	13.1164739279094	13.0386961223222	13.5275014417451	13.1581047196966	13.2728630232019	13.2861245415334	12.7206290396725	12.452266984224	13.0004226026611	14.6754223165821	14.9440073765514	14.4438306566619	14.7157100112547	14.3740341919719	14.5283320088612	14.9708428720409	14.689304621308	14.7626259971663	14.8848144356739	13.9207994410992	14.1779878453949	14.3349087245905	14.166665238948	13.8324450354821	14.1381437825102	14.1374234714224	13.9002252999024	13.8962377854452	14.7789241355525	14.1129037140316	14.7177246120455	14.1835966155009	13.9528413297735	13.8829200232773	14.6448420701554	14.8086525223478	14.7447182323037	14.6819905345879
SARS	9.57497188953251	9.6077001881372	9.63317688532919	9.69696752623429	9.45018024716475	9.16540952031982	9.80832068916333	9.59823864235151	9.16239132875691	9.51884982870769	9.14006285569821	9.26748898088125	9.43024345027508	9.38024459047818	9.17766868660239	9.54206454228344	9.08507405303684	8.9047851297316	9.32889927925141	9.06528148583228	10.6515002206527	11.0656180843828	10.9797824307031	11.424953571261	10.6186607994717	11.4524471779147	11.0036584503232	10.9185651289894	11.0129038332306	10.6929641471871	11.3883402406218	11.40359793285	11.525031345124	11.5392072879495	11.6402901327274	11.2918038263572	11.4290928505803	11.3710142644246	11.3171864682921	10.9418545853578	11.5981455742587	13.0215265737073	11.3834559029344	10.8844223962539	11.3680152941194	11.2071790855828	10.9348039622492	11.9022884295779	10.3844384115223
TMBIM6	10.0291491634205	10.3144699539965	9.79847180110162	9.16062779666161	9.43233310162664	9.44956137461324	9.76071994746562	9.34451784392747	9.79911969379956	9.54477128799467	10.0165297482435	10.6791281797474	9.29897900099797	10.0985585179384	10.1557037025632	10.2950801327646	9.46352437327118	10.5491108037721	10.0026743952024	9.95768248616512	11.8234866635007	11.8635281132866	11.8594571365513	11.8187019976745	11.8617848154055	11.48899493307	11.5389648874515	11.635718120331	11.5774288280357	12.2767060198924	12.0446331825353	11.4949555598934	10.9526684554894	12.020771642582	11.7890852802364	11.6039971700855	12.3421302406977	11.8565422468037	11.5276724799501	11.9670460908631	11.3116120981851	13.2013872857711	11.3342341722081	10.8179829271957	10.7701931027875	11.6797219945522	11.4960248632592	12.8512219867384	11.2401354126049
LMAN2	7.76155123244448	7.42961596420174	7.26021388677142	7.68229237143083	6.58496250072116	5.51727569320958	7.46188866443282	7.31469652565629	7.26397335480341	7.38973887867698	7.876516946565	7.18090370917938	8.31424334674856	7.67595703294175	7.93014594790882	7.41531924814038	7.97956810009519	7.74819284958946	7.85611423397746	8.17442639367725	9.0131830735375	9.70684132563605	9.18982455888002	8.66959375118833	9.64024493622235	9.05636676102453	9.03204572693081	9.47674620393947	9.41806341979686	9.50541460934675	9.5713734359732	9.95768248616512	9.55612281784117	9.83241536535609	9.30651744524982	9.61157815474208	10.181027988375	9.54515755172947	9.78119576159075	9.52669484554198	8.6058980056001	10.5886958991614	9.00393948568806	9.06445716099333	8.61542365432962	9.53176158007435	9.24973686573402	10.6192387526821	8.8248792071874
HSPD1	9.65391987311942	9.85237344958027	9.36391571653872	9.3040090046511	9.73267622307331	8.81313985089045	10.106039418697	8.51884982870769	8.0757465380609	9.17592374206376	8.58496250072116	8.89875252616484	7.7983097824546	8.62278396615612	8.75588902600854	8.9316239677501	8.93428059364002	8.72349030214343	8.79376585730965	8.82654848729091	10.9014703198243	10.3204621131665	10.9981672899737	12.4880660651297	12.2379568133062	11.2697111211428	10.2625647020885	10.438376030399	10.4478064593172	11.1309566025993	10.7511255833673	10.576200881811	10.9954845188775	10.881037463682	10.8685139238955	11.2195315691679	10.5339137011626	10.7627972624982	10.9758479680068	10.4177470508674	11.2125389419421	13.1973088555223	11.5678372715252	10.9386827607285	11.0245717874529	11.3801688166899	10.7800393714489	12.2346947070249	11.1576185205111
ZYX	7.53060141451683	7.4594316186373	7.64385618977472	8.4858293087019	8.42877889133759	7.51648798090997	8.62570884306447	8.65176927141799	8.9179687275585	8.27612440527424	8.3780780559955	7.62278396615612	8.27146302790437	8.43462822763673	8.20554891117303	7.98242322677588	8.44914864537544	8.98356369722332	7.89663514130291	8.69939893773701	10.4934552009262	9.91378699987453	9.45059268142739	10.8324153653561	9.99251353514958	10.7530495674138	10.7310644153158	10.4171141048024	10.4394153612133	10.7132146529985	10.0886557537505	10.0736060405749	10.3872634417654	9.98484564975552	9.45553271778242	10.9068905956085	9.24460168773681	10.7243433117118	10.5112584955023	10.7184472536447	9.16363206672739	10.1465177636809	9.23549731303593	9.44942312347018	9.7021622937672	9.56683988353989	9.70506729313709	10.6880142124453	9.180836593962
RPL12	13.0684592109809	12.5071256532803	13.4139452024281	12.6919615642168	12.1585150200796	12.2753970571162	12.5739548160369	12.2273150999055	11.7953903311226	11.8677034535651	12.4570473583844	12.5997036734267	13.1151899936788	12.8366815933271	12.8862300412867	12.782588759495	12.2428466021587	11.8976942221838	12.1826116103948	12.4087543125894	14.1395593460327	14.1297820773387	14.474263646146	13.6475596094354	13.6625904981435	14.1411412136078	13.9357912113429	13.6941184339553	13.7074022742301	13.862714836415	13.6644917291819	13.699333864025	14.3031243095783	14.2225760674634	13.9444741541185	13.8057539468025	14.1253811806179	13.8493171290559	13.682862944917	13.7851765723312	14.7500317424028	14.6469580285137	14.6266615745815	14.3660079566697	14.6454163869543	14.4880911775335	14.3497580854061	14.4816733164473	14.3710210731709
CIRBP	10.1005309400306	9.78675970126725	10.1102222830305	10.1028942924644	10.5180629756525	10.8254358485219	8.53993424517179	9.90764180366553	9.99265514938683	9.24388801221353	9.97240546478447	9.54457811733884	11.1946953046861	9.68632543220869	10.1216630173662	9.37134104800584	9.56128794516483	9.56776598449472	9.60288440871842	9.76005457443831	11.2888084113412	11.5960499533398	11.7311917287875	10.5204222485264	10.894059846274	11.8476837877168	11.7358944463951	11.7545535063197	11.6677324948492	10.8972404255748	10.9796395471692	11.134233776896	11.841878797392	11.8521393281872	11.653203362034	11.474821327015	11.8865730093237	11.2297801667333	11.2880585848163	11.4172196150991	12.1117062437208	13.583529425957	12.6658111109903	12.0761943029256	12.6441920281218	11.2296900555514	11.532287734175	12.9396967406918	11.650544685
CCT7	9.50620838930674	8.97441458980553	8.32327998788732	8.95070169008901	8.0948694327187	7.33985000288462	8.67313237214536	7.78855521492886	8.33940465790782	8.54187100884149	7.82273014794452	8.231701199029	9.27868175755934	8.70182625841205	8.3491706308611	8.84705734609134	7.92540608314137	8.11738336693148	7.98584193700334	7.18388345903223	10.1385278014223	9.63680585225558	10.3710142644246	10.9992249067947	10.4478064593172	10.8853150610494	10.5926439027616	9.91273967130521	9.98028241166144	10.2096970435353	10.2078684552121	10.577617650108	10.4420104172083	10.7365710532974	10.9724054647845	10.9101180186832	10.7178477543463	9.91558065328529	10.3737352019007	10.1197192953663	10.1665020573208	11.4650765807754	9.91176197744194	9.69687018448984	10.1218054539703	10.1398199142432	9.70423912535193	11.0723470157362	9.69988993271503
PAFAH1B1	8.37330019660839	7.6006563078263	7.56605403817109	7.39917109381982	7.37937836707126	6.38887833881199	7.28447711781042	7	6.97154355395077	7.18982455888002	7.64241277290506	8.14006285569821	7.55228483994351	7.98470326682514	7.98299357469431	8.12722055048807	8.15380533607904	7.76752238622854	8.05148086534133	8.00842862207058	9.71733369945369	9.61801835757132	9.41700858678878	9.34473974580299	9.31288295528435	9.55995061271308	9.58627685823853	9.39703281709685	9.69087100929231	9.86031105491948	9.87697730769454	9.407905043961	9.95405087008826	9.24792751344359	9.67101024127845	9.85549144310187	8.34518344718767	9.70303838898642	9.94148783266985	9.68929916053589	8.80381146273192	10.7439087364477	8.69952040081341	8.76875334912132	8.57898398523998	9.52447903038647	9.66962740895605	11.1565761130365	9.22146387069526
PSME1	9.13416959007684	8.68894962811967	9.4870360800319	9.86696977835483	9.93369065495223	9.86758763491283	10.2181999436947	9.98270842891991	9.86124202615477	10.1652838883224	9.98783244984226	9.87329029887475	9.46250227259726	9.86712426730297	10.0681064758588	10.4805882702339	10.1477137223522	10.1444033271954	10.2484020061434	10.1680452682241	11.4856280819716	11.8163037009857	11.7132146529985	11.5642924183455	12.2232475604175	11.0297703453638	11.0936156324899	11.3566720442121	11.5676233998656	11.3598044563495	11.2430549443177	11.5608582234834	11.9557588682958	11.9518310868882	11.9835993224018	11.7108494728856	12.3064035197915	11.4454804900607	11.302696036475	11.3150363164428	9.79832436487794	11.9771654193496	10.5244829482568	9.79383737264141	9.72825727092473	10.5613165887264	10.7033153044681	11.9487212909161	10.2553827068023
ATP5O	9.88889542389348	9.95710204156229	9.8923910259134	9.72092824314849	9.59264390276162	9.71510400923617	9.72672905883853	9.6008421143873	9.89269459141497	9.9136374280491	9.8999610665839	10.1598713367784	8.76950729143624	10.0506649382534	9.93663793900257	10.1466959480307	9.95332344858296	9.9579726209154	9.98427603370197	9.62058641045188	11.7003096616444	12.061438701377	12.2422511730077	11.1531719917426	11.5912418212354	12.1772949475456	11.9331742606386	11.5623855416301	11.4132576885116	11.5925037559106	11.8033239190415	11.8976185993275	12.1031894394875	12.7470180847614	12.4889196417284	12.1426814675102	12.8471356661717	11.9327314897786	11.8073549220576	11.9448584458075	11.8324114092932	13.3633271547151	11.6352510504234	11.0603987167028	11.5994014872236	11.3752675503279	11.4527457350604	12.7366682894588	11.5836892490706
RPS15	12.8153432648741	12.5700454241382	13.0911708900279	12.4363471792003	12.1498423647128	12.0328378204766	12.6885344483557	12.4320459539784	12.016042174779	11.8981856741514	12.4373099386894	12.3478151173629	12.6225780874485	12.9312176632183	12.3981558075295	12.929258408637	12.4061252669382	11.9098180976716	11.9508474683987	12.3191922716778	14.0673755357846	14.3425261342249	14.436958736018	13.8803105398755	13.6994097830703	14.3506284605074	14.1744263936773	14.0199294717427	14.0049841058823	14.1984680629981	13.5137029258537	13.7927292997039	13.9787104591064	14.0232865449198	13.742151514236	13.7357781226203	14.1098469742661	13.6258343885942	13.5365264983	14.0713869408863	14.6028612170608	14.5478283893646	14.7738861232702	14.1626037518506	14.4854960116749	14.2894641900146	14.1900021056704	14.5333784054065	14.2010671343349
PSMD8	8.61213130001343	8.65785433581572	7.86666075081999	8.75187875229113	7.72109918870718	7.47897180503294	8.36937923530375	8.16188768237689	8.1184220243132	7.79766152585376	7.79376585730965	8.08533966935737	8.88478105447129	8.26819107921981	8.49024921062709	8.3961766182344	7.74214098549815	7.24507727535967	7.5337190711399	7.76155123244448	10.0480781206135	10.129283016945	10.6467386983078	11.420960240121	10.8185821774809	11.2166852394831	10.1345546681629	10.2345779597846	10.3174126137649	10.2536111519472	9.68825030913318	10.0830803703193	9.98754825895374	10.8514367359617	10.702432451001	11.0407691696159	10.9417812422785	10.2173519052703	10.1586096882145	10.0662237639424	9.14908403861673	10.2222636035283	9.35908405434166	9.0152589262149	9.32131030881871	9.94565598181479	9.88158203392131	11.2375386235113	9.41841767065348
LAMP2	8.93545974780529	8.66106547980695	7.08958289312471	8.09645162447759	8.98470326682514	9.01903466936434	8.47329987114132	7.16691625156997	8.84768378771685	8.30241045042562	8.22158712126481	7.99604972751976	8.68404726161302	8.09434164963584	7.84611717333673	7.98697970917658	8.4761386254757	8.98327866412136	7.98641093525204	7.75020450927987	10.0706576613881	10.258683800107	9.95259566011932	9.98213796823992	10.262447252254	9.43379405875492	9.08878823871691	9.43504513127809	9.26373867484504	9.05093696522523	9.69505425264629	9.61102479730735	9.02070220379104	8.76686014382955	9.39059890555246	9.82320799339439	9.21529030565123	9.91543126731147	9.93943229287856	9.30833903013941	7.5610893341625	9.88966062078786	8.12279176523963	7.96759517263371	8.4204697698813	8.80011364334231	8.74882347143493	9.84085815849267	8.54925715531966
TPI1	9.47065887406055	9.44852933004466	9.4643415327611	10.4336897537235	10.5594726933922	9.68580001974489	11.654322754279	10.6136053180634	10.3048076180348	10.1622654336444	9.59823864235151	9.6875506510007	9.32057493389316	9.69540230935265	9.66941659209916	9.36260138753113	10.1546915513047	10.1818976431084	9.67366241747894	9.70735913208088	12.2833488482723	12.2102451683859	11.9225100733883	12.591475596136	12.4260812607426	12.2422809503024	12.0761141164489	12.2552056491767	12.1265431607123	12.4361649632177	12.3709870291181	12.4409210621826	12.3040375341713	12.443254388004	12.0240315015168	12.6931820078421	12.3565345019023	12.3141300297756	12.1763601760992	12.3334628688021	12.3537781421722	13.7227328334866	12.4776874451735	12.264518838194	12.6453071717567	13.1907228755867	13.067607460331	14.1772326482888	12.6106096399012
RPL29	11.7504976420991	11.3703059793019	11.7815236468287	10.8843995001487	11.3276649117005	10.4261599038687	11.5852912023772	11.5965159100136	11.0779506048931	10.5398373387039	10.9780668936144	11.0268000593437	12.1605647734853	11.7644154943536	11.2201364473961	11.6138354974025	11.0988874422783	10.8464306323365	10.9466139054128	10.6805353440052	12.8582336001067	12.6359447987887	13.672027485176	12.4456615333331	12.2737081958171	13.0959903310953	12.9936283711509	12.5054642333915	12.368942914405	12.7916716500798	12.5047196934354	12.8972782474113	13.0210840757887	13.4424770319634	12.9837418143194	12.6069140916837	13.4063113165379	12.5177677950805	12.5536052967933	12.4394673081047	13.5241621373884	14.1674965510404	14.0375126363551	13.3019248243616	13.5859366483922	13.1385422001432	12.6584279600415	13.6677657526351	13.2921202857124
GSTP1	8.31650781910311	9.27099606074028	8.92955431573285	9.15886210620845	9.21601826548884	8.39016895620018	9.17367713630342	9.05717947067379	9.34961297182452	8.98811658476014	9.54882190845875	8.86294724802092	8.97384083953315	9.12334546075328	8.90628934740607	9.35292621305926	9.35049724708413	9.1520312708074	8.85984534392145	9.05283971920546	10.5609059766583	10.8888954238935	10.8701334999273	10.5547806866677	10.399277924509	10.6298119443822	10.9628237242159	10.4521382606641	10.3299084313827	10.6046458847446	10.6835210186596	10.6843979836376	10.837943241891	11.199304263436	11.1536786894529	11.1083937719608	11.5076460032453	10.7045953476324	10.661778097772	10.4823037823232	10.7288643623955	12.3506574639694	10.8135487382901	10.6709482989202	10.9340667687385	11.0776635990293	10.9211342896653	12.0753220355882	10.5379366566608
HYOU1	9.42479614913847	8.73741636593706	8.65212792773827	9.75388528257409	9.03177011416067	8.16339809435316	9.82607174717283	9.97326686099329	9.09934781040319	9.3544697921574	8.89905475619441	9.47755591073265	8.55497249615294	9.10302547637368	8.93191939010004	9.11530380615212	9.53702421586357	9.45820152473794	9.34651373316563	8.93044167303866	10.204204310741	9.69783635796238	10.1901950665328	11.3423525100878	11.6699480041161	10.9161033824137	11.0661564787692	10.6613327527952	10.6522175778884	10.5648163678849	11.0408376492666	11.1385917946375	10.6685304701863	10.2743781532464	9.94236788253908	11.2166852394831	10.2336196767597	10.8443919303796	10.667111542075	10.8652693071749	10.524218468124	12.1767715501562	10.3170960001763	10.2548042380922	10.2719648490875	11.1773136367981	10.2721398619312	12.3728705001289	10.1655477028821
SNRPD2	11.0301843181186	10.3346084969512	10.1303131455435	10.0372723902463	9.67719108510793	9.5453506448223	10.2467405984931	9.8155434084646	9.38543103719352	9.44749654666539	10.1497471195047	9.74247786700368	10.8608541944793	10.4677074317285	9.79051141189419	10.7116669735643	9.56795607541547	9.71544726287588	9.83067364913184	9.53255073928427	12.0343175254748	12.0633950812885	12.4029321084163	11.585432051593	11.6805353440052	12.3292637767323	11.9540508700883	11.6638249158645	11.6990084514297	11.8806166577009	11.8807314351417	11.9842404252301	12.163869773988	13.0192953487034	12.6273514841892	12.1788515552805	13.1063012033177	12.0756128499692	11.944236207955	11.7737985737517	11.8827767675462	13.4156229470047	12.3492535801232	11.7559641122767	11.8411593928386	11.6809528318164	11.5595874084688	12.2797933727455	11.5576551547254
PLOD1	7.32282949762889	7.56071495447448	6.81634370528486	8.13699111208023	7.33181268381921	7.08214904135387	7.85860271245712	7.88630626345243	7.68650052718322	7.98128185405741	7.78790255939143	8.18338726124887	7.41447383643093	7.66177809777199	7.67877617412388	7.57213175138666	8.18388345903223	8.4586116725846	8.07948478382682	7.87282875953489	9.2777523356938	9.30560578958543	8.77774845997228	8.8801957289431	8.45573818599339	9.13596574242734	10.2180788258639	9.7262181593322	9.97269265400426	9.99067128397527	9.80122333788621	10.133912814239	9.74331972677017	9.3843520639618	8.79701297783614	9.80186999636449	9.22158712126481	9.81586358046788	9.94104760634058	9.83352263642477	9.1807172703102	11.004185346732	9.43587024523244	9.05616351205743	9.61328300527863	9.99068546412025	10.4426947338788	11.4921686513573	10.0894769644899
ZNF207	10.2021238238305	9.81842240174108	9.54785850605842	9.71355835640479	9.73690923779045	9.16037568743582	10.0374096786359	9.26538063344618	9.23026066466979	9.57383650512904	9.19524915780218	10.0134622598066	9.53313502348026	9.95913257678966	9.72092824314849	9.92213836930746	9.48944659862258	9.54862927943905	9.60917873814198	9.29668682536344	11.519439686995	11.2072584103635	10.7102037502372	11.8635281132866	11.6308131522991	11.1115921470747	10.9667938178953	10.9315501027095	11.0066065947694	11.0542651396258	11.1724275086455	11.017852331906	11.2272549236749	11.0611686475523	11.3645177173991	11.7245564853222	10.8528415784171	11.4784157265549	11.7179762394549	11.0576533399639	10.9561074874608	12.9799610152228	11.4447043328907	10.7918140711618	10.7783564398045	11.426631672621	10.9019227880861	12.2335028424887	11.1502105870325
PSMD2	9.57156305219755	8.62789861587175	8.62643913669732	9.08108392868763	8.57591736111815	7.42710328715284	8.49425558654498	8.50898318485542	8.30423722501714	8.44666978730701	9.14873077917319	8.54109661534952	9.42395627425468	9.10904707770071	8.9357543858214	8.95594045128948	8.58308276750293	8.38024459047818	8.34296357439873	8.22833771198138	10.7457583457278	10.7195599489941	10.4037576850001	10.5565060546719	10.5682411648425	10.8539332886779	10.9998591049327	10.6363527302817	10.5491108037721	10.7186184934124	10.6538303286921	10.6551729118837	10.6464687076566	10.7693419869341	10.8597677108038	11.0219515909625	10.5210114643978	10.6806232462164	10.6949672253478	10.6580329203355	9.6068400840766	11.0650929563353	9.7601660458182	9.30821614551774	9.80503605259626	9.46885208677752	10.2504760787699	11.1126740722712	9.95633985344512
SCD	7.77610398807316	7.4643415327611	8.89208739652348	9.28978836605652	9.92065059456398	4.71699089440494	9.06177619758669	7.90628934740607	7.11270013274936	9.99760291048844	5.0574502721839	6.62497817956904	7.39917109381982	7.47654370621426	6.8814199080924	8.33360262826828	7.4966540825935	7.21626083716506	5.51727569320958	7.81506301719287	6.85798099512757	7.05202456048283	11.5815301417119	7.4594316186373	10.8474489039824	9.2592724870376	8.78626962764847	9.31831684133498	8.94895120044142	8.86727873970966	9.2128611165929	8.38844787631711	10.3429635743987	8.96693797927846	9.24507727535967	8.73403213956493	9.00140819439281	6.60584986719498	7.5298209465287	9.07815080773465	7.41586850020891	10.8502649880231	8.49868967372633	8.32686537584326	8.11605799333972	8.78022478431411	7.19883789214158	10.7635858586075	7.80602110087355
RAP1B	9.75003697806667	9.54187100884149	9.39724678744072	10.0113670446817	9.75171141539587	10.4402462871057	9.81249822533356	9.95811766641302	9.84877940646071	9.69835740595729	9.13031314554346	9.69505425264629	10.0756128499692	9.86990224320795	9.88157285747403	9.89011224635119	9.94719858426206	10.0928892498015	9.85455675240453	9.52864945231825	12.3102151337415	12.0190346693643	11.95539563373	12.1154338665571	11.957501122312	11.7627142273006	11.6577203829173	11.5613356841182	11.4213285094378	11.4669941090733	11.7719020806977	11.5064067660745	11.6957937728028	11.9152071593435	12.0090587880816	11.8378644211714	11.9611602581366	11.7592640451888	11.7553048882624	11.7656590541141	9.89519808760065	11.6283270574734	10.4813251812293	9.67383552343215	10.4874180139445	10.4284962695905	9.3459374265059	11.0385006567959	9.97766630792598
RPS21	12.2837250361681	11.9211342896653	11.8480751756471	11.5051168292279	11.4351493383669	10.9422945655506	11.6824240622655	11.3711232005096	11.1394874017332	11.3379006028609	11.573836505129	11.4764424466921	12.4788707157962	11.7713243919741	11.2711128167021	12.1578205972136	11.3674147512468	11.1818355422952	11.4247436712802	11.2023687427753	13.3526641919642	13.3945430802817	13.9406072456389	13.1084917866836	13.1092266849267	13.4982134630993	13.1741454677605	13.1699719634072	13.0222637687691	13.184751394711	12.6653803344522	13.0240488215127	13.1750972731335	13.7409402054259	13.377630803249	12.9705373400619	13.7372579075397	12.9288329358278	12.6925065326971	13.1302166022275	14.1819442169641	14.8736171332615	14.64258199804	14.0883162054811	14.539764654581	13.6917653251588	13.8399615552003	14.5283381142018	14.0195907283579
MAP4	3.08746284125034	2.0703893278914	2.76553474636298	2.90689059560852	2.51096191927738	2.32192809488736	2.70043971814109	2.92599941855622	2.8073549220576	3.24792751344359	2.63226821549951	2.4594316186373	2.90689059560852	2.58496250072116	3.20163386116965	2.90689059560852	2.70043971814109	2.20163386116965	2.74416109557041	3.20163386116965	3.36457243229586	4.19377174339668	3.90689059560852	3.90689059560852	3.62058641045188	5.90207357931074	6.4870360800319	6.25550073314839	7.25644459647344	5.5298209465287	3.96347412397489	3.47248777146274	3.73335434061383	3.53605290024021	3.33628338786443	3.26303440583379	2.76553474636298	3.08746284125034	2.88752527074159	5.60288440871842	3.43338948002138	5.77787204851205	3.83643923049655	4.23654619226872	3.24006546205865	5.55880640086106	4.93864806706715	6.16109357860747	3.8447572266777
BCAP31	8.82145511910246	8.41278152533848	9.04903169841002	9.03864468659333	8.02735313393009	7.44956137461324	8.29553937040683	8.56262403909987	8.78267065867701	8.81730347583199	8.4643415327611	8.76188361236552	9.40811740799184	9.12593001006667	9.21018427590764	8.73063995591679	8.97813841506996	8.79960542245267	8.74718596688658	8.45779126025604	10.3579917836311	10.9308112442272	11.1337202023644	10.0792180872661	10.2797266419544	11.3147531630119	11.4843697786133	10.9725490665405	10.9640520110409	11.0660218990078	11.0263851142162	11.0804844570676	11.5759646184364	11.1767341573614	11.0179219079973	11.4282031218805	11.335613664816	11.3748764671311	10.8328900141647	11.1400628556982	9.6454386793497	11.0944406236722	9.56228440679924	9.5480049846917	9.8062918309972	10.1719273543535	10.0932194690895	10.8874034163523	9.47711670119341
CTSB	11.742056752829	10.2778685461768	10.2008986050384	10.9338381622414	10.6320864128352	9.40917875950067	10.8662743732926	9.49125184812723	11.4616329173188	10.2211037253679	10.9756330520433	11.147586539821	11.3835423041466	10.3930686308358	11.4215915014069	10.748612176737	12.1523165356105	12.1384638053684	11.1972166931101	11.1446582428319	13.078817949962	13.4562003825042	11.8232079933944	12.9319378519885	12.9450597006089	12.3119469414823	13.1520629696822	12.8258730589516	12.850362670042	13.5170172725171	12.7472069507787	12.6816776552097	12.6940095784219	12.6971413344437	11.3840282145742	13.0672830916968	13.1288804230981	12.8599423794442	12.2136206776466	13.2499134109649	10.8387942313769	12.5532668948587	11.2543023171251	11.0590740146636	11.0491882973579	11.5195576297177	11.4027083224187	13.2425697581709	11.3348095865584
EPRS	5.08321336824898	5.6667565918848	5.21723071622067	5.53915881110803	5.5909612413426	4.49825086752783	6.06824086131282	5.36106648879432	5.66391384211598	5.21723071622067	3.86789646399265	6.28725064325462	5.3819754785573	6.17791779219584	6.54070926267143	5.4757334309664	3.29278174922785	6.23074100262691	4.92599941855622	6.15987133677839	6.17592374206376	6.32553033156756	6.76553474636298	6.81762325751143	6.83415498140132	7.82273014794452	7.59021276140836	6.37851162325373	7.37677657188298	7.44790974874208	6.00450139223494	4	4.32192809488736	2.96347412397489	3.39231742277876	5.59991284218713	5.46270675067016	3.24792751344359	3.56071495447448	6.8008998999203	4.05830783593073	9.95607989151391	7.39471991299406	6.05435794674246	7.17178728007393	7.77967996361476	8.13751889328853	9.91278606909243	8.22178043428143
PRDX6	10.1017131001885	10.526694845542	9.80348537559595	9.97441458980553	9.35380846047454	9.53624721568813	9.81442224656679	9.10800164646591	9.58214198165878	8.65928239338433	9.05582470013486	9.09037711006791	9.73386271967854	9.63952159951083	9.72092824314849	9.35402893805439	9.04384754043891	8.97727992349992	9.01485738131639	8.67736729213605	11.3017248131656	11.027284011201	12.3407402806302	11.2692435864904	11.7514185291175	12.3736264628736	11.2966294742855	11.4360347948525	11.3596397620011	11.6464237043019	11.2771711428241	11.1264463647754	12.010632999919	11.9585889635948	12.0460326147542	11.9703935379147	12.0355551821485	10.8860775848731	11.2443043658387	11.3416300093299	11.8495810286403	13.0768456528844	11.9841442779659	11.2837539696359	11.6697443193114	10.9742855158869	10.2979250525038	11.8879783264702	11.1434533698678
PPP1CA	7.9086928382425	7.90267658665114	6.96693797927846	7.98527271425345	7.39403389536778	5.65535182861255	7.84235034341381	6.99095486039699	8.02901108665907	7.72041528490633	7.81698362325538	8.09011241966429	8.73809225962049	8.07414146275251	7.79181407116183	7.90086680798075	8.30241045042562	8.32957212576538	8.52591226074335	8.14516793901839	9.92317889949384	9.49325503512067	9.17267752078386	9.84627391134991	9.4262647547021	10.0659546044191	10.1301844196865	10.2646771657162	10.078817949962	9.92970224652415	9.84987419379562	10.0042204663182	10.5057123280149	10.7481089695324	9.75672309843791	10.7627142273006	10.5173741270131	10.0336982987506	10.0886557537505	10.3766680618577	5.28515434996075	9.86673801390962	8.74716917955315	8.43947354160595	7.6955554277057	9.08971794085492	8.74827001493492	10.5151873145919	8.572279576463
SARAF	9.85580287214591	10.378403243654	9.72331963969089	9.65499397296372	9.5237579610897	9.7693419869341	8.55343730575441	8.56909609526214	9.48683502156305	9.48240463130025	9.78168756150718	9.61176256006487	9.84093524272076	9.92807417295309	10.1100917519251	9.95419631038687	9.5432251980507	9.66498052981033	9.59301756115296	9.20089860503844	11.2293595997221	11.6983139924779	11.5130366736742	10.6722485302744	11.301381872304	10.953323448583	11.090509437061	10.7254514706797	10.6310860884578	10.4960548323083	10.8854675980596	10.9350913656464	10.8681280424261	11.4548647439291	11.2869042440275	10.6945320100918	11.5147140541385	11.0579917227592	11.0928231968728	11.0855388495101	10.9452023915488	12.5986783079051	11.131406851841	10.7125270004398	11.1367732819977	10.8826965381228	10.9491409394363	12.6850772650278	11.1149200596301
AHCYL1	7.79376585730965	8.5588033402543	8.1532986828549	8.27006167272776	8.75321674917896	8.78103179102276	8.67595703294175	8.58383495471543	9.00309621530405	8.69453201009184	7.82081718186417	7.17692111164436	7.42206476617281	7.97956810009519	7.96000193206808	7.92184093707449	7.74348803978919	8.23218105768664	7.84799690655495	7.85673675611911	9.93707951275725	9.44852933004466	10.1679198655519	9.61176256006487	10.18660950046	9.89269459141497	9.68737568343747	9.59077415776056	10.0272148851598	9.61765111942733	9.88096096263254	9.80057638942654	9.64060646862391	8.85984534392145	9.58608916617544	9.62388149001346	9.212131561563	9.66320227857954	9.78790255939143	9.47309688907403	8.42920167383804	10.892770472811	8.78253306539539	8.33367865173233	8.47986108501682	10.013085345578	9.19654803212872	10.0026181432025	8.71188374866114
IST1	9.68422263328295	9.73893668167614	9.60325542454685	9.64889680647526	10.0586682503406	9.43441973062922	9.17392693199981	9.9407540474748	9.60603500611611	9.49285462017475	9.38758656581935	9.65499397296372	8.89026427702111	9.46107011403305	9.52845411076479	9.22905911963416	9.42919748847991	9.18834157601082	9.73420153955819	9.27309622372628	11.0792180872661	11.4999455172784	11.2924941936588	11.2046322740999	11.1512702887902	11.2454338632192	11.2034091846782	11.2023075169369	11.2132257558065	10.9358280359243	11.1220514477139	11.1289609508557	11.2424596011653	11.3716677575843	11.2382255856058	11.1302487840507	11.4423215104798	11.1781668547844	11.2875969593293	11.1591775666083	10.4602818204021	12.6992687873776	11.0097726436328	10.541280571445	10.8928615252182	10.9177226401236	10.8071294833446	11.9556353788043	10.5075072616045
GNB2	8.05636676102453	8.61102479730735	8.15583017155653	8.81313985089045	9.456149034648	8.07414146275251	9.22929950871093	9.40514146313634	9.48200119308708	9.29186136958522	8.31741261376487	8.84203599652491	8.52199295640167	8.11582397743624	8.18685706717715	8.55190047999961	9.51293794347466	9.17542479858969	9.20065343636747	9.34340782229781	10.3903839468929	10.582612451267	10.3315887845341	10.726643921484	10.5669102652639	10.8026779120718	10.6970544329565	10.4254257345907	10.7431513941125	10.7812777398867	10.5872149524525	10.919310284236	11.0166690246872	10.8513586490335	10.8043730638046	11.1686721181322	10.5243458164625	10.8938323934989	10.7133005865269	10.9703216314656	10.3665626433841	12.0328412634122	10.4185483841173	10.2791230232809	10.2674889808812	10.4146958049629	10.1654597700557	11.5996757819671	10.1681205045956
H2AFZ	10.2626821423622	9.10956950937069	9.09249288685906	8.33449676839042	9.59376458772804	8.69835740595729	9.7147606739083	8.23074100262691	8.76752238622854	8.48944659862258	8.57931593758001	8.73301532168596	9.97599122753134	8.90177198109894	8.72689931847653	8.92035285541508	8.86201737686988	8.73843008775478	8.40769264866568	7.87590290312483	11.0603581826421	10.7572233105345	10.7196455054087	10.2935866000386	10.6437660185168	10.4965542248298	9.77115929555685	9.78692302215279	9.74550626586916	10.5474729648907	9.91423562233191	10.46628043355	10.5829887165207	11.4668921770394	10.3430746491989	10.3812184705353	11.6552176431462	10.9736973663054	10.7251105893406	10.2888660741658	10.5391685066066	12.3176217667714	10.8839796738087	10.1719523661866	10.4099106370575	10.7608114122633	9.78985801111716	11.5234737451037	10.7249401184624
NCOR1	7.28540221886225	7.78201533500419	7.80219321694183	7.79636413813963	7.34429590791582	7.65391987311942	6.90448409790142	7.16289479937478	7.45121111183233	7.55535603863583	7.71149490665009	7.60880924267552	7.34429590791582	7.80799883862303	7.44211412241923	7.70251902915328	7.73876783680019	7.51096191927738	7.83794324189103	7.53216108498321	9.34607044078517	9.60659028037053	9.58908931290962	8.71424551766612	8.81538329581354	9.54457811733884	9.55899461569918	9.46882765523095	9.52962576354241	9.23888237384058	9.76735685412569	9.72519581722666	9.72024425828757	9.48119397804804	9.3789450602529	9.44852933004466	8.7983097824546	9.58214198165878	9.971399852069	9.35887093968562	8.62635517173895	9.9792679837403	8.6537336144676	8.37973358157623	8.50547812781816	9.00978383855359	8.56165453981242	10.2713463002826	8.83365228973215
FLNA	8.17292748960384	9.46719795153787	9.61985314739117	9.73047013718422	9.65409894530247	8.56985560833095	9.67207169690516	10.4361909954814	10.051616808337	10.129411823252	9.94617524072356	9.67719108510793	9.40407713624123	9.90704086851537	9.13519623665344	9.61397358738022	10.4488390209423	9.79246495997995	10.045213599665	10.0134622598066	11.657363114371	11.9960497275198	10.7383456381372	11.5467980198301	11.3456824481868	11.1834492953056	12.740455396989	12.1445626547465	11.9557588682958	11.975740514027	11.441543651486	11.1739269319998	12.0414195950965	10.965640007944	11.2557957567769	11.8673559697111	10.695663296788	11.5276724799501	11.8005763894265	11.7522133678651	9.55701368671513	12.0740544701691	10.0818295901127	10.2022095501908	10.3394826032033	10.5897915707357	10.6081254264856	11.9347228893997	10.4610496443214
CNOT1	8.66320227857954	8.65105169117893	8.84862294042934	8.07414146275251	8.68615031598089	8.32463061526719	8.60622012128167	8.27612440527424	8.25171909260596	8.28493974248679	8.88630626345243	9.27099606074028	8.16289479937478	8.90026304356897	9.01597250797357	9.04439411935845	8.85237344958027	8.85174904141606	8.762880292917	8.77511640443559	10.7110646495592	10.4628089788396	10.5689061545021	10.6231499002205	10.4563544151083	10.7530495674138	11.1573469353628	10.6931384383429	10.8255948494634	10.692353962272	11.03128766508	11.0309429597906	11.0600203545079	10.527965641134	10.7376698631775	10.8867635118977	9.91318861950889	10.8860775848731	10.7518787522911	10.9175212646319	10.0728427204759	12.0163068779629	10.1065498547162	10.0056666505749	10.0131691128057	10.7434038857342	10.3670870770112	11.5240127278279	10.1951630168368
DHCR24	7.24982454861618	7.47735352663456	9.18957750090512	8.89572673847666	7.36457243229586	7.05528243550119	7.39660478118186	6.91169158187234	8.05582470013486	7.2278565730605	7.20261362014849	6.77873424411784	7.21237478756727	7.41278152533848	7.31650781910311	7.24697805961472	6.43128865429159	7.09064175191785	6.92243574023315	6.88752527074159	8.13031314554346	8.75622271284729	9.28794319229146	8.7431513941125	9.17292748960384	8.48179943166575	8.42080238163181	8.72280753116955	8.69557630622205	8.89178370321831	9.40173284952262	8.69104555348718	8.75688985507462	8.19623326086959	9.23290054654249	9.59768014371589	8.49864978776841	8.85018683764577	8.90989308377004	8.82813648419411	9.15252062380968	10.9259549268636	9.10737140823813	8.69034375760181	9.01692804311523	9.35574530578693	9.15016361217361	10.4980912685409	8.11920052691734
RAB11A	9.43983088398139	9.04903169841002	9.60696034451027	9.02762959173316	9.51806297565252	9.65696108147421	9.4908508767403	9.30446540928663	9.35535109642481	9.58101222824091	9.34274139913981	9.61028665708102	9.49325503512067	9.82448147470042	9.5980525001616	9.78708632455162	9.24341203232109	9.64457735701838	9.58120058192496	9.39917109381982	11.5361500612357	11.3855388901477	11.1083937719608	10.859146495426	10.7564729273369	11.8441565100455	11.6752954990941	11.5974939294477	11.5602372883307	11.8148227615581	11.4599950613474	11.5187514955419	11.8355767450388	11.9219153008817	11.7464723328953	11.9726208620587	11.9255544398736	11.5311864885529	11.6810626769532	11.6343119183845	10.1921695019325	11.9488490229534	10.2302486541716	10.1791377882475	10.1260074750555	10.7817940960622	10.4491796041643	11.7410413622942	10.6028194711376
PSAP	11.3184863209288	11.5526690975143	11.5545888516776	11.2225534274234	11.2003469169279	9.91647664443772	11.4154248897793	10.8360503550581	11.5312839778283	11.1978924141183	10.8193009494168	11.8957646000164	12.1380477618084	11.1873520732005	11.9482577111038	11.4524986576928	12.1085244567782	11.9789963960889	11.5119996694415	11.5238069581873	12.8732902988747	13.6923430637671	12.6962068690189	13.201312232719	12.8247400132893	13.2264874566353	13.210473492292	13.5166849493096	13.5584924635588	13.784195181867	12.9110736010044	12.9997005815327	13.3344129662911	13.0847419638516	12.6113476149374	13.209240113693	13.0588711467674	13.2668304532279	13.0056420915853	13.7468606775245	12.23542491128	14.2564077383996	12.6368987246849	12.2221035716378	12.3439601648135	12.6156066492923	12.357211083652	14.0683080493459	11.9077694701442
RNF114	7.58421090130802	7.38629363515099	7.17092652528738	7.48542682717024	7.40087943628218	6.86046625851717	6.90207357931074	6.41278152533848	7.20554891117303	7.14771372235215	6.73470962022584	7.40258575823259	8.13134253912326	7.10956950937069	7.50462039240355	7.28447711781042	7.53294028837287	7.24887634283713	7.16591193893569	7.09275714091985	9.26068435637966	9.38089391688967	8.95477792500507	8.87498134765377	9.05229633123637	8.60991744529631	8.98811658476014	9.02928722696825	8.78855521492886	8.84486265583082	8.98641093525204	9.0405637111587	9.18611423954164	9.30811145776874	9.28978836605652	9.14644139222216	9.53138146051631	9.319672120947	9.07601387708528	9.30833903013941	8.64005328731013	10.4488493428273	8.99287320812868	8.61221978357896	9.20370282071971	9.33386198595961	8.88938227604107	10.4932350170126	9.24934815311092
STRAP	9.62643913669732	9.5127404628035	9.03699777426735	9.75204606977939	9.5779952201287	9.87697730769454	9.58683978796183	9.5762953763282	9.19229281447077	9.24388801221353	9.17592374206376	9.48421870843316	9.78053976747196	9.54090295201063	9.60399717008549	9.68422263328295	9.46045589630964	9.73521752202334	9.18214601963321	9.15936680974374	11.3557915467536	11.0122054959108	11.224845813921	12.1350679457778	11.7599713812289	11.0306671362469	10.6210445106815	10.7493666586025	10.6894738949927	11.0654834543864	11.0406322005623	11.2253279578108	11.2024299660154	11.3246306152672	11.4270508931509	11.3979954338333	11.512987309419	11.2478681908818	11.2913433978885	11.0279059965699	10.3092148487714	12.5392315257594	11.2766071619481	10.4929447232275	10.7260904061812	11.2094533656289	11.1299977467901	12.6290514723822	11.4768120095809
S100A10	11.12954061806	10.9876193119243	11.2425786894513	11.224182602866	11.6595499968799	11.6522624008745	11.6614218327891	11.8421931785309	11.161383860112	11.5390618525381	11.8576311613538	12.029114645469	11.7034277862018	12.7749311572175	12.3722937442176	13.0710265384737	12.3121171709859	11.975740514027	12.1227956470226	11.911354534215	12.824859323167	13.6367831995366	13.0618605593043	14.0576279580545	13.4656046653092	13.4835512925136	14.0111486180126	13.7780155096955	13.917381404001	14.126777057418	13.3060759339773	13.3754874880468	13.8057237226388	13.4516618836032	13.2531088156554	13.8511829379904	13.9857352248438	13.5141592544065	13.085605236784	13.8880677786387	12.3686565070846	14.0658704817687	12.4956651861025	12.3880630417384	12.3669341368948	13.8091451035871	13.9707170725916	14.6688351359874	13.6634580371267
CCT8	9.1333991254172	9.3151495622563	9.73724734302774	9.36850646150769	9.16490692667569	9.27449463583016	9.4870360800319	8.92748169038176	9.12902536982563	9.31469652565629	8.91438513215544	9.04330075436418	8.29553937040683	8.88813438835287	9.14745934607698	9.02153524878054	9.32057493389316	9.06339508128851	9.16540952031982	8.74517009086102	11.1000052244227	10.5695708377854	11.1600604889375	11.7307248577877	11.7804577472303	11.2832041344968	10.9534689622288	10.5244437690742	11.2700616727278	10.4387918525783	10.7131287143513	11.059885201101	11.843921051289	11.1251551313223	10.9582626973295	11.3204056994945	11.131406851841	10.9665775488069	10.8399123616258	10.8072744122755	11.1091972961834	11.7516988643463	10.8277475865845	10.2172307162207	10.9388665056172	10.6145810263071	9.82813489706998	11.832391628816	10.314220684066
PSMB1	10.8239244649427	9.67065624911844	9.4722846750957	9.73978060977326	9.62662165235837	9.80799883862303	9.67895218767146	9.25526467079968	9.48663393507016	9.55362929391636	9.12334546075328	9.69801006153743	10.4010928369247	9.80751592814458	9.7399493361685	9.80219321694183	9.4980513660353	9.56414948998573	9.57156305219755	9.22062016744785	11.1179677037171	11.5706147217612	11.4233785765185	11.7914478171123	11.7277928520712	12.2938164749659	11.524884473545	11.4713703874639	11.528991236406	11.432646288438	11.5802114506285	11.9516854079402	11.8870301732477	12.2409105582304	11.9113170796142	12.1559250160266	12.6490540423212	11.9828510088519	11.7388100498718	11.5973542529716	11.3509723211744	13.175476260116	11.9008932169056	11.3141753576328	11.6513073700679	11.4797145936426	11.169073159183	12.6968958242472	11.3823430248955
CCT4	9.79165130306317	10.2665523179424	9.92837032301897	9.83478704933734	9.84423498775875	9.0948694327187	10.3233925884759	9.10302547637368	9.60418254689794	9.30993103239542	9.96347412397489	10.1540585959833	10.0706576613881	10.2256894600154	10.1578521691417	10.3333790066231	9.68474862042163	10.0686439425841	9.899810054385	9.83936127895905	11.6920487730085	11.5139742737407	12.2289088561183	12.5188498287077	12.1682646966749	12.4558665887669	12.0211882051569	11.8499523611102	12.027284011201	12.1675435921203	12.0197644528497	12.0648437902775	12.3628205255343	12.280422811362	12.2367018800874	12.3413520280499	12.5014640258605	12.0448380623047	12.2519261574964	12.1884033974082	11.6844330511511	13.6118662777017	11.9797967182782	10.92420383102	11.8150149692666	11.6743114577328	11.2651344587568	12.7211034620866	11.2820459014217
EPAS1	10.6228754583742	9.95361446119936	10.6917435191713	10.6298119443822	10.6515002206527	10.6977494983314	11.6699037272569	11.0056245491939	10.3769935674525	10.0582623718625	10.2722798569217	9.67118720479182	10.6732207265589	10.438376030399	10.4558409091264	9.99095486039699	10.1166038828742	9.66799853567253	9.98612646417927	10.1150436501617	12.935920093266	12.1352283075899	13.0774499762086	11.8843995001487	12.3167340709723	11.8101297618048	13.0528397192055	11.9351282080955	11.7562227128473	12.3685064615077	11.7196455054087	11.5338650461184	12.3294319752838	11.5573200950771	12.0421381454181	12.3524021232724	11.4156889600381	11.6595499968799	12.0618774310559	12.0570440508548	10.8001071703165	12.3610966543196	10.8491235720092	10.4737361859026	10.8376594671446	11.4560463334527	11.214306976852	12.1031894394875	11.0269729179295
DNAJA1	9.21480479494805	9.66320227857954	9.96231765494231	9.81730347583199	10.289212002723	10.5615743551927	10.4280460539584	9.46617845107788	9.0911708900279	9.46842040186455	8.81378119121704	9.13622215317019	8.92154344350897	8.87190523765919	9.00674683244059	8.87620995751375	8.77049872089289	8.93752095139832	8.81922110355015	8.64961545906341	10.9648462279841	10.5932977414499	11.1640269662697	11.4027456224957	12.0515148522912	11.1523482282182	10.1333991254172	10.8617848154055	10.9754181040594	10.2838986282719	10.3340497675996	10.5383829600321	10.6794800995054	10.6048311782256	11.2038985448834	10.9172228788933	10.8798895217806	11.1281876987719	10.9923010877263	10.4283601727043	10.1843918847076	12.2355026981453	10.4401528318306	10.0208966239842	10.4966341115937	11.0698055301539	10.4740506565688	11.9786282417341	10.6012786656332
PSMD4	10.0816165833147	9.14618679149074	8.8712892278117	9.30149619498255	7.9431008475708	8.39703281709685	7.88691589584725	8.12205144771389	8.36062764619295	8.23697088625934	9.07868454619464	8.22448410023199	10.1572205992674	8.97928227641106	8.89330153086056	9.3040090046511	8.07253459972295	7.58044701959866	8.12463831417871	7.85362145574883	10.6707447553018	11.0752785755311	11.0129736483745	10.651769271418	10.5827065267808	11.1687974554366	10.9159540505597	10.7061506278175	10.3709053201134	10.2143191208008	10.4675036612422	10.8150630171929	10.8224114963605	11.4094439754216	11.5452541015064	10.8675876349128	11.6606199147641	10.0528397192055	10.5210114643978	10.2382853059842	10.4382616582853	11.649152867511	10.5454664882741	10.0331889575954	10.6754366517707	10.3927145386285	9.32235858495463	11.2395090292621	9.60228501660585
UQCRC2	9.59208323365389	8.6614218327891	8.3741700760685	7.96520709119934	8.22158712126481	8.02458563827827	8.6242471458362	7.64024493622235	8.3169602873649	8.30149619498255	7.92837032301897	8.76818432477693	8.05690861832325	8.72383156649532	8.46882765523095	8.67348575733779	8.30241045042562	8.44749654666539	8.45409362036545	7.97785230797118	10.2167458581953	10.4089665516543	10.9437601978612	9.98028241166144	10.4153192481404	10.0520245604828	9.55631444898191	10.150128062615	9.7719845887782	10.0409745988173	10.4067364826917	10.3890935219045	10.3077700318907	11.0081484599101	11.0065364708216	10.4257404243162	11.1909975068373	10.4534764246166	10.5074973509767	9.89845023280787	9.49781990973663	11.3233475492951	9.51170126919332	8.92525177595464	9.34998443345149	9.11893328837675	9.570745628444	10.6873756834375	9.30733744308477
CKB	5.2667865406949	6.456149034648	6.43128865429159	6.56224242422107	7.11997860965488	5.66959375118833	5.80477637795583	6.68790052248075	7.35226417325832	7.00674683244058	7.13134253912326	5.94016675048282	7.05093696522523	6.64817779572482	6.52199295640167	6.36457243229586	7.38715571766298	6.58496250072116	6.85798099512757	6.92481250360578	10.0930213465869	7.94368695159709	8.53177132541286	8.11582397743624	7.86604249709684	8.19574129324645	8.99548451887751	8.27426166125705	7.31831684133498	7.32192809488736	8.46842040186455	8.09592441999854	8.17791779219584	9.00197108750993	8.49465561290021	7.81313985089045	7.67525138605026	8.60177078840771	8.62972089101726	7.98811658476014	8.89428423120518	11.3810778395864	9.18789143637715	8.60246133425575	9.7633916549422	8.53206755228903	8.74881341048434	9.86278456382808	8.37963395706445
RHOC	8.17791779219584	8.01847839596593	7.88813438835287	8.50898318485542	8.98811658476014	7.74146698640115	9.08878823871691	9.34029521043048	8.86449570265158	8.74685018309805	8.92718535782637	8.36632221424582	8.36937923530375	9.17017544759187	8.22158712126481	8.73470962022584	8.90508609876177	9.07119417870217	9.04220656012069	9.08321336824898	11.2660837583277	10.7426462782618	11.1366707623418	11.0815500122401	10.8732902988747	11.7613850137634	11.7429409506666	11.7504557696284	11.1630206395808	11.684178792364	10.667288984427	10.9381093262192	11.8827576657072	11.8862300412867	11.4848732316617	11.916961740738	12.2093924397208	11.1085244567782	11.6798319334399	11.533281057563	11.034654548315	12.3313480540413	10.7029864614158	10.4353577299664	10.2482478131329	12.2236246665808	11.0777904226143	11.7054811988217	10.5045012221425
PGAM1	10.0660891904578	9.70009287475899	9.36610360752657	10.2315812094218	9.68000781823628	10.0361736125535	10.3817592310802	10.0997422947626	9.8382584817133	9.75722331053453	10.0615062069354	10.2886354090377	10.4393114618188	10.2770548761487	10.3700334693294	10.3907063728728	10.0882582258377	10.086534337997	9.72672905883853	9.33114088169257	11.6721159072795	11.7983097824546	11.6014922489646	12.0401184507648	11.9862687067272	11.7164336624131	11.8172634981377	11.8110133723808	11.5991224899222	12.1245090809596	12.1981073499029	12.2196525651038	12.0243778619344	12.3348040011144	12.1246706206748	12.5182105432935	12.4592522952543	12.1934329560663	12.1692047264902	12.1787893232071	12.3979125671048	14.2450029751273	12.8809934760742	12.2227466110125	12.776208879115	13.329628182146	13.050503397967	14.1839454717572	12.8118783847254
STAT1	9.30970371103028	8.48944659862258	8.87190523765919	8.75321674917896	8.64024493622235	9.46658633771924	9.69453201009184	8.5630055530624	8.63044915708062	9.07012094447682	9.3774274607011	9.66159997627773	9.58515033940912	9.53974042572622	9.77280941016073	9.72587745912023	9.63172273876195	9.4231159101471	9.17342729734862	8.90418300324503	11.7674396225512	11.4556354555457	11.7673154681322	10.9527412471865	12.2187145810675	11.1480952026878	11.459175435552	11.4198022098888	11.4793255615908	11.1948184015326	11.2369111114446	11.5686686933805	11.9121408562957	11.2034703637823	11.3763424828047	11.5979128777564	12.4605070911089	11.4766449586297	11.6858876017781	11.2113407937333	9.72393904804919	11.6375260232852	10.3627328743273	9.87147251822844	10.1568162494013	10.6933388471451	10.5374319734972	11.9900046598963	10.5609059766583
SSR1	8.28123458464702	7.93132848489379	7.08427691053149	7.09169983413681	7.14465824283188	7.0948694327187	7.69905184401685	6.55458885167764	7.06716542701711	7.63662462054365	7.51175265376738	8.11530380615212	7.78790255939143	7.91767043436176	8.25644459647344	7.81057163474115	8.38240787629496	8.48058827023386	7.70597790168252	7.66177809777199	8.79279029430106	8.87866404280189	8.92688896439114	9.03919323984743	9.59618975614441	9.21892643722627	9.3544697921574	8.5337190711399	8.61360531806338	8.95971220517869	9.88904758283903	9.69087100929231	9.41087529950613	9.36018867006271	9.05175273852425	10.0707918094231	10.0555535932956	8.68053534400517	9.94763693795183	9.31899464028609	8.26232509428241	11.318717910847	9.35760918347135	8.91131408320414	9.29408078585942	10.1197192953663	9.45269632297195	12.0673402396502	10.4673406241282
TRA2B	9.46903123881146	9.20506011054465	8.89026427702111	9.07307041961431	9.61636504926433	9.66159997627773	9.48179943166575	8.99830835035429	8.977566144122	8.89784545600551	8.1548181090521	8.40002551791402	8.94661390541276	8.56947590177766	8.67313237214536	8.18289089274548	8.231701199029	8.64781815592715	8.20603754624659	8.06555077095502	10.2916311829009	9.467605550083	9.96304055671666	11.1595560280588	11.0966492764986	10.1261882105221	9.56586369645423	10.6903472499688	10.6254348876171	10.0165297482435	10.0697182757183	9.9029779958324	9.95506864440976	10.3661036075266	10.1550711912457	10.237209960755	10.1637754503972	10.5066051155683	10.1428728867681	9.9261477142896	9.42179134324516	11.8790241352445	10.8596201963703	9.65174236859926	10.5624141634083	10.2652868575652	10.4048541722465	11.9345386159784	10.7268822934169
FKBP4	6.67666233485797	6.61618123133188	5.96809075204526	6.47248777146274	6.12722055048807	6.0574502721839	7.34340782229781	6.21723071622067	5.91408609701272	6.89117612475454	5.79181407116183	5.4757334309664	6.1106138055009	6.52669484554198	6.23457795978457	5.83035674741922	7.09803208296053	6.45121111183233	6.27612440527424	6.53449743373817	7.99887245399427	7.5461227588578	7.9518675043269	8.77181956789831	9.15177765473205	8.19327893552139	7.8923910259134	7.74483383749955	7.56376827845203	7.95826269732954	8.07253459972295	7.46188866443282	7.58496250072116	7.88264304936184	7.93663793900257	7.89845023280787	7.82400405093315	7.68229237143083	7.53449743373817	7.3389591754152	6.86621563484765	9.45710585835781	7.47939226025055	7.2644426002266	7.56137196466634	6.96576120135677	8.04803451341693	9.623148070781	7.84052617730625
HDGF	8.41193462479118	9.51214785854752	9.06285565520599	10.0849412265357	10.2629169942332	9.88172579064223	10.1140025568162	9.56243324427834	9.51727569320958	9.99957727351139	9.40811740799184	9.06204613772049	8.75020450927987	9.04930403348226	8.95535930524299	9.2994369994275	9.31083995984138	9.47471994652648	9.32755264408124	9.25502856981873	11.2432930128069	11.0577210228727	11.1766718338829	11.320010742012	10.9231046007921	11.9799253000873	11.3868863722109	11.0960562391809	11.1127652818853	11.2965721209276	11.3319246204326	11.1972166931101	11.4328028563519	11.1217925057692	10.9628237242159	11.5770511097352	10.7186184934124	11.2187448481378	11.3111806600534	11.3647365645368	10.369226537999	12.0004965454012	10.5294988804394	10.1317155129847	10.6501811461252	11.5061885501296	10.9849239543779	12.3149457133912	10.5594440131977
PALLD	9.19623326086959	9.89618101138754	9.68299458368168	9.60991744529631	9.3306928397508	10.1725525201304	8.95855271543101	9.28216176658182	10.0582623718625	10.0372723902463	9.85049941375812	8.98953642056108	8.68404726161302	9.99336301213637	8.74953426766926	9.96737037701611	8.93663793900257	8.96058121135347	9.36479127113448	9.51293794347466	12.0445990330781	11.8996967848616	11.4424770319634	9.40109283692467	10.5690960952621	11.7990387231223	12.0095137368545	11.3283944383525	10.9907421833065	11.2511865035243	11.37351771565	11.3865630912772	11.3282261187877	10.8579809951276	12.0255202616954	10.8498741937956	10.8336807486547	11.3465137331656	12.1526651160093	11.2994942390094	9.26690129596363	11.7053472757396	9.95678705262726	9.36176616660523	9.49625061477732	10.656719807949	10.2089171293137	11.8872053810158	10.5154928794795
MGEA5	7.41616416473313	8.6667565918848	8.39145842004967	7.72655877910497	7.57667329251657	7.93722667397948	6.88508622529017	8.21140163741847	7.65963918701565	6.83289001416474	7.63008507000212	8.13391281423904	6.85174904141606	8.23457795978457	7.51884982870769	7.50382573799575	7.09803208296053	6.96231765494231	7.72109918870718	7.18487534290828	9.42332604706989	9.22737527362621	9.68929916053589	8.73741636593706	8.84360704649056	9.17192735435346	9.27751988664136	9.97412774319142	9.91498301655724	9.84877940646071	9.29024929099363	8.70009287475899	9.61893604416221	9.3389591754152	9.70839418775667	9.01178633120661	8.35314682549808	7.53760669149529	9.27519333390221	9.32957212576538	9.96906988519241	12.2289749739934	10.4452114695262	9.25443342392046	10.3439851401308	9.31075590808342	8.92993003028034	10.5609537282525	9.7038810852172
M6PR	8.5702352149746	7.5438051759644	7.22110372536788	7.1106138055009	6.15785216914174	5.96347412397489	7.35931031689044	5.69488019279919	6.98299357469431	6.94719858426206	6.54070926267143	8.21674585819531	8.16641418264516	7.35843142862635	8.14873077917319	7.75087443965685	7.95884267524324	8.16289479937478	7.44790974874208	7.29001884693262	8.87467403163581	9.60677532430599	8.73843008775478	9.86727873970966	9.57591736111815	9.71613352524624	10.0385075156837	10.0597500350315	10.1039434298916	10.6159973899757	9.20554891117303	8.992088609014	10.1018443915424	10.2380464096364	8.96347412397489	10.460865403846	9.6748984331333	9.04875931191986	9.4743143533158	10.1409575503259	8.42659603325799	9.32059749697979	8.19204617885329	7.54851368968048	6.11901995173483	8.08817340570464	8.25035527176305	10.0527310579837	8.70135151839746
SEP15	9.78969665214989	9.30765620530649	8.40514146313634	9.02375435329942	9.03974158460541	9.50481898763284	8.92925840863697	8.31333656165215	9.53663576808501	8.95768248616512	9.23481743111732	9.37025148142518	9.55055441321936	8.97384083953315	9.25148241062021	9.69034724996876	9.319672120947	9.64385618977473	8.9407540474748	9.11504365016171	10.6439463553971	10.8466656818997	10.8298812642924	10.5344974337382	11.3106127816595	10.0446673311841	10.025831668332	10.0666274090952	9.89935692292311	10.1506358303425	10.7791447887952	10.3754739126153	10.6652470785484	11.3704149688797	10.8835597252632	11.005484202383	11.4713195767136	11.1637125645772	10.8876014245087	9.86155221644642	8.7982352477666	10.8314972679554	9.76624729884621	9.37516978946706	9.88314729318399	9.76454321587581	9.92926284769181	11.5362326429373	10.4148437650136
AHCY	7.75488750216347	7.53605290024021	7.68018368159249	8.62534355757299	7.1168637576909	6.96000193206808	7.92896244083598	7.21529030565123	7.34251918966061	7.67595703294175	7.1333991254172	7.7279204545632	7.27984269352035	7.47004872601133	7.56224242422107	7.4068427546553	7.26584942144085	7.11582397743624	7.78594281939225	7.59991284218713	9.84046323386954	9.72127011401286	9.96318509361413	10.111787735801	10.0357613550736	9.98697970917658	9.9407540474748	9.65696108147421	9.55113145277411	10.1769211116444	9.73097953342592	9.67983193343985	9.83904628004057	10.4072677642447	9.9851303734669	10.0211187864132	10.1326282490746	9.78479840715181	9.94617524072356	9.68264352028029	9.4004482706784	11.1102614400592	9.53666490529665	8.99584627791674	9.08558133771731	9.59993515173176	8.80899312503095	11.1448302854272	9.19442691714901
HLA-E	9.63807383718072	9.89950798255792	10.4388957893991	9.96202839277775	10.4262647547021	9.42437627281394	10.0411115353692	9.91960823860325	10.2406720962397	9.99717948093762	9.72962074355304	9.46270675067016	10.3369528001605	9.90312867681232	9.45306481404581	10.0858707553346	10.1753000357548	9.62917445011398	9.81666369975016	9.14491311343424	10.9291104323262	11.6838718686226	11.4612236276134	11.3839202486216	12.0553841256466	12.0139507058119	12.1234747982441	11.7202442582876	11.6485822833637	10.9590601068642	11.4812444422221	11.4990485977339	12.2979479726166	12.0255548657523	12.2918038263572	11.5700928741881	11.9409375287658	11.9358280359243	11.7655761834701	11.2854600179865	11.2092583936656	12.9577078752853	11.5601704024483	11.0179219079973	11.5503187223553	10.3683754998869	10.7079026289021	11.1908432260529	10.7134122924621
RPLP2	5.81762325751143	6.25550073314839	6.01792190799726	5.54843662469604	3.33628338786443	6.42122329922514	3.13750352374994	5.83541884047548	5.48220292629596	3.877744249949	5.68088692071969	5.88264304936184	6.992088609014	5.37155886261196	4.99095486039699	5.20554891117303	2.96347412397489	3	3.20163386116965	3.24792751344359	5.85549144310187	6.68790052248075	7.32012359804061	6.92955431573285	6.62497817956904	7.31741261376487	7.11790278909403	4.13750352374993	6.83668159332712	5.65535182861255	5.20554891117303	6.20554891117303	6.12308675098106	5.01346225980656	5.47897180503294	4.52356195605701	7.60362634498619	6.02680005934372	6.01569380710515	6.34518344718767	6.77929912337691	8.61701557660512	7.23604290196349	7.16152494808246	7.30606168942834	8.05383358952664	10.047819183561	8.43482001827486	8.23107234259705
TACC1	10.6562460795808	11.0727355555038	10.9660727948202	10.6816776552097	10.3131097762959	10.847996906555	10.0528397192055	10.5249334323993	10.704941110376	10.9422945655506	10.5084880769056	10.2736790601746	9.52179671141179	10.7198166030181	9.83605035505807	10.955359305243	10.4440831063672	10.1720524091831	10.3268788548384	10.4814967366181	12.421302207604	12.0956937074437	13.0364312136685	11.3317007385201	11.915393918401	12.820278702817	12.4990236753406	12.1723962540816	12.0311497928474	12.2299904042723	12.1052537797009	12.1679198655519	12.494255586545	11.4955053008007	12.3704422149877	12.0196254749298	11.3352786866695	12.2903356980275	12.1764536805037	12.0454866563595	11.3482800083371	13.2362549200546	11.5639827223341	11.3618067331233	11.7091613747149	11.8135808029896	11.5568365146898	12.7441610955704	11.4480336862913
PPM1G	5.97269265400426	5.8703647195834	6.2364926183813	7.39660478118186	6.97039353791468	5.35049724708413	6.84046323386954	6.82145511910246	6.93663793900257	6.23840473932508	7.17292748960384	6.03121873061072	6.83920378809694	6.50143914515887	6.52356195605701	6.54689445988764	6.78267065867701	6.49345520092618	6.44625622988956	6.63662462054365	8.92599941855622	8.65105169117893	8.09539702279256	9.62935662007961	8.98925256516599	9.37351771565002	9.20994068029019	9.30856656661821	8.99604972751976	8.92718535782637	8.78135971352466	8.43170652396602	9.1048607997082	8.82368568062603	8.17941152317403	9.19352536050122	8.23074100262691	8.24269776790801	8.72144101907033	9.17217745317369	7.61221978357896	9.94019905803119	7.16991498269196	7.46322190691234	8.10341371084902	8.66008505500477	8.17505047771211	9.5421167918619	7.5217260566801
KTN1	7.66533591718518	8.48623167798101	7.21431912080077	7.5438051759644	9.21310421964191	8.96116025813664	8.68999797141945	8.14414836650889	9.00870872983593	8.81890167588564	7.93310047493137	7.40769264866568	8.0703893278914	7.0389189892923	7.40173284952262	6.876516946565	5.05311133645956	8.02125762056052	7.4586116725846	8.12153351734003	9.40258575823259	9.40599235967584	9.45306481404581	9.97240546478447	9.89693781518231	8.59395128394841	8.54303182025524	8.73267622307331	8.51451681645401	7.97670731184688	8.33136485049545	7.88935185259465	7.45368218587218	7.46270675067016	8.16087986183931	8.15987133677839	8.61065577440193	8.21140163741847	7.67948009950545	8.25785923463963	8.91921790588606	9.53236761487045	8.54201809662505	7.89813578051037	7.58271405255689	9.16550499332154	9.33737214027436	9.99261266657522	8.42696077101628
TAGLN2	10.6427737625331	9.80364681408332	9.06150620693541	10.2692435864904	10.5217967114118	8.96751448080097	10.7804577472303	10.2314612098343	9.46821673206244	9.12722055048807	10.2657322387221	9.74936665860246	11.1946337523239	10.8745971924016	9.95434173602491	10.8895039634115	10.5268904254299	10.4409729548877	10.5672906475853	10.6406968375701	12.7015663835954	13.1740986414556	11.5756337846964	13.1317605205512	12.5582772019824	11.9530687643812	12.2641786684563	12.2882604995288	12.7329729387179	12.5730554097087	12.077316445881	12.0315978294376	11.6875943895761	12.0023579491689	12.5528371780239	12.5243947935997	11.9985904297453	12.1227309492764	11.7196455054087	12.3710687334953	8.34275473062026	11.0490725519483	9.05933093972038	9.73342382965537	9.56813663859374	10.7382020624415	10.0697182757183	12.1063077473247	10.814213934821
SRPR	5.65821148275179	6.20554891117303	4.16992500144231	4.82273014794452	6.7839804136838	3.62058641045188	5.99548451887751	3.79701297783614	4.00898878322726	5.88752527074159	4.37155886261196	7.37155886261196	6.11270013274936	5.62643913669732	6.22110372536788	5.85299758761332	2.10433665981474	6.01346225980656	5.90207357931074	5.48220292629596	7.93781516880342	7.51648798090997	6.94251450533924	8.5077946401987	7.92599941855622	8.62388149001346	8.44708322620965	8.74449750574819	8.78463484555752	8.98868468677217	4.96809075204526	4.6724253419715	6.1333991254172	6.24982454861618	3.73335434061383	4.61470984411521	4.06177619758669	3.93545974780529	3.59693514238723	8.61470984411521	8.25864140537626	11.5400941266144	9.26048442554214	8.33213951438755	7.41726181705726	8.48098402813631	9.09443666484114	10.4482505513862	8.99712301427326
PHC2	9.60917873814198	10.1112661069276	9.16264308602844	9.69557630622205	9.75338391157308	8.88508622529017	10.3262047507653	9.63734941083314	10.2669036378128	9.40832974076739	8.72212443691394	8.6006563078263	8.65928239338433	8.17142702660754	8.36062764619295	8.27239650903748	8.66782118057477	9.11504365016171	8.74079267227768	8.44790974874208	11.1917995010651	10.1444033271954	10.1568415245884	11.6212735062599	11.3793783670713	11.04726026626	10.5103685838625	9.88919972573829	9.73538678289534	10.4781628927376	10.0606959316876	10.166665238948	10.3870479855164	10.0631253934588	9.82257083095017	10.6294476964371	10.0569086183233	10.4538879177857	10.264794434161	9.8712892278117	12.1072792030065	12.987603325311	11.5959567439432	11.3823214071145	11.7329983686482	10.3903624492653	10.5413386579708	11.4139134782274	10.2325528383976
BTG1	11.3512153218556	11.5405639786001	11.9483672315847	11.9551776490848	11.7386834069514	11.4971033570169	11.656603624822	11.9870863293282	11.2862111959561	11.2688343693438	10.1739269319998	10.0119260663068	10.7155330635266	10.8749045247862	10.6421419713949	9.94515117078387	9.54824394422285	10.166665238948	10.014299494596	10.1422347237812	10.9759912275313	11.4645968002107	11.5357127852168	12.258830994361	12.1892995101026	11.9670821262577	11.2090268302306	12.1972474145683	12.3845679231738	12.3350274020077	11.9155806532853	11.5921299644027	12.0545364886727	12.0084986541106	11.7950655826596	12.0270074871614	11.7825478081604	11.7113658429955	11.2521923401224	11.7525479058471	13.3479119820037	14.6645972797005	13.8578838275882	13.7645398985767	13.7725207763148	13.1815529498388	13.1902382862282	13.9579363572624	12.8882771130996
KDELR1	7.11790278909403	7.5894638929561	7.5298209465287	7.58044701959866	7.76022094646651	7.13237119873254	7.60954813899943	7.59395128394841	8.18784690943957	7.40429006444484	7.3819754785573	7.59170933316174	7.46107011403305	7.67171796512923	7.231701199029	7.60954813899943	8.18784690943957	7.96866679319521	7.74617838097141	7.26303440583379	9.4231159101471	9.10852445677817	9.0930213465869	8.79083718699795	9.08108392868763	9.18759951253579	10.093417564388	9.82845387393048	9.7486960275429	9.40599235967584	9.38866312361939	9.32665418847637	9.96708212625773	9.67771964164101	9.30263892378755	10.0778838644383	9.2472154816577	9.67207169690516	9.85424505422013	9.90824248860848	9.18603745887833	11.0052666378408	9.68146156415342	9.46850389817316	9.13504228623365	9.74807206076225	9.05186690998487	11.0419670944663	9.57825757310227
LGALS3BP	8.8638765202211	9.76503740822273	8.8589134706793	9.00393948568806	8.44086916761087	8.36806987653208	8.71630503984442	9.44418666269936	9.55784658244956	9.6614218327891	9.54862927943905	10.0935496128106	10.1009251010569	10.0330099571941	10.0016896684042	9.95855271543101	10.2977187551009	9.86820522697744	10.0517527385243	10.2854022188622	11.2878854925678	10.9238474156787	10.9157300237923	10.6678211805748	11.8843231771733	11.2381061374321	11.5615266241365	12.3544697921574	12.2704997424608	11.3663222142458	11.4931048925391	11.6393859334933	12.2930405002447	11.2482240896685	10.9335431325797	11.1916144650407	11.6987046667703	11.2367317721391	12.1250905393033	11.3854849646785	8.11403900777349	9.68938128836648	8.12422989769199	7.90107203033511	7.35577393132204	8.6835736515937	8.7738546060556	9.52267568095217	8.14849183526107
SLC3A2	8.45820152473794	8.79863380155554	8.53877093772462	8.60843965255159	7.88386515450979	7.15785216914174	8.0639343057541	7.89178370321831	8.39403389536778	7.94719858426206	7.35843142862635	7.65463602852797	7.88935185259465	7.52042224852645	7.4110872267986	7.50937914891469	7.54148386405428	7.05311133645956	7.40258575823259	7.75221336786514	9.4586116725846	9.7714894695006	9.40514146313634	10.1660375162558	9.86449570265158	10.2492319930401	9.49705344454508	9.64259327900988	9.40173284952262	9.82400405093315	9.06850959467318	9.03782146543497	9.46332001105809	9.1333991254172	9.16917340202917	9.50838903492284	9.08746284125034	9.22641219278879	9.19327893552139	9.65803292033547	10.3337703217582	11.8150990520874	10.1435362769618	9.5791820341793	10.0036865563234	10.0886955005179	8.99227559193308	9.8371674586525	9.44843021491549
COX6A1	10.7787342441178	10.0310808517899	10.2139547578639	10.1662886381086	9.83336450686459	9.57686221349385	9.94031359714597	9.80445373565528	10.0213964413488	10.1181624300631	10.1546915513047	10.2493505236272	11.553581299271	10.8637991037288	10.3566720442121	10.6988782658369	9.78773934936344	10.1301844196865	10.1845034663652	9.89041629167178	12.0652478216575	12.0698860680262	12.4327767628795	12.0250357177274	12.1096674442508	12.5805176827898	12.796161315876	12.37351771565	12.2360740038874	12.4173514921197	12.0706576613881	12.6334720798392	12.8412694889141	13.2094381343931	12.9122344375263	12.8442742250146	13.4488519232871	12.6257773237987	12.3655296072375	12.3106411808887	11.4713551444267	13.1627783874109	11.9997534246014	11.4023405986186	11.50221024745	12.0119644910867	11.5421129215876	12.5149778173963	11.9961627426811
RPS23	13.3161400841221	12.9448767428587	13.3206313409481	12.9567754388174	12.4860556552297	12.9777271182714	12.9415245121344	13.0310119074377	12.474415762309	12.4388698058959	13.1799246362139	12.8070328559683	12.8187619040398	13.2775489448212	12.8716935139404	13.2511125172662	12.9251278731422	12.4336375983798	12.3104707771276	12.7046169602318	14.5423971172406	14.9996213133003	14.9101648757095	14.4898291490983	14.2846723056869	14.6571062729443	14.6227382178711	14.1639090736641	14.2930045653785	14.2764879418872	13.8918216683777	13.8423503434138	14.2793639206304	14.2698279811356	14.0140640714163	13.9381460916794	14.3022962001748	13.7893298600924	13.7699204698453	14.3480088401413	14.922445032087	14.4778025279725	15.0789680144568	14.8724344110575	14.9460609832341	14.6652859461251	14.932570029094	14.7496966203857	14.9878102494449
RAB14	8.13391281423904	7.78004757606187	8.05690861832325	7.65892551149237	7.81378119121704	8.18388345903223	7.8856963733394	7.07360604057494	7.77676200178623	7.6667565918848	7.62862780216015	8.33226037817218	7.78724960846791	8.35579154675365	8.36194377373524	8.09803208296053	8.65535182861255	8.16791986555194	8.26256470208851	7.92599941855622	9.66693407789609	9.77247953819385	9.7627142273006	9.80186999636449	9.86341195894164	9.89663514130291	9.96592854695318	10.0853396693574	10.0497124397244	10.2149261879424	10.3244055984936	10.1318569606088	10.7157904348663	10.1723024863272	10.2195315691679	10.8171435584078	9.77313920671969	10.3179778224071	10.4405577609742	10.3671963100259	9.11426290059405	11.2062390600099	10.2643722231422	9.05116270866468	9.96731273147166	9.59928431492857	9.38680448122541	11.0840775560657	10.0046980078336
TMED10	10.3129963702477	9.30560578958543	8.85362145574883	9.32665418847637	8.57326847767598	9.24055285046195	8.89330153086056	8.23792694662626	9.34607044078517	8.89299809305507	8.97842446544086	9.97384083953315	10.6234242898699	9.70424950200186	10.3045794878887	9.66782118057477	9.04575966138268	9.66711154207503	9.41806341979686	8.97985386716374	10.2872506432546	10.7742105251667	10.5478585060584	10.5771455485818	11.01471792986	11.0796847738982	10.3567820686195	10.7647057541889	10.806066226089	11.0372723902463	11.5414838640543	11.6101482137343	11.2216475343651	11.6356727803653	10.8161036628494	11.7268141911692	11.9761344728317	11.8032835520794	11.3338262152569	11.1396792452264	11.6485193705123	13.8399812321605	12.3576179800169	11.6462976874401	11.8958365342046	11.8257657559334	11.898336856467	13.2847720581823	12.0266652152676
VCL	4.51727569320958	4.4262647547021	3.77610398807316	4.43295940727611	3.47248777146274	3.48542682717024	4.78659636189081	3.53605290024021	2.96347412397489	3.26303440583379	3.24792751344359	2.51096191927738	4.77610398807316	3.30742852519225	2.92599941855622	5	2.76553474636298	2.60880924267552	3	4.01792190799726	5.5453506448223	5.94251450533924	3.74416109557041	4.04439411935845	3.84799690655495	3.27798474729977	5.62351574149055	4.63226821549951	3.24792751344359	2.51096191927738	5	4.25550073314839	5.63517394667492	3.21723071622067	3.93545974780529	3.23266075679027	3.13750352374994	4.50462039240355	4.50462039240355	3.12101540096137	5.09594973021583	5.65838288188166	3.44065459487876	4.00629802390037	4.1371592031662	6.74784387649275	6.94628638172691	5.17843977800343	3.39451688576286
DCTN2	7.93073733756289	8.07307041961431	8.29829173062012	8.63771166947682	7.93899143877554	8.2747275727873	7.70251902915328	8.24126817732937	8.4093909361377	8.09011241966429	8.42206476617281	8.68369645430652	7.80154670335678	8.66604642940879	8.33136485049545	8.80122333788621	8.3780780559955	8.0869323411374	8.16591193893569	8.52434581646254	10.5260101070617	10.7001795934223	10.5463157228173	9.55497249615294	9.75321674917896	11.3858084872634	11.4675036612422	11.5984712863204	11.4894967749565	11.4554299727024	10.8088837548941	11.4512111118323	11.4970534445451	11.3871018525953	11.0567731730769	11.4061518469214	10.9860553376458	10.9284443510376	11.0875291400505	11.5468462406647	9.43063026402184	10.8717666583744	9.57994002748734	9.00974745474337	9.13031057113887	9.73841150926305	9.88299145482021	10.9495422281798	9.62460174345831
RPS4X	12.4838409637595	12.5259367229451	13.3158995913293	12.3870210512226	12.2967728477058	12.6158365095695	13.0110175461357	12.6286733640683	12.0571794706738	12.0338359276599	12.8295245490783	12.7059347169174	11.0133226734254	13.0497804961926	12.8665448484266	12.8987525261648	12.6313817110388	12.095726668639	12.1652210682209	12.6971413344437	14.115929614315	14.12561526577	14.1607617117708	13.6788311806643	13.6106788410991	14.2478681908818	14.2351616015337	13.8189316252338	13.7669946864218	13.8395285941644	13.4913144898408	13.806277731724	13.9280926841133	13.899158633146	13.6288442084099	13.5344609573709	13.8714721331889	13.6364433660625	13.4870486452559	14.0237889997384	14.7588478031083	14.0267741287694	14.8126937508491	14.5355244727729	14.8099640245555	14.5032356723152	14.9253875374771	14.457598908611	14.9298547842674
DEK	9.19844504145236	9.8837124479692	8.7279204545632	8.95041008927126	9.82448147470042	9.70632333327543	8.8972404255748	9.65588844570667	9.25856603388993	8.86974805146506	8.55305325276641	8.68018368159249	9.07975143109509	9.08587075533461	9.12850993750829	9.45368218587218	8.44086916761087	8.93044167303866	8.5073982409543	8.5808238499628	10.7316584487518	10.8304359793736	10.9672983197256	10.9546325433311	10.9980262157996	10.6793921276135	10.1680452682241	10.2783332945229	10.0422065601207	10.5438051759644	10.6168244916557	10.4533735329829	10.3370643386847	10.4650561678312	10.7992006599326	10.4928546201747	10.6332677208426	10.9117664706596	10.6960981709559	10.0045013922349	9.87689905666561	11.4754395937686	10.3888137776252	9.4918330587594	9.72795958373296	10.1400372848399	10.0999920790777	11.3214095331724	9.51303667367424
CALR	7.42794133250948	6.23074100262691	6.01792190799726	6.51254295509686	6.12515513132229	5.26303440583379	6.72109918870718	6.53760669149529	6.58496250072116	5.67807190511264	6.37851162325373	6.75087443965685	7.11997860965488	6.85798099512757	7.17492568250068	7.08214904135387	7.63081315229913	7.42877889133759	6.35402893805439	5.72519581722666	8.36106648879432	7.97096866052181	7.92599941855622	8.04657836662033	9.16163579323773	8.4708621994137	10.4212232992251	9.27984269352035	9.31174831500496	9.98712186762778	8.88417051910844	9.00393948568806	9.92303029826377	8.6499746511581	8.21819994369474	10.3227168530814	8.15886210620845	9.70822173003835	9.33494363072662	9.18239435340453	7.21575624226016	9.71313902725923	8.12472618615574	7.76226907716345	7.98274835272127	7.95863970949398	8.62605943014403	10.383401899549	8.119750415542
RPL8	12.5124441911029	12.1907506496624	12.6083010318413	12.2205899396957	11.7798834749366	10.7369937715286	12.3337982687782	12.0421723531749	11.6276250759675	11.3128829552844	11.7069276396174	12.1053847492476	12.8516709713903	12.329628182146	12.1750504777121	12.44167332378	11.7148465154007	11.3151495622563	11.8281761617299	11.9567028503877	13.6609763778064	13.5832826054846	14.2682715061736	13.595047636593	13.1636496760158	14.0311411753954	13.5417500372551	13.3411296044548	13.1532511749915	13.7315736018061	13.2698425879692	13.4074138323788	13.801152592027	14.0343949101309	13.667288984427	13.6116357839375	14.0048085923336	13.4931174050178	13.319672120947	13.2598462256088	14.5574517349337	14.8802961890086	14.4910200501346	14.2100168083391	14.5021480770576	14.2488763428371	14.0486826939526	14.5138817745127	13.8680026087223
RERE	2.26303440583379	2.63226821549951	2.74416109557041	2.0703893278914	2	2.29278174922785	1.72246602447109	1.84799690655495	1.48542682717024	3.08746284125034	1.76553474636298	1.92599941855622	1.0703893278914	4.39231742277876	2.72246602447109	1.43295940727611	2.26303440583379	1	2.35049724708413	2.98185265328974	3.63226821549951	2.23266075679027	2.67807190511264	2.67807190511264	3.8972404255748	3.68929916053589	3.877744249949	3.6667565918848	3.20163386116965	4.96347412397489	5.05311133645956	3.20163386116965	3.78659636189081	2.03562390973072	1.92599941855622	2.65535182861255	3.57288966842058	2.63226821549951	3.15380533607904	3.44625622988956	5.0894515404602	4.69655030107857	4.07865252745485	5.80887153065779	3.24767236165385	4.56662643472195	5.00964725458454	7.06833761108927	3.83267739080714
HSBP1	9.39874369193819	8.58195375084882	7.89178370321831	8.59842476052772	7.99265514938683	8.15127028879017	7.75888943272096	8.15936680974374	8.24792751344359	8.04111153536915	8.7797193551434	8.26068435637966	7.3819754785573	8.87282875953488	8.17442639367725	9.06231602735572	8.6398833131998	8.15076274435542	8.74550626586916	8.70113315484797	10.6685304701863	10.5074973509767	10.4368156289336	10.3513809806743	10.129669401371	10.9395792143147	10.9036559363418	10.693051295397	10.5183580958419	10.4181688606915	10.6974020075027	10.8338388435583	10.6713641466012	10.9604364133365	10.8684367558582	10.8876775742562	11.4766955821727	10.369488294913	10.7515440590891	10.4038641766068	9.06405560348892	10.5048785608712	8.97356535833298	8.75792331622885	8.8774681977032	10.4473828953438	9.33223799675376	10.9233720582128	9.63195368242218
HMGN1	9.93884445746617	8.18189764310839	8.57326847767598	9.66515823444083	8.59730769114099	9.67525138605026	9.72263678792526	8.55765515472542	8.70701394843505	8.35358794919542	9.33203654836165	9.97384083953315	10.3244055984936	9.44315076472932	9.64385618977473	9.08028457782728	9.84517638749257	9.77626851963985	9.68615031598089	8.9915218460757	12.0221944017606	11.0570440508548	11.5355183977687	10.1039434298916	11.1906889287682	10.9254802634145	11.153805336079	11.7117529993263	11.6384359139905	11.1704884441524	10.0441208557833	10.977423040909	10.5089831848554	10.6910455534872	9.82336724004623	11.0629230944974	12.2025830127498	11.7149752680631	10.240791332162	12.0290801266917	9.46893148644662	11.4140668054023	10.519439686995	9.6694644271972	9.82082037225215	10.6184956274478	10.116785800161	11.7018565740916	10.8139334676569
SEC31A	9.7550544710938	9.80203161570493	10.0479418437475	10.2894425756883	9.96246226427846	10.7757748686373	9.8801957289431	10.2527836812959	10.0407006867145	10.0089887832273	10.4780617468028	10.0935496128106	9.21431912080077	10.3682881855347	9.9898202201176	10.3386249732499	10.2915160757846	10.1838834590322	10.080950734297	9.94046042886366	11.9657121481066	11.6686634231753	11.9035429683777	11.5538212565327	11.858019860311	11.5317713254129	11.8149428943768	11.7660733359458	11.7904299566227	11.4900485994829	11.7676878993407	11.7135153979567	11.6731765500285	11.6013993905318	11.6928769937125	11.637213540387	11.3687247044611	11.8730980087601	12.1307635956145	11.7264310561142	11.0627814683442	13.0497821975632	11.6259599231997	11.1527601687754	11.4632791351414	12.0990091252797	11.683034072969	13.1565065924177	12.042162090933
GLUD1	8.74416109557041	8.63734941083314	8.61028665708102	8.51766938813381	8.21577565302028	8.26959425168337	8.50819093055715	8.19475685442225	8.15228484230658	8.17092652528738	8.1333991254172	8.76420813013995	8.75722331053453	8.95652136333312	9.00926878226567	9.4487357980294	8.95477792500507	8.7045953476324	8.69557630622205	8.4708621994137	10.3194463294071	10.2833199066784	10.2060375462466	10.6265303974141	10.4628089788396	10.5263036062065	10.7267290588385	10.4604558963096	10.3707963675747	10.4685222259844	10.6511414082301	10.281350514981	11.05954726218	10.7105481716154	10.9943534368589	10.9777807723301	10.4049286605634	10.654815011847	11.0393988935563	10.4142624060736	8.93763276108055	11.4142835505037	9.71873150052594	8.6128205909132	8.92445623862289	9.54124959100831	9.28574435595986	10.9322590510336	9.70561338167281
MLF2	7.69627208392586	8.33806779754262	7.96809075204526	8.6242471458362	9.20506011054465	8.1184220243132	9.14261765544658	8.95564990752837	9.11087476146451	8.91199111369962	8.36282052553426	8.60436789989375	8.34473974580299	7.97956810009519	8.27519333390221	8.52238536631593	8.65391987311942	8.91945926911157	9.10878579090458	8.70770423315678	10.6344480623623	10.2962279528911	10.6113015025553	10.9731950976167	10.9634741239749	11.3231110705246	11.0069571633909	10.8936807383909	10.8929222236306	10.9828510088519	10.8939082150751	10.8313864235744	11.353698209048	10.6180183575713	10.6980100615374	11.317073382261	10.3776443583999	11.0813502805837	11.1517776547321	10.7455902973828	9.86715052877901	11.843461796154	9.98639671303052	9.65410431712457	9.94647062294928	10.8281444197886	10.8971118239136	12.0252918541006	10.4052372140544
ARPC1A	7.67313237214536	7.17990909001493	8.08321336824898	7.34961297182452	7.40514146313634	7.3037807481771	7.79960542245267	7.46842040186455	7.98356369722332	8.0757465380609	8.3544697921574	8.66604642940879	9.12101540096137	8.65535182861255	8.51175265376738	8.74718596688658	8.56947590177766	8.1261882105221	8.68825030913318	8.75988818322183	10.3206877457977	10.1491119907069	10.5067042800898	10.0668964431362	9.85284157841707	10.1817734388088	10.7721495907845	10.5500733705551	10.3728650601126	10.5716578509649	10.668796363913	10.6636470469158	11.0356239097307	11.2301405551879	11.239538863208	11.0546043179607	11.0252780100538	10.7148465154007	10.8778975894869	10.7804577472303	9.6873021907327	11.3060901783856	9.65665188664158	9.24823120674876	9.13233263723071	10.0066626914737	10.1878345406019	11.2041553925585	10.1058692332169
CCND2	6.16992500144231	6.19967234483636	6.20945336562895	5.01346225980656	3.0703893278914	3.59693514238723	3.65535182861255	2.78659636189081	2.82781902461732	6.06824086131282	5.63517394667492	6.78135971352466	6.93073733756289	5.52042224852645	6.77741971551583	4.99548451887751	2.56071495447448	5.59693514238723	5.58796498888268	5.68650052718322	6.85673675611911	6.39231742277876	5.80992886572143	6.87405920314115	6.78528898070402	6.70321146739115	6.27239650903748	6.20554891117303	6.84423498775875	7.4757334309664	5.76553474636298	6.57742882803575	6.5668151540109	6.57591736111815	4.43295940727611	6.63372181264101	6.08321336824898	5.48864353985378	6.77741971551583	6.57893871309339	4.94213912121148	8.66574450446853	7.27086528284431	5.46329875572596	4.80371784129516	7.42639895265028	7.94983838064146	8.43246256041861	7.54753465840165
ATP6V0C	8.19770815795585	9.16465556417991	7.97727992349992	8.01903466936434	8.7882289240667	7.70043971814109	8.78888143201129	8.62497817956904	8.79798569056491	8.70666868217975	8.20750245925879	8.37025148142518	8.40641761982361	8.06285565520599	8.08108392868763	8.319672120947	8.4487357980294	8.44584255388934	8.54070926267143	8.39231742277876	10.2577414010919	10.2518374190396	9.4549161375148	10.468827655231	10.4692347936677	10.2851709992062	10.4081174079918	10.2573878426927	10.1115269449397	10.1497471195047	10.1832631851326	10.2735625117203	10.4544021192527	10.3012675405656	9.93737382019215	10.7506232522198	10.2270141936491	10.6046458847446	10.2218287584885	10.4959549330567	10.1232678526927	10.9560276030091	10.1647058401828	9.73718479953204	10.168007648567	9.78193175983578	10.2475003365436	11.3415077041655	9.38520883469212
IMMT	8.28955784835356	8.13134253912326	8.22207035524718	8.403012023575	8.30286736097287	8.22978016673333	8.61286849729104	8.08746284125034	8.39574832817903	8.58233018791316	7.80542144617176	8.2592724870376	7.24222139509837	8.19672506078603	8.40087943628218	8.03507399737762	8.29324171895624	7.87405920314115	7.90628934740607	8.30241045042562	9.71561885907482	9.81474266745448	9.61286849729104	9.97627770391054	9.67348575733779	10.0343863120408	9.7429830418116	9.82448147470042	9.77593943774041	10.1242505797869	10.1405741777099	9.98071082890019	9.75355105460065	9.92792607511988	9.95172182905633	10.1734272973486	9.73674015545321	9.9515761390748	9.84313591111135	9.82575383288311	9.48342281099481	11.0179706092648	8.7337576693566	9.03310083709641	8.83873436334775	9.53439821586172	9.44595839512648	10.5803245285346	9.01986867750447
SSRP1	7.73131903102506	7.68299458368168	7.19278595925112	7.32373033752135	7.47167521439204	6.38370429247405	7.69348695749933	6.78920757534734	7.03121873061072	7.53294028837287	6.95652136333312	6.28540221886225	5.94719858426206	6.35755200461808	6.37503943134692	6.99322146736894	7.09592441999854	6.47248777146274	6.96693797927846	6.77082904603249	8.97240546478447	8.99123838108984	8.62168560672668	9.46617845107788	8.97297978606629	9.52414989128524	8.91975719271426	9.140829770773	8.7882289240667	9.0869323411374	8.60991744529631	8.65535182861255	9.10118781525974	8.63372181264101	8.90719112577123	9.17492568250068	8.19623326086959	8.75522142070237	9.08241519669839	9.02042441520043	9.24608262703257	10.4465457325289	9.1038988570709	8.41942512310842	8.7717073429172	8.61823865559546	8.28686267053048	9.81024867910476	8.28822473383924
SDCBP	10.6814141251988	10.9811391189556	10.5180629756525	10.9242186797485	10.8755957833704	10.9280741729531	11.4369717450491	10.5664346462833	10.8608541944793	10.5276724799501	10.5349836971965	11.1009251010569	10.3344967683904	10.7415512535102	11.1223750598013	10.8665834835923	11.0814834380937	11.3171299263845	10.5715630521976	10.5014391451589	13.0275259262651	13.0114194621618	12.7946798488909	12.9323439537735	12.7741281442936	12.5223853663159	12.7753222067841	12.3758268323241	12.2697987670248	12.6846171416141	12.2265627165555	12.16691625157	12.2657615352941	12.4933551214949	12.2660544682984	12.3827861180352	12.5378978411463	12.491076436858	12.3546075314421	12.6609541014464	11.1911270899471	12.9598172378992	11.670855380396	11.1355553904255	11.5180236217322	12.3916302615174	11.435592134541	12.9226865992836	11.4533992565793
FUS	8.56947590177766	8.01903466936434	8.0427537609772	9.14669594803066	8.47411151394241	7.55382125653269	8.27612440527424	8.80445373565528	7.86604249709684	7.59469782732387	8.51609396341718	8.37155886261196	9.55439699117587	8.194264382992	7.58195375084882	8.11582397743624	8.45984141697577	8.01680828768655	7.95942242009367	8.13442632022093	10.543901816286	10.3781864600261	9.7510418736547	10.7364019313183	10.3730826447659	9.73013043973954	10.2888660741658	10.4182742938805	10.3471784164489	10.3016105086026	10.0066065947694	9.65963918701565	9.58515033940912	9.86046625851717	9.40087943628218	10.045213599665	9.42101285577923	9.82304872916275	9.78626962764847	10.0869323411374	9.78443036748463	11.6013993905318	10.0959112374178	9.70770595845476	9.96427588006562	10.0176157480939	10.3912865581112	11.6949193580958	10.4662498395653
CLTA	9.96794670581271	10.1085244567782	9.56871618873173	9.68439798363757	9.42647443351082	9.97326686099329	10.1605017475557	9.41658643754191	9.89208739652348	10.117902789094	9.85906882469236	9.84360704649056	9.64961545906341	9.94807515849108	9.79571500650173	9.80267791207183	9.86866824758828	10.2900188469326	9.88569637333939	9.92347605604297	12.344850683943	12.2934716488381	12.164184141426	11.728983369988	11.9720104862375	12.4153192481404	12.3731914247879	12.3990375443329	12.2928105016327	12.4672489076541	11.9943887965981	12.025831668332	12.1966021265232	12.5628624971492	12.3156590584404	12.4856532368478	12.5608821002684	12.2280971625784	12.1389117181427	12.4965542248298	11.0766218888795	12.5904186321036	11.307422832729	10.7331255115761	11.2267553640631	11.2047667506546	10.8020639374005	12.0232934765214	10.9612181500345
SEPHS2	8.24317398347295	8.60139939053183	8.12928301694497	8.30286736097287	8.20212382383046	8.83573463232109	8.09381367340273	7.79181407116183	8.74617838097141	7.91169158187234	7.63444806236231	7.79895774790043	7.86727873970966	7.66177809777199	8.13545278418517	7.78463484555752	7.73063995591679	7.98641093525204	7.78920757534734	7.66320227857954	9.55535603863583	10.04739660752	9.78250685566339	9.5762953763282	9.62021982550749	10.3588709396856	10.1237334384458	9.49105137636412	9.212131561563	9.40854204229686	9.43128865429159	9.69731512171625	9.53255073928427	9.78365308639007	9.62058641045188	9.91871419083189	10.1455500930202	9.70891143725402	9.52552080909507	9.89193555786198	8.60577580497361	10.1928475904979	9.4748010514872	7.94270802462116	9.41780822093714	9.05215773454894	8.68665809449302	10.1783038208827	8.88088445752629
RPL31	8.35049724708413	8.25974326369078	8.44666978730701	7.53915881110803	7.65033375384593	8.41574176829009	7.13750352374993	6.36981542428391	8.02680005934372	5.99774402605963	7.6724253419715	7.70321146739115	7.0639343057541	7.77676200178623	7.15987133677839	7.34340782229781	7.12308675098106	7.27052894238072	7.41700858678878	7.79181407116183	8.72655877910498	7.94602898951548	10.106039418697	8.70217268536555	9.02458563827827	9.83051520697684	9.0679720778857	7.36981542428391	7.24317398347295	9.82892982765149	9.34518344718767	9.77988347493664	9.18982455888002	9.89284635021603	10.166665238948	8.68825030913318	9.68071114307209	9.0703893278914	9.45840661323653	9.09169983413681	9.57870667104187	10.8211441599374	9.57285178202394	8.22459503540485	9.27157974608258	9.74331636030949	9.59029511321178	11.004283679419	9.27781276631322
UBA1	8.61470984411521	9.00730764684644	9.66338020236849	9.85455675240453	9.56147889150101	8.08480838780436	9.33539035469392	9.67419226814568	9.58289465940685	9.55822936171445	9.74533818815698	9.19303246844282	8.78398041368379	9.48421870843316	9.39788850813076	9.54573675349338	10.1703006543649	9.61286849729104	9.83620819052028	9.62205181945638	11.4931048925391	11.4304002791591	11.0332853332287	11.9074915933431	11.4518807790834	11.5578944354121	11.8074354273471	11.7645813642673	11.8704417845678	11.7394852910909	11.8669311535328	11.5068034377956	11.6483575820097	11.4289882050907	11.5467980198301	11.6817654878505	10.8311488712193	11.5356155947667	11.5772871952617	11.8322966787499	11.0762678032808	13.1051096994657	11.1187788901545	11.2147744451034	11.5094533800785	11.6963981577209	11.3810129283708	13.0823020866765	11.0896821941566
ABLIM1	9.38132663886078	10.7896151508624	9.9013194655301	9.99123838108984	9.56871618873173	10.1637754503972	9.22761594341422	9.7099453802325	10.4907506164782	9.07921808726613	8.36062764619295	7.68790052248075	8.24982454861618	9.04466733118408	8.00225245173138	9.58740249811947	8.34784279363816	8.05311133645956	8.5352753766208	8.52552080909507	11.0122753448561	11.9643047638612	11.9949897796057	9.75838979806977	11.1390396676831	12.0229225890556	11.3050927299982	11.5111102150108	11.0930873904442	10.8717512598544	10.9812818540574	9.67754347764532	11.6159054605118	10.4586116725846	12.322266186919	10.5955372271192	9.91303898563011	10.3596397620011	11.1869189522191	10.578750063856	8.52400097035328	10.426642154619	8.51242838823643	8.79430538547265	9.14988427061241	8.67041548482643	8.81478111317915	9.93545238108386	8.14231131824596
ALDOA	10.6035336238164	10.6654247503517	11.0064663434651	11.4027989066471	11.0670981857484	9.42710328715284	11.1890214657241	11.217291312018	11.2286383423438	10.3948913664426	10.4334811210347	10.9024504884335	11.5722265127937	11.2177154113507	11.0730034530099	10.7564729273369	11.3571670879811	11.1841934960052	10.6804474364378	10.5245417150358	12.4466180991125	13.0116989898956	12.5860187753559	12.9965264501341	12.5988434386562	13.0372209037318	12.862327400518	13.0543329816723	12.9757584235794	13.1478567892992	12.8511634132201	13.2556187498396	13.0475670159775	12.7455062658692	12.5768149855688	13.2406422857193	13.0035354801341	12.9827618980457	12.5427417049529	13.2844915770773	13.7766694867406	14.340823716009	13.844568470423	13.479641342377	13.8692082505508	13.6133981252539	13.5902127614084	14.0016632825484	13.512888575841
PPIB	10.7064960180612	9.07146236255662	9.3819754785573	10.0292872269682	9.9005649573591	9.49705344454508	10.6089940022379	10.6042752263725	10.3901689562002	9.74651432113846	9.50918118046966	9.9469062744564	11.4857790046505	10.5785613899473	10.6820289536934	10.0113670446817	10.6208612880446	10.7105481716154	10.3151495622563	9.93265768142207	11.846900693174	11.7649130468945	11.7124840112701	11.3644082813798	11.8801957289431	11.6843103111243	12.1388157485401	11.5994479815287	11.6512311197024	11.6527553618314	11.5640065474646	11.7910814700589	11.9853794606279	12.2436202928472	11.5172756932096	12.2354757723973	12.471700613729	11.5195379732668	11.7996863613313	11.6565142468186	11.4183955325232	13.000142642238	11.9602734981942	11.6289649262125	11.9240998856407	12.184627435864	11.627451807199	12.8627768165042	12.113934208789
SERP1	8.51412226017071	8.96376309644273	8.14465824283188	8.57667329251658	8.5618607083726	8.83478704933734	8.51451681645401	8.48421870843316	8.41023933077602	8.40769264866568	8.54997714277182	8.73640193131829	9.02097993890421	8.28678875913321	8.56453060081634	8.29645740737124	8.69627208392586	8.816023639828	8.42836017270429	8.3151495622563	10.4502833667846	10.4274176112125	11.0590740146636	11.3768850737475	11.1312139050863	10.3754739126153	10.3016105086026	10.1607538347555	10.2875969593293	10.5505544132194	10.6971413344437	10.4178525148859	10.413310585831	10.4975524915738	10.621227710052	10.5243458164625	10.8763634602048	10.6616890397738	10.3854310371935	10.80098076621	10.5410385190775	12.6784218817506	10.8710196407716	10.5804847070646	10.4416992568403	10.9525155809696	10.8102020775471	12.1253392027124	10.8591620290709
TSPAN3	10.087330234509	9.38154295118458	9.3306928397508	10.1651582453839	9.68352101865957	10.3773189996222	9.43275066893517	9.44128427192704	10.0233385311202	10.0082885477911	9.74180402530956	10.1677944519785	10.4443937530666	10.1831390983445	10.4129931728179	9.6601742120694	10.0895828931247	10.3507182312373	10.3686155871112	9.99943633715208	11.2877123795494	11.7372896006116	12.5046203924036	11.3596397620011	11.691525441166	11.826866226537	11.9310698877409	11.6539198731194	11.6381643649027	11.0369977742674	12.0490657431056	12.1434788802503	12.1639955291835	11.9998943299895	12.0986243088061	11.7511255833673	12.406178426415	12.0009154826916	12.0349708654718	11.7157475428314	9.96582900751515	12.1187951092319	11.3036266546391	10.6069788452257	10.9653802734864	11.9095518655404	11.2804924098299	13.1453001120616	11.4322965587363
ACTA2	10.4447043328907	10.2115233170914	10.5828946594068	10.4541964606578	10.7871679688198	11.4381160806621	10.2815823477054	11.2240016741981	10.8256743433632	10.7944970968921	10.5682411648425	9.23481743111732	9.26162483557912	11.3310848840587	9.97341037703826	10.1908123679161	10.1002681061729	9.75288236627309	10.2966868253634	10.5221891747006	12.2164427391605	11.9328790951645	11.5354697968139	10.1664141826452	10.7003530151127	11.6554860015995	13.0573487275743	12.2028278537595	11.7938877563147	11.2793784312345	12.0549773220513	11.1208858427878	11.9930445168786	11.8473706009055	12.9788713056323	10.8706729548246	12.0061507281703	11.2633865833141	12.9379990242167	11.6202198255075	7.98170997465234	9.81856779838886	8.2382423075609	8.44534598606403	7.60712314266443	9.12488124129549	8.97299414116941	10.1218442978764	8.45831637788899
PPT1	10.6612436673006	9.83067364913184	9.44024628710574	9.66177809777199	9.09566074549522	9.79360330927941	9.65320336203398	8.82972273508606	10.1362221531702	9.76785339346664	10.3568920846367	10.5764843467969	11.0784844174114	10.2163821077103	10.4166919864347	10.4048222475048	10.1378877131022	10.9531051505913	10.2649116930745	10.182642644437	11.4184324292183	12.0059753565004	10.9389914387755	11.4862819662513	11.336562347403	11.5011405432659	12.076949173741	12.071965072954	12.0490997869978	12.1472049249422	12.0152756548272	12.2672841378208	11.9503736350245	12.0505289055306	11.6077464157688	12.2789430496135	12.0336638894717	12.3516846391133	11.9952725085353	12.25818322728	10.1248321423042	11.8708154913543	10.6937134498106	10.2496705075779	10.6003217957003	11.4184271583196	11.3237134519469	12.827666222294	10.7480586391572
TAX1BP1	9.2472154816577	9.56090597665826	9.27914624405431	8.54303182025524	8.96866679319521	9.16691625156997	9.33046876659032	9.52669484554198	9.00562454919388	9.39531991094028	9.43796008833447	9.28563340146684	7.97498811199193	9.31469652565629	9.11790278909403	9.17067620949932	9.50382573799575	9.16791986555194	9.31854280970272	9.25077213159993	11.1652210682209	11.3251367747254	11.103287808412	11.0916337267278	11.0139507058119	11.8761715792889	11.7731804259892	11.1836974048623	11.2481647793007	11.219350056235	11.5049182749968	11.3566170288617	11.3024104504256	11.274902250827	11.5430801671342	11.2323009974166	10.8798895217806	11.2425191465371	11.3201800227445	11.3546901687012	10.9349734634865	12.6787563712559	10.8211282115067	10.4892860226259	10.7171108854378	11.6551147591691	11.3264800479784	12.3577059425222	10.1532353386894
MDH1	10.2233984147116	9.20920964655735	9.30879406721648	9.21916852046216	8.55765515472542	8.98185265328974	9.26185985961497	8.67030217007852	9.07146236255662	9.81858217748086	9.36566629468876	10.0039394856881	9.08135028058369	9.82001936342826	10.0312187306107	10.052160452259	9.34983409145725	9.91543126731147	9.57099412874323	9.33494363072662	11.5454954476837	11.8470181844567	12.0510389621174	10.9316239677501	11.6008421143873	11.8685525063663	11.9431008475708	11.5145661284032	11.5836469446753	12.01733040424	12.0751782780947	12.1498741117182	12.0203549596945	12.4226167122514	12.5314301993904	12.1131561149311	12.4068427546553	12.0716299521532	12.005764882353	11.8410532208082	10.421665130568	12.507774822823	10.8836513608268	9.91498152215514	10.4866439900605	10.66510492535	10.9914864159982	12.2526122173075	10.7947570038958
PDHA1	6.61470984411521	6.78920757534734	7.10013667128545	7.0746766862945	6.37677657188298	6.80606622608903	6.94485844580754	6.04220656012069	6.56985560833095	7.06501215043695	6.79181407116183	6.88386515450979	7.05093696522523	6.98185265328974	6.65535182861255	6.78790255939143	7.05853297020161	7.08640164588003	7.11894107272351	7.14261765544658	8.33449676839042	7.8592241619782	9.79992915072529	8.38672474079917	9.37525668833715	7.88447581908648	8.24317398347295	7.76752238622854	8.13699111208023	7.85611423397746	9.00056344271011	8.58157721553652	7.96520709119934	7.78201533500419	8.83668159332712	8.45327063401062	8.43796008833447	8.7128708676899	8.29140095948369	8.07414146275251	7.73061278626282	9.09939515422205	7.65706830120158	6.68428576186586	6.19269917799206	8.09920576962403	7.98460074241351	9.39634147601303	8.06699328311083
ANXA6	8.335836940378	8.23935985027747	9.08799314636232	8.89421146153777	8.0639343057541	7.63081315229913	8.30241045042562	7.71973105674985	8.72826067270907	8.62935662007961	9.16867211813223	8.77840572423918	8.5018371849023	8.73944309777245	8.3961766182344	7.88386515450979	8.09222858438678	8.26068435637966	9.15785216914174	8.74584236256046	11.0629230944974	10.6722485302744	11.5998198820375	9.01597250797357	10.2993225134503	10.7898596409136	11.1410853185623	11.3187687426827	10.7331000838869	10.6159973899757	10.5554519083266	10.5227776695246	10.7530495674138	11.0407006867145	11.0951332518729	10.1382718001722	10.3928540398729	10.2141976767129	11.0422749715791	10.9730515601536	8.66827871229604	11.2795061182572	10.0843699331891	9.51764970593897	9.33659581892313	9.66731737317813	8.70697942552759	11.1589567515714	10.3554942575317
CD59	10.6858876017781	10.2126179725726	9.77379857375169	9.70407654809158	10.2786817575593	9.13237119873254	11.3121455406171	10.3266541884764	10.3227168530814	10.3087940672165	10.3202364452416	11.3704694605811	8.46188866443282	10.8806549178624	11.0330099571941	10.7556387102205	10.5764843467969	11.1171885353967	10.3596397620011	10.1362221531702	12.7978843969168	12.9068342392328	12.5899319812899	13.3069018772668	12.6803155650427	12.2252375681042	12.9488417242845	12.25750570512	12.098163709715	12.9266480998802	12.7162621631064	12.5219929564017	12.9719566171472	12.9717231611768	12.8206775954831	13.1412769497031	13.1334633465234	12.9469245455545	13.0073076468464	12.8538748251376	12.1434055366847	13.8895990245284	11.990018846595	11.7970535206298	11.5417548763133	13.2822370739462	12.3119781517284	14.2395239463122	12.7616654966798
SERPING1	10.9837061926593	11.4911014969165	11.8745587712498	11.129283016945	11.440453943823	10.9242929210989	11.7365710532974	11.434002646197	11.4699470095773	11.1290897859193	10.3151495622563	10.4949555598934	10.586370695114	10.7862696276485	10.2012662799436	10.7432355628964	10.9004140083618	10.6538303286921	10.386293635151	10.4827071359404	12.1494295900567	12.9676765803557	12.6239729126579	11.5743570005659	12.3146965256563	13.0371350887909	12.5353968923118	12.5678135095731	12.5830827675029	12.8795449610198	12.5771455485818	12.4464630234169	12.8804636069074	12.1950337957442	12.7650995848671	12.4858544600698	12.0072375569666	12.5458573912646	12.5352753766208	12.4545563439619	12.3864041182498	14.4566688472866	12.8545801270538	12.6265281159665	12.9368256243628	12.1287837838554	12.2332271959478	13.7788574197884	12.209864548224
PSME3	8.11322124347957	7.65391987311942	6.93899143877554	7.54070926267143	7.44790974874208	6.02236781302845	7.97269265400426	6.42290574261218	6.93545974780529	7.53294028837287	7.11165734626313	7.45697038112101	7.49425558654498	7.18090370917938	7.6242471458362	7.90388184573618	7.15177765473205	7.44956137461324	7.36018867006271	7.37155886261196	9.36018867006271	8.65069276717138	8.81570350334807	10.4250060414849	9.95041008927126	9.02236781302845	8.83636600871667	9.07521171134824	8.98156728190301	9.27122956321564	9.31174831500496	8.85049941375812	8.43170652396602	8.99943633715208	8.82145511910246	9.17891378466957	9.09645162447759	8.23218105768664	9.04384754043891	9.19672506078603	8.31071274446684	10.4696316430496	8.44842608497066	8.08921210887043	7.93825050047782	9.78507314889231	9.36767683706096	10.6724872209464	8.86729418604069
HIF1A	10.4746185589133	10.4835135050194	10.0191737042067	11.1050573030852	10.6294476964371	10.757889990325	11.8527245604477	11.7015230665744	10.6216856067267	9.70528679027247	10.3328198008171	10.2530201499149	9.93678514527186	9.97613447283165	10.4042900644448	10.2194105630835	10.7710767402628	10.6276250759675	9.99095486039699	9.58044701959866	13.0607972409844	11.9951311509964	11.6000987445185	13.3907332384521	13.0699867340445	11.3961766182344	11.6664459388148	11.5490626585704	11.5155520135961	12.4754801265955	11.6602187885356	11.8642635403809	11.7930749016628	11.4641883506086	11.037821465435	12.0002113168045	10.9239959327718	11.9033923306642	11.862831046898	11.5639112445817	11.2182120549186	13.7800578317625	12.3857788340466	11.8119726818629	12.2888487755604	12.8958649282916	12.6834925083518	13.9861264641793	12.5759906093017
TRIM28	7.53683000504806	8.21577565302028	7.77082904603249	8.29553937040683	9.00590520186296	7.45038647903429	8.59021276140836	8.56719556140687	8.70942850136835	8.74079267227768	8.02236781302845	7.98925256516599	7.83289001416474	7.69418374333315	7.72178276845979	7.83289001416474	8.74651432113846	8.55573947918052	8.39489136644259	8.1853710292354	10.2066481074478	9.72417275014144	9.99378756313484	10.4416992568403	10.0756128499692	10.1741766844528	10.289212002723	10.2491134527137	10.1433832139898	10.2230363379019	10.3365065598103	10.3771020529991	10.2430549443177	10.3323722800563	10.4535793089127	10.3421858112557	9.86434093195563	10.2762407469574	10.3886631236194	10.0800180290892	9.92248926049089	11.5373057751159	9.93345756269125	9.42161674611404	10.212131561563	9.54659354558482	9.57289913986429	10.8556004509145	9.68829402650234
SNX17	8.06231602735572	7.70804925170222	7.69905184401685	7.41278152533848	7.03782146543497	4.8073549220576	5.06177619758669	5.02236781302845	7.87467403163581	7.62643913669732	7.14873077917319	8.27658971572526	8.57705110973515	7.98527271425345	7.77280941016073	8.43546191447928	8.15228484230658	8.4068427546553	8.35491051158679	7.8923910259134	8.91826695909256	9.37786122349477	9.42773186680445	9.08241519669839	9.25432003495589	9.98797452429615	9.83904628004057	9.33203654836165	9.81249822533356	9.43837603039902	9.84971784645969	9.90538700501813	10.1890832579949	10.3961766182344	9.90734136737938	10.3815429511846	10.2681910792198	10.1255426227184	9.87005641847295	9.94339392934751	8.78044462355886	11.0609728269146	9.1904617731368	8.39627510696498	8.0441700470468	7.16037568743582	8.50160235473653	10.9177524711393	9.75817323597279
IPO7	8.0703893278914	9.45573818599339	8.52904005609508	8.47775826644389	8.79311555527435	7.94192792470872	9.12256919221645	8.90989308377004	8.4708621994137	8.22303633790187	8.70355756192103	8.68369645430652	7.15076274435542	8.82432235099862	8.74214098549815	8.84799690655495	8.4708621994137	8.69488019279919	8.40514146313634	8.15936680974374	10.5742150658871	10.0947375050481	10.7160477603001	12.3309728822699	11.3731370358021	10.3577719108819	10.3843520639618	10.3217026561744	10.2126179725726	10.6056647045122	10.4551216935515	10.6792161677352	10.0858707553346	9.84846645742676	10.140318539357	10.4452218173975	9.53391370116258	10.0777503742656	10.3914584200497	10.4217492735796	9.59659231254591	11.1177989196213	9.59046915951144	9.01713689507598	9.60490343623317	10.554895775419	9.9956258417988	11.2497119817832	9.87357791704432
ACTR3	9.1550711912457	8.7262181593322	8.42961596420174	8.70804925170222	8.44666978730701	8.30058135979597	9.23840473932508	8.2635039567056	8.39188798534714	8.54766574835342	8.60584986719498	9.51924309436118	9.38024459047818	8.74247786700368	9.55286118792676	8.86139712963725	9.39510565460353	9.91139198784346	9.39145842004967	8.26209484537018	11.5104180378017	10.7460103815487	10.6474584264549	12.0749107841702	11.4935052380385	10.7727269492398	11.2446611447642	10.7165622735156	10.8779742531445	11.3446287991316	10.8552578271932	11.3281138948337	11.1039434298916	11.2159576161965	10.6281721039218	11.5894638929561	11.443617010864	10.9196827175811	11.2013275499855	11.2496468074968	8.4430429886277	10.138553399049	9.53955239598203	8.89440247408677	8.61551929278349	9.93871657154495	8.87300416187803	10.7298416340098	9.85928629220973
CKAP4	8.2635039567056	8.10904707770071	8.51135734069712	9.57232126797687	9.08427691053149	8.4606606646076	9.07065766138811	9.30628958533607	8.91677518454036	8.91498301655724	9.41721961509909	9.02486262686334	8.84924870276441	8.84580364621588	9.06123616574775	8.00056344271011	8.59432460392485	8.75187875229113	8.68088692071969	8.83067364913184	10.2725131517219	10.3003525603282	9.85299758761332	11.1519044683427	10.6483575820097	10.6088092426755	10.942734411603	10.7334390828994	11.012065787874	10.5960033493942	11.0732713007788	10.998096754611	10.676662334858	10.4708621994137	9.99873144876122	11.4677583698534	10.3771020529991	10.753133160718	10.8749045247862	10.7123550360745	9.77321999537992	12.3272494778634	10.1776437736772	9.88265527553919	9.84457866985433	10.8571334738243	11.0976502974467	12.7601460814281	10.5842015038371
AARS	9.0331476517817	8.95971220517869	9.14873077917319	9.16163579323773	9.03837033173068	8.43712784427281	9.70303838898642	9.07146236255662	8.84360704649056	9.34806418472904	9.25691629667084	9.01429949459603	9.13647851834917	9.36894291440495	9.1550711912457	9.09354961281063	9.03864468659333	8.98555735370211	8.82017896241519	9.09724207014117	10.5019366776813	11.0598176196492	10.6228754583742	10.4073739970816	10.7284307517002	11.3208005488816	10.9433939293475	11.2159576161965	11.0090587880816	11.0471920907979	11.0698525111258	10.9544144433471	10.6703021700785	10.8976185993275	10.9317716864868	11.0965833955003	10.4891455039662	10.7953903311226	11.1887742701714	11.007027266894	10.9625128741219	12.8583676570915	11.0012111299045	10.3750394313469	11.0979201907763	11.3734415877159	10.8844071322241	12.0171911916337	10.4328550418808
SSR4	10.3477320853512	9.58927661508981	9.91303898563011	10.1204970984442	9.37090532011341	8.71424551766612	10.1136119530394	9.67948009950545	9.98754825895374	9.42500604148493	10.2442448941055	10.5502658068687	11.1355810408453	10.8204981074316	11.1686094453965	10.5715630521976	10.6481777957248	10.8979966739755	10.7491152084858	10.7166480078814	11.6615999762777	11.7199021442141	11.9341331315823	11.3278332967503	11.3868863722109	11.6301761003862	11.8396368466053	11.827263302212	11.7255792804196	11.7770908961319	12.198537125431	12.4731222633943	12.3946502542099	12.8445292411692	11.8820316083521	12.3219844490617	12.9763851178886	12.1505406375055	11.8374702529657	11.9397628450718	11.6505626351636	13.7582336267492	12.4596339711151	11.9637450373591	12.2610606216334	13.0644228039015	12.8517646549143	13.5764843467969	12.563527586799
CD9	10.3690520070014	10.1053847492476	10.804615065825	9.87313646883346	10.7077904955288	11.2103669456326	10.0543329816723	10.8828722729475	11.1296050111525	10.6187525535367	9.67877617412388	10.4206971330422	11.1925394079319	11.3928540398729	10.7151040092362	11.3719943931937	11.2936440722044	10.4711671337244	10.7499532051641	10.4164808809265	10.6843979836376	12.6811944800784	11.8248394388726	12.1816492238153	12.0504268725703	12.3623548174839	13.0353317948923	12.6790621852348	12.637213540387	12.8620755113788	12.7935626694101	12.6841130284875	12.5446747058998	12.3381235247976	13.1596821598162	12.9057254495548	12.2592430583954	12.9611783496043	12.3707146477706	13.076865689759	11.7729949300016	14.6632078390301	13.1513051759111	12.4393426324229	12.7622262989746	13.0919774521808	12.7735142586757	14.1037795524516	13.0346046876531
PRDX2	5.95652136333312	6.08321336824898	6.16992500144231	6.63952159951083	4.8923910259134	2.4594316186373	5.07895134139482	5.41278152533848	5.05311133645956	5.42290574261218	5.75221336786514	6.04220656012069	5.95884267524324	5.12101540096137	5.29645740737124	6.39746072605472	4.09592441999854	4.17791779219584	5.8703647195834	5.8923910259134	7.24887634283713	7.51648798090997	7.13647851834917	5.54843662469604	7.33091687811462	6.73335434061383	3.44625622988956	7.46923479366766	6.59245703726808	6.0639343057541	6.91647664443772	6.00225245173138	6.7292808460274	7.12308675098106	7.24792751344359	6.14159627838382	7.41953889151378	7.02680005934372	7.21819994369474	6.62351574149055	7.8376720805409	9.78987267921931	7.40098187253	8.23703783111172	8.07635599876456	5.42505641110459	4.43988904761978	9.33260053298985	7.66647256884207
HADHB	9.94148783266985	9.20138881742539	9.23768799092536	9.00253376108996	8.67771964164101	9.8726748802706	9.08507405303684	9.38370429247405	9.58665216912537	8.93869746118087	9.02070220379104	9.54070926267143	9.36522884925154	9.26303440583379	9.51943968699498	9.15127028879017	9.26491169307447	9.45265308600623	9.28886607416582	9.00982861736811	11.5177185924462	11.1907506496624	11.8820316083521	10.3838122745886	11.0590063952011	11.4679111734378	11.7872904265596	11.5377037479076	11.572416016937	11.8889715053723	11.7455902973828	11.9044464645057	11.8959917483911	12.0974396139066	12.104500473988	11.851866138534	11.8302775111132	11.7643740238952	11.8541671191505	11.754344719645	10.0491951056223	11.6963068640042	10.0357613550736	9.46163905578059	9.654251139184	10.4558717246401	9.99633224882505	11.1732398897352	10.0483778844145
TXNIP	13.2433674011539	12.5556915546853	13.0806510019498	11.8996212669051	10.6095481389994	11.6355820961588	10.0182001788132	8.3571120915057	11.8351819512205	11.7414248510008	10.085605236784	11.2511865035243	9.3389591754152	10.8442349877588	11.9116541360209	10.9896073756842	9.70390357344466	10.6227839661561	10.7375008699664	10.8565033417935	10.9210226821117	12.2944484422201	13.2423851659942	11.3386806789873	12.1295728149655	13.8748469049509	11.6319500458006	11.7187469099011	12.0541633705738	11.626849764469	9.68404726161302	10.0670309413455	9.33360262826828	9.82718389581953	10.5849625007212	10.4562517285329	11.6476832678862	8.8814199080924	8.36763315939816	12.2646185279191	14.5596280345378	14.6541996636386	14.2750987383445	13.8848668902889	12.847360812722	11.1165324090922	10.880708480384	12.7133220691093	11.0108847144853
RPN1	9.78757612086964	8.3741700760685	8.37460481919094	9.07307041961431	7.7488637145357	7.92124588858559	8.24031432933371	8.00225245173138	8.75355105460065	8.39746072605472	9.05419729438881	8.47004872601133	9.78577938749846	9.26795708440284	9.08772801817249	8.93928535647869	8.71836162613836	8.28355142317431	8.56224242422107	7.7292808460274	9.89618101138754	9.68211676495007	10.2918613695852	10.2732128098543	10.4943556035328	10.0438475404389	10.1651582453839	9.89481776330794	9.91587937883577	9.94588272347988	10.242697767908	10.1247675358225	9.95666655480317	9.98967832731779	9.52277766952458	10.435566091469	10.0416591516372	9.816023639828	9.9022243547763	10.2605667533602	8.91537150859052	11.2386793984928	9.81277415929427	9.89255192358482	9.66043630193219	10.7615595428758	9.76931718962507	11.3636638962173	10.2555833458459
ANXA1	10.2411489808125	11.9001875552483	11.7807447976778	11.6509619685482	11.8935669865971	12.1596506279107	11.2036538855296	11.7307673068496	11.3921563987213	11.2855756092886	11.3414632269894	11.4453770265609	10.3340497675996	11.6873319382309	11.9237731513984	12.1752688433601	11.6143417627148	11.4155833377347	11.4161641647331	11.1598082805472	12.714095229105	13.2778685461768	13.02669633425	13.4890451251148	13.0500016575448	13.1644984403774	13.2671085349024	13.2014347662979	13.0548416953581	13.0846589296098	12.8139815516147	12.7081354934478	12.8840750996143	12.7946392393362	12.9333771518775	12.9841514002052	13.2147744451034	13.0198165661183	12.7361059201412	12.9395608499534	12.6244436475533	14.4054672562566	12.7897516629163	12.7446383542114	12.8771805871011	13.7509790881826	13.1568178291135	14.464181967666	13.4225378757388
PAICS	8.44377239276374	7.62351574149055	7.4487357980294	8.70632333327543	7.5352753766208	7.68580001974489	8.86325707193297	7.75488750216347	7.35931031689044	8.46352437327118	7.57591736111815	7.85424505422013	7.68088692071969	7.84987419379562	7.90929308582382	7.30742852519225	7.43962313755712	7.33091687811462	7.59021276140836	7.5438051759644	9.7399493361685	9.12773644358883	9.26326920037266	11.1007280340049	11.0879268688825	9.93943229287856	9.16716722052614	8.85829188728283	9.283088353024	9.55209267277161	9.65463602852797	10.2784494582205	9.30628958533607	8.98013957763916	9.02181282358484	9.85689234469202	8.84956148217829	9.57270022648729	9.66906220864346	9.48502423332337	9.29611321196441	10.9739556078432	9.33270345877312	8.45519568655561	9.1129502893909	9.65554324494295	9.53577887098315	10.7114088654966	9.6990726719951
JUP	5.23266075679027	7.29920801838728	8.21237478756727	7.00786824333334	6.62789861587175	6.78267065867701	3.62058641045188	6.41953889151378	7.31741261376487	6.50937914891469	6.23840473932508	5.35755200461808	6.18982455888002	6.91528186586766	6.72109918870718	5.97956810009519	6.5453506448223	5.79960542245267	6.68229237143083	5.96347412397489	8.61434176271485	8.07948478382682	8.37851162325373	5.12928301694497	6.18982455888002	9.68544963843391	8.85018683764577	9.10643207781693	8.85829188728283	7.83415498140132	7.3371758685863	7.35843142862635	8.39446269461032	7.96058121135347	8.56567332962135	7.15987133677839	7.5630055530624	7.95361446119936	8.36501007678302	8.50541460934675	8.68782005955332	10.2323609635425	7.88110784106491	7.81728428667701	7.49480759383718	7.798808741616	6.08728885871096	5.82035769232217	7.04590160358077
EIF1AX	7.53294028837287	7.87467403163581	7.48381577726426	7.42710328715284	7.07360604057494	7.64169052255661	8.1873520732005	7.00898878322726	7.41616416473313	6.69905184401685	7.37851162325373	7.51412226017071	6.5909612413426	6.71836162613835	6.91767043436176	7.18487534290828	7.09697863637054	7.00674683244058	7.05202456048283	6.69766263347052	9.00309621530405	7.88996019965864	9.67701485655572	10.6491663431488	10.3653382230464	8.53954658023841	7.82718389581953	6.90327934205614	7.49265437101891	7.14465824283188	8.80574387215162	8.49585502688717	8.32912359629157	8.62862780216015	8.86727873970966	8.1168637576909	9.67171796512923	9.00898878322725	8.89299809305507	7.53760669149529	7.28209688323855	9.83483918257886	9.05132315541664	7.32695972616479	8.23303960633924	8.04530098343025	7.35364969575105	9.31437931536851	8.84416592759651
YWHAH	8.35402893805439	8.11894107272351	8.3819754785573	8.87098112422465	9.1494931015375	9.53683000504806	8.79539033112264	8.72860081064319	8.83003977608083	8.63154086734149	8.42668408184962	9.51115964353465	9.34274139913981	9.01010845347429	9.16817065999688	9.1550711912457	9.41235813720898	9.27682231468439	9.69696752623429	9.18313909834452	10.1469504589321	10.5834589101308	9.69644597593365	10.6266216523584	10.1337844091799	10.5302112332999	10.6737507394381	10.9749164341859	11.0950673016071	10.3449616135529	11.0796181136214	11.4085951127981	11.4263171772613	10.7929529339541	10.6636470469158	11.4496645384762	10.8945146442731	11.5356641908102	10.7527987584355	11.4245862262511	8.9995265380081	11.439171185766	9.56650885316744	8.77721914460642	9.02487924448744	10.0233385311202	9.68669485772258	10.9165587491246	9.81121572336168
DSTN	10.4738072013997	10.141851690448	9.88798213305845	9.67047922046114	10.4616840703687	10.3913510087373	10.4267888945956	10.5998198820375	10.258683800107	10.4068427546553	9.88782986169403	9.86279231111041	10.9282962912016	10.3492812288175	10.3589807965325	10.8144222465668	10.8159436123677	10.6439463553971	10.3176387237945	10.1814007617393	11.7347096202258	11.9848100553403	11.9133756400353	11.5564581556351	11.6020956831374	11.7951061802154	11.9375209513983	11.5729843800596	11.3482855418512	11.3641893844343	12.2841011259971	11.5627671186591	11.5678135095731	11.8182226571797	12.2539656369911	11.5263525169261	12.4190647972925	11.8726364078899	12.2721048610609	11.7595969524079	11.3335411357711	13.634708969081	12.5789764399809	11.5926766017347	11.6143141528237	12.3189353455889	12.117026155683	14.244073899215	12.7888121170529
TAF7	9.08347932733184	9.61120927336935	9.51648798090998	9.66177809777199	9.55593116124297	10.1172534821652	9.25856603388993	9.09987376558251	9.28331990667844	8.86789646399265	8.52316986608561	8.79895774790043	8.61985314739117	8.952450058359	9.18561880854746	8.85798099512757	8.41953889151378	8.70563238736142	8.877744249949	8.60991744529631	10.4413880293467	10.8707500033461	11.1258654527318	11.1786648510065	11.1282521522774	10.722039027386	10.1889596708066	10.2639733548034	10.2342186782385	10.4180634197969	10.7115809426725	10.7997672956692	10.7725620132569	11.192601049712	11.3382906936483	10.7104620739792	10.9620283927778	10.9874772024836	10.590587049915	10.4477031624969	10.558698127949	12.7696911704409	11.2631928963388	10.5733631644506	11.225189357945	10.9145944198818	10.6920923754276	12.083083695417	10.993504543018
EIF5B	8.82908844400488	8.51333282374013	7.81185631429254	7.85486838326024	8.71218305120923	9.00393948568806	8.52434581646254	8.94924309625241	7.86418614465428	8.26162483557912	8.47126876417358	7.81249822533356	8.39489136644259	7.05419729438881	7.28447711781042	7.96289600533726	5.55151601762801	6.70597790168252	7	7.51096191927738	10.1606277966616	9.7971751421752	9.81922110355015	11.1859284728559	10.8345500563116	10.3328198008171	10.3842441222431	9.80445373565528	9.65230722246799	9.73944309777245	9.68492390686141	10.0494401817427	9.44377239276374	8.56871618873173	9.28401434473801	9.89299809305507	9.01736520529273	9.3235051802769	9.34385193344212	10.5549724961529	7.11617758681098	10.0317012027403	8.69606338584595	8.22113273368966	8.62715811470744	9.91439709227201	9.18973068183338	9.88208817752335	8.84990233451676
CD99	9.28193002695544	10.0219515909625	9.21941056308346	9.54573675349338	10.0327345285867	9.07414146275251	10.204204310741	10.2806547931989	10.4366074478307	10.2320611079846	10.3988505542797	9.92629599478111	10.1042055950823	10.134939643493	9.79863380155554	10.4015195435356	11.0476692513913	11.0870649844548	10.4715736125722	10.601585101421	12.9502095795144	12.8685525063663	11.5960499533398	11.9690626881086	11.7485702495064	12.3938730627884	13.2509645333661	13.016042174779	12.8504408108954	12.8433126049091	12.1096021550694	11.8959917483911	12.7721289665657	12.2763279970632	12.1063339230556	12.9483489787486	12.9130389856301	12.183077050948	12.4740607996427	12.772582631286	11.0555197013583	13.1630064831056	11.7589019213705	11.4332568072389	11.5983875388133	12.1005835010566	11.9490278288087	13.2638941545852	11.6875506510007
LDHB	10.3522641732583	10.3610664887943	9.9854150409976	9.92585110757785	9.57213175138666	10.4675036612422	10.1705510353167	9.70770423315678	10.3303567169579	10.2037150542579	9.89147994597097	10.0113670446817	8.24887634283713	10.1641527077646	10.0594796648956	9.88172579064223	9.61911951145322	9.44397954260125	9.49285462017475	9.38973887867698	12.5260834874458	11.8467048531041	12.9274446521409	11.862831046898	12.3793512892075	12.8042318772105	12.1953414459865	11.9095931159883	11.8493660029914	12.1686721181322	12.0536204810203	12.0901124196643	12.2995514763203	12.8096676589836	12.6708996280587	12.0217781296548	12.3579643013699	11.7352175220233	12.1207562729785	12.0417960232317	11.8359280206968	13.593157658103	12.0700907482181	11.593232370914	11.8994891009685	11.8504720660518	11.696093822863	13.1789557879898	11.5496884209055
HNRNPH1	9.93339559512077	9.83951875263065	9.42710328715284	9.4023725783222	10.3442959079158	10.5957236941016	10.0256932736808	10.3518226445507	9.98242322677588	9.29645740737124	9.69383539248252	9.28748152987444	10.319107575825	9.0703893278914	9.1053847492476	9.05988520110095	10.2154116578018	10.0119260663068	9.1398071267175	9.41087529950613	11.7461363829498	11.450953464713	11.7932781582659	12.0151710978178	12.0384389253378	10.5846806968252	9.82001936342826	10.6213193010142	10.6831700833523	10.5703301010308	10.4582015247379	10.5565060546719	9.6499746511581	9.83130724380205	9.6576757291871	9.71853287606922	10.7983907940525	10.625343557573	10.3050357121129	10.7844712654178	10.1112661069276	12.3832290751301	11.141672906751	10.6864567554318	11.4431818524932	10.9509932319796	10.5734010374205	12.468700400903	11.2718189888313
BLCAP	8.28123458464702	8.28863540903768	7.91528186586766	8.32553033156756	8.45738087907253	8.2128611165929	8.16691625156997	8.33315535031062	8.4882418427773	8.3264294871223	8.22303633790187	8.54689445988764	8.42206476617281	8.43295940727611	8.29645740737124	8.30879406721648	8.85953478638265	8.84109254469343	8.80928581019891	8.63372181264101	10.222674170198	10.6387978999517	11.1355169139405	10.051616808337	10.4121463965407	10.4788707157962	10.6364433660625	10.443254388004	10.2570341976263	10.1517776547321	11.3076562053065	10.7573066623583	10.3934977170285	10.8772841335232	11.1672926886343	10.677631562332	10.5813889110214	10.9065148448469	10.7603872993108	10.573268477676	9.27418244133111	11.3322603781722	9.88001354351215	9.37931337934446	9.51027956249979	10.1412130754843	9.96938652134228	11.363527018909	9.38616643437411
RPLP0	13.3336026282683	12.5986108546964	13.6786661547508	13.1602023367838	12.4732998711413	12.6370776571437	13.066694672309	12.9165886042159	12.3548278869483	12.2321810576866	12.7740045641629	12.8786257298054	13.4433968578549	13.4392205437102	13.1371032176855	13.3541391642103	12.6284911078017	12.4625278339414	12.2996373280292	12.669460883911	14.5965392038973	14.4328224261464	14.6783525534997	14.3580467465829	14.1973856530354	14.6124941863743	14.3615189054597	14.1985294519906	14.2570047232907	14.4619078436389	13.7316054199955	14.0454695918301	14.3687997178521	14.0896077190235	13.7574420988018	14.0063786794756	14.1883338481499	13.7807858002226	13.7215691845784	14.3278052339401	14.8119415845519	13.4454804900607	14.8270647780355	14.7119142838055	14.7120432984081	14.0817663570019	14.6357974618426	14.0535356360706	14.7720464667421
ADD3	9.81842240174108	9.56833618213375	10.3999187425714	9.66817586897014	9.38478375009335	10.8280571258486	8.49705344454508	9.4641372862766	9.93428059364002	9.60325542454685	10.5054146093468	10.0681064758588	10.3091352508626	10.5812947495462	10.5083890349228	10.5132341138061	9.97713679189199	10.2693604843587	10.4485293300447	10.2880585848163	11.7702509273949	12.0474988550099	12.4142624060736	9.94456566142482	11.0798180852124	11.8661584398532	11.6131909026841	11.6465137096074	11.5149605633302	11.7801706396575	12.2860956555691	12.0578225412825	12.0021117764799	11.8826048418898	12.4938554492408	11.1127001327494	11.8907962582364	11.9650627567446	12.1884652161567	11.2796105810525	8.19223855825244	10.6129329841339	8.07829493657978	8.03100914959509	8.22496636500027	9.03656926893431	9.12551421021866	10.7712748650327	9.25896169027075
HADH	8.10904707770071	7.6387978999517	7.82081718186417	7.47248777146274	6.96347412397489	7.2278565730605	7.17990909001493	6.97956810009519	7.06608919045777	7.47897180503294	7.36894291440495	7.9692426044345	8.33628338786443	7.99887245399427	8.33002051583608	7.73741636593706	7.79051141189419	6.90086680798075	7.6724253419715	7.57818396809009	9.46842040186455	9.41869594960205	10.7703335299566	8.10800164646591	9.73063995591679	9.56052390699477	9.23959852924912	9.68035952351371	9.59376458772804	9.56548293766582	9.81890167588564	9.28100269602788	9.8369971089196	9.56014173612078	10.1947568544222	9.38715571766298	10.1646555641799	9.58439883787324	9.40726776424473	9.38844787631711	9.64393012600097	11.0411526138003	9.63925025471691	9.10064919964627	9.08843580184189	9.89695446040352	10.1661630826461	11.0908732737213	9.8963127237804
PFKP	7.77939105953591	8.38284014447524	8.71870410567489	9.63099511547536	9.50283180406674	8.19819945543749	8.84956148217829	9.43421120348557	9.82320799339439	9.76354436429392	8.24365004189697	8.71630503984442	9.16917340202917	8.95768248616512	8.74919903006095	9.56128794516483	8.6499746511581	7.77873424411784	8.82177398197057	8.32327998788732	9.83447104998422	10.785288980704	9.52669484554198	11.5749718895325	10.8025971408577	11.3440184398813	11.0633950812885	10.6293566200796	10.7926276363111	11.120237877342	10.9343543190171	11.1203026869842	10.6906964439777	9.77099418024441	10.8350240034384	11.2919764491562	10.6411485974112	11.1467595799654	10.9466139054128	11.0150665332303	10.8504681591943	13.1116557163193	11.1172469876199	11.1139374635304	11.4223854462643	12.0953409755071	11.7903607160258	13.3624370121821	11.0291491634205
ANP32A	7.1168637576909	6.85174904141606	7.25927248703759	7.7176764230664	7.54997714277182	8.03617361255349	6.96693797927846	7.09064175191785	7.49265437101891	6.71287086768991	7.26397335480341	7.24222139509837	7.2364926183813	7.10643207781693	7.34518344718767	6.88752527074159	6.55458885167764	6.99435343685886	7.13647851834917	6.78135971352466	9.28748152987444	9.28725064325462	9.39874369193819	8.69174351917128	8.93132848489379	8.51017075115177	8.50660511556825	8.64781815592715	8.69139457853809	8.18487534290828	8.66711154207503	8.73030029846004	8.86758763491283	8.76884595975339	8.95681173166275	8.5438051759644	8.76752238622854	8.92303029826377	8.51056638944875	8.52982094652869	7.02379870059217	10.1587990058502	8.18352621383174	8.46027157998871	8.20465428021207	8.65620674419403	8.32785799157177	9.74596165805658	8.35735845937452
RAD23A	7.35314682549808	7.57061472176119	7.70666868217975	7.87835751033694	8.5725107596749	6.6667565918848	8.7515440590891	8.1333991254172	7.81826260830447	8.87375169060862	7.26865895502767	7.82908844400489	7.76420813013995	7.47329987114132	7.79376585730965	7.64457735701838	7.80348537559595	8.02458563827827	7.8648051942415	7.99887245399427	9.26326920037266	8.99067128397527	9.41953889151378	9.21407622240119	9.35909064501474	9.46801303350355	9.2053045315602	9.03259679456199	9.15734693536284	8.97527478760954	9.34029521043048	8.86789646399265	8.64241277290506	8.5913353357414	9.20285845596425	8.42290574261218	9.05988520110095	8.98697970917658	9.03754695396218	9.12825215227739	9.57371534470415	11.3876781044787	9.95764621521841	9.46449265654585	9.39443911396374	9.8984441862946	9.54712974657599	10.9996336442003	9.46299297129224
GNAI2	7.24126817732937	7.82527683005487	8.01346225980656	7.89056829030659	8.17741953798924	7.63299519714296	8.16791986555194	8.79571500650173	8.6906964439777	8.04330075436418	8.49944729748518	9.1893304006149	8.33762190199251	8.48300957716455	8.09222858438678	8.62241793925047	9.52884476742596	9.02541644454419	9.02597004970865	8.10433665981474	11.1943875166106	10.943174123597	10.2203783276952	10.7227221620733	10.4234311040545	11.8717127628352	12.3220408010349	12.0687782779854	12.0869655031101	11.8333249717663	10.6429542234803	11.1140025568162	11.7415933852191	11.1844414776209	10.701133154848	11.6748543079466	10.6598175507472	10.8694396185316	11.1647812509022	12.136126004482	9.18565597177413	11.6721380119586	10.1339641730629	9.17071125632432	9.40019207167027	10.8300239256857	9.96261987194609	11.1875747705119	9.08377714330872
DUSP1	13.069533681637	12.6705677375051	13.388743833079	12.7218895485441	12.4968038562807	12.9644672244371	13.0539428463307	13.083994483574	12.3807857161141	12.2686589550277	11.6726463261246	11.9095931159883	12.5376794844167	12.4782893151849	12.1950953310413	11.5500252574658	10.2040820121744	11.3906526402133	10.8083206891633	9.52649923913657	13.7540732517877	12.8269059390228	14.0121443753094	13.7048654818565	14.0083060578198	14.0087087298359	11.8225309989525	13.9274724309107	14.0377271080076	14.0972256069397	12.8808462034517	13.1702693536903	11.1781045931682	12.763772568251	11.9409375287658	12.3840552047999	12.1212097164093	12.3491429800472	12.8544009117302	12.0737733813521	14.3852287911699	15.0198209088057	14.915669343889	14.8504847632656	14.9182017262122	13.9911409271361	13.9208738586083	14.8230437518722	14.0460326147542
TGM2	6.85424505422013	6.71424551766612	6.62205181945638	7.30924896081662	8.17642251304224	7.20847824221171	9.19844504145236	9.36260138753113	7.2045711442492	7.92599941855622	7.32282949762889	7.52356195605701	5.97727992349992	6.89602960297675	6.94953493301701	7.28262513419167	7.34429590791582	7.94719858426206	8.07628116657949	7.74416109557041	10.0911708900279	9.14873077917319	9.81506301719287	9.56052390699477	9.85034313416734	7.62351574149055	9.22665302327777	8.25974326369078	8.24222139509837	9.61544572530479	9.91841605174405	8.33181268381921	9.25597274199961	9.62406432950941	9.26889283604316	9.2278565730605	8.95913257678966	8.98868468677217	9.65553072315564	9.11009175192513	10.5105663894487	11.1429111675721	8.62605577863435	9.17821168148442	9.14975473935273	10.2250266367627	10.4778897824375	11.3499667469712	10.5817372550522
RPS18	12.8731749278815	12.5612879451648	13.1260591160707	12.6058035787522	12.224544392145	12.5426933467301	13.0383531828193	12.8285332104556	11.8581364495796	11.8709426066494	12.8034046495774	12.7040981684643	13.1044021877161	13.1493819546113	12.8073146677281	13.0676024188895	12.6147328460849	12.2280670910827	11.9996125054501	12.6369191105156	14.3938060439216	14.5115550107722	14.6137376756707	14.0492444645778	13.7646228287662	14.4175756553923	14.44027224583	14.1324193991604	14.0790597128533	14.2331477879885	13.5113820509377	13.7518996680384	14.0301670716253	14.0172782010869	13.7581295031428	13.6831262104361	13.9558950576837	13.5158353309433	13.515650565071	14.2192895468488	14.435754893091	14.1653152973475	14.4959799085181	14.2055947277423	14.1481985029218	14.1625408149354	14.3064676039688	14.3438658097127	14.4413166969223
PLD3	8.59916899321943	9.39167321868639	9.17517526212952	9.53546979681393	8.43421120348557	7.11165734626313	8.29416121869475	8.3371758685863	10.5017376852615	9.03121873061072	9.21892643722627	10.0718645448872	9.13468300468756	8.85611423397746	9.12850993750829	8.87835751033693	10.2225534274234	10.4607630378587	9.43358544115049	9.36806987653208	10.2777523356938	10.8148227615581	9.9745579917281	10.1559566294644	9.9851303734669	11.1966021265232	11.6531585682735	11.7591391851739	11.3940875022434	11.3202928655323	11.6273970864221	11.4638819375015	11.4095500481399	11.2855756092886	10.1102222830305	11.6753396107891	10.7557221536423	12.0814168608749	11.2767060198924	11.3962836708847	9.76942298850679	12.0202368776599	10.8228018348525	10.447858104954	10.7032979988076	10.8460858236906	10.8836360886371	12.0806643247099	10.3898033984794
PSMF1	8.18685706717715	8.3228294976289	8.17192735435346	7.78724960846791	7.73470962022584	7.15076274435542	7.53060141451683	7.1548181090521	7.97269265400426	7.81249822533356	7.70321146739115	8.1168637576909	8.40130620600602	7.71904650392994	7.94836723158468	7.93781516880342	7.75020450927987	7.67313237214536	8.05311133645956	7.86418614465428	9.64799798703251	9.54882190845875	9.41341637465164	9.34340782229781	9.73657105329737	9.73470962022584	9.33851355532181	9.30947635384111	9.69331270844532	9.01346225980656	9.18883607303053	9.51491126486135	9.7790626892054	9.80783788642329	9.5853381536437	9.87789758948689	9.98228060455828	9.50263293508292	9.50104099556592	9.29324171895624	9.18123675332545	10.8130917388708	9.02920439042511	8.81597882499712	9.02257033100202	8.71190783277251	8.62464926022858	10.7254514706797	9.0144640936133
HNRNPA0	8.41531924814038	9.29301175242337	9.05311133645956	9.6371682473946	7.80283944093511	9.25100893012995	8.88752527074159	8.39188798534714	9.08427691053149	8.5630055530624	9.10039952908719	9.24935052362723	8.51214785854752	9.54862927943905	9.53993424517179	9.07173049656741	9.08321336824898	8.85549144310187	8.76420813013995	8.58608916617544	11.3954270271775	10.8044537356553	11.5296257635424	11.657407777778	11.4627067506702	10.6083472402247	10.651769271418	10.6918307411441	10.5987038927799	10.6060350061161	11.0141599892011	10.8881343883529	11.2258099406235	11.0129736483745	11.3498893660704	10.9864820442567	11.0301153309081	11.008638707993	11.4175888403826	10.8524514816024	9.7803478327952	11.6745630478622	10.7497269940264	9.98008244007045	10.5436795338676	11.1205294978074	10.5456884955602	11.9247160238596	10.7831373952577
GOLGB1	6.51727569320958	7.48623167798101	7.16791986555194	7.70528679027247	7.35755200461808	7.17990909001493	7.04657836662033	6.75488750216347	7.13442632022093	7.2045711442492	7.58571370877816	7.18388345903223	6.80348537559595	7.17692111164436	6.62497817956904	7.58421090130802	7.04439411935845	6.67807190511264	7.01122725542325	7.44708322620965	8.43587857730987	8.82940562440429	8.73369327989434	8.30423722501714	8.26725487215199	9.17242750864548	8.97584796800678	9.20799043323296	9.12799432097639	8.82304872916275	9.04685116515398	9.16239132875691	8.76121877592938	7.67101024127845	8.43837603039902	8.61765111942733	7.72383156649532	8.78692302215279	8.96693797927846	9.1006623390052	9.21037181650867	10.9384328301182	9.62627850381324	9.08145148141212	9.44776720739675	9.57422831371467	9.58462057153596	10.811591442759	8.15021947399594
MYL9	7.35579154675365	9.01374139205874	9.30697305714083	9.02873489348489	9.28216176658182	8.77181956789831	9.71115071124326	10.8923151245565	10.3983161634002	10.0040799828436	9.04875931191986	8.61618123133188	8.72246602447109	9.80542144617176	8.3110671022556	9.09381367340273	9.22881869049588	9.12256919221645	9.04657836662033	9.45573818599339	10.8637991037288	10.7443293104649	11.1068246300957	8.86170728658586	10.3706874068072	10.7704987208929	12.2383450238905	11.0921625012023	10.7701683201034	10.7173336994537	10.5832708510754	10.0407006867145	11.160942871253	11.2642079965931	12.2279768728347	9.91945926911157	11.1153038061521	10.4130989849153	11.8369576732439	10.2757753239222	4.41651550434749	7.99162387983775	4.92714742286476	6.78291960364402	5.07275323827256	5.00252250976871	5.12050124560333	8.92507074071602	8.10023656289193
CTTN	7.78267065867701	8.48864353985378	8.71733369945369	8.77544567410286	8.57705110973515	8.07788386443832	8.79603960882977	9.17367713630342	8.67419226814568	8.72655877910498	9.21844214885621	8.01066796290185	8.85268555234858	7.91468410532839	7.85611423397746	8.30606168942834	8.47654370621426	8.0639343057541	8.72553667843106	8.99038765180274	11.4254781876453	11.5629101840297	11.032596794562	10.610286657081	10.7108925107878	10.2963426846929	11.0667619323869	10.7145031187812	10.7189609119842	10.183759425585	10.3338262152569	10.4983506079296	10.2198945265368	9.87559578337043	10.6506030222153	10.3887707352288	10.1728025106077	10.7603872993108	10.9767789007337	10.5316738690653	9.56371490079818	11.6901420590676	10.1132082180051	10.0245994889706	10.2489830471041	10.1859656281067	11.8907582660829	11.6148800500073	10.3055601916765
STOM	10.7970940622842	9.83478704933734	8.80896417491926	9.63553675191785	9.69488019279919	9.42206476617281	10.1136119530394	10.1934021532727	9.48944659862258	9.48763908737229	8.82177398197057	9.80960737378898	8.68018368159249	9.40854204229686	8.9940705277412	9.04548665635946	9.9575373969066	8.24460168773681	8.96029160078523	8.96434086779242	12.1052865232022	11.8201789624152	12.6122925941095	12.0074478163914	12.8687068259323	11.7974994161799	10.8173834278972	11.4564570943753	10.8907202729289	10.3778612234948	11.2502391927563	10.9314023612817	11.5710889649004	11.8775908941114	11.5262057797924	11.5854789982759	11.2667279885716	10.5421612992696	11.6878130625649	10.7505395133545	9.52068546135427	11.8092456097101	10.1039696485546	8.98410225603819	9.06778658811981	9.80683797107132	9.86239869653441	11.1959319506098	9.78509113610994
RCN1	8.62753388447279	7.39231742277876	7.61102479730735	9.25502856981873	8.46147944728616	8.14363830992204	9.00954872697226	8.55458885167764	8.12979817318714	7.97670731184688	8.5184564558243	7.38887833881199	7.49984588708321	8.49225378930292	7.73741636593706	7.78594281939225	8.29691620687929	8.00168966840421	8.04494049127973	7.82336724004624	11.0442574940408	10.4654643718491	10.7371628241466	11.1706136237656	11.0499846463367	10.1816492238153	10.2754261580842	10.1064320778169	10.1172534821652	10.4917529056952	10.1719273543535	10.2896731118091	10.2603315185576	10.1563359366944	10.0053438419178	10.4549161375148	10.1206266915313	10.0074478163914	10.7914071164778	9.86232740051799	8.92937677875854	10.7136872240746	9.4725710327097	9.22172969212183	9.67025967475338	10.5795893636691	9.96692356378836	11.3014447508983	10.1552103675305
CYC1	8.44501484586842	8.26819107921981	7.75622271284729	8.7262181593322	7.92955431573285	7.25077213159993	8.34029521043048	7.77280941016073	7.90267658665114	8.43045255166553	7.78135971352466	8.39274673242064	8.62388149001346	8.03397354344106	8.19278595925113	8.48381577726426	7.66320227857954	7.93014594790882	8.24317398347295	7.93663793900257	9.97670731184688	9.79279029430106	10.1116573462631	10.2386435763492	10.8674331955784	10.8036468140833	9.35292621305926	9.25597274199961	9.45141719640391	9.97899639608894	9.71613352524624	9.47451716417449	9.99830835035429	10.7910000469677	10.3516018295138	10.1745512320835	10.677719641641	9.97656412341533	9.88065491786243	10.0710600680778	9.83417710845619	11.1848443568573	9.52060885958997	9.25130013902751	9.06261554573739	9.75489418129172	9.72851918485229	10.928666412305	9.10225394379063
PSMC2	8.1184220243132	6.99887245399427	7.18586654531133	7.86789646399265	7.43712784427281	8.53138146051631	7.25550073314839	7.45285896471381	7.90989308377004	7.77676200178623	7.62935662007961	8.02347715183043	7.60659028037053	8.31876874268273	7.86913111964429	8.20212382383046	8.27751988664136	8.2278565730605	7.91229058335111	8.09434164963584	9.23625342497266	9.37699356745245	9.06123616574775	9.92035285541508	9.62131930101419	10.2274956135388	10.1963562265667	9.96318509361413	9.93913840511203	9.76785339346664	10.2845927878879	10.7032114673911	10.4777582664439	9.5808238499628	10.1735522222343	10.7274099768646	10.014299494596	9.82559484946338	9.876516946565	10.0039394856881	8.56732487707536	11.4218228946893	9.42524737993871	9.08331975776571	8.91191923173247	9.58759376958644	9.81061179829792	11.4616278019141	9.79509968468324
MMP2	11.2698279811356	11.1042711289369	10.7797193551434	11.3205185246327	11.2143191208008	11.6339941991312	11.7369515052787	12.0876948737226	11.4045561805139	11.4513141577979	11.831109275357	11.2782171214713	11.3223225278887	11.640787200856	11.6152617901938	11.4553785974183	11.8672787397097	11.6695937511883	11.3391262474705	11.7178049234338	13.8898841703028	13.0095837162414	12.9010554325533	11.6709659970082	11.9268889643911	12.7828549148395	13.7446551710194	12.7695486146025	12.7670671272363	12.6993772468258	12.8508509809532	12.6965763811861	13.577629450667	12.9944948706162	12.4473932276521	12.4647754605551	12.2490838161102	13.057839460323	13.1503343648085	12.6821387169292	9.75169133366407	11.744320900186	10.5482824823762	10.0753588084601	10.7915373544666	12.1558270099668	11.9628996192983	12.8652557726613	11.7941477731067
SF3B1	8.86170728658586	8.71011763204345	8.9515761390748	8.90418300324503	8.70528679027247	8.81858217748086	8.51766938813381	8.41151098801207	8.01903466936434	8.77115929555685	8.67030217007852	8.886611111851	8.80186999636449	8.60473853445992	9.22062016744785	8.29966594413018	7.1568415245884	7.7279204545632	8.11113567023471	9.32418054661874	9.55478068666773	9.30286736097287	9.24174486494015	9.52689042542988	9.61673261488183	10.1757990223714	9.6487170873793	9.91139198784346	10.4285695472117	9.9323624102297	8.83636600871667	8.63698706120399	7.83415498140132	7.92243574023315	8.231701199029	8.39660478118186	8.28169825009883	8.4966540825935	7.73741636593706	9.77363376024366	9.40661957448949	12.1660626304082	9.6861187928024	9.41284925591011	8.6771064980894	10.6510786068801	10.5338358523043	11.6652781726936	10.0029556223067
SMARCC1	6.32192809488736	6.4757334309664	6.75087443965685	6.38370429247405	6.26303440583379	5.84046323386954	6.05311133645956	6.86666075081999	5.72519581722666	7.1261882105221	6.61176256006487	5.91169158187234	6.35402893805439	6.45121111183233	6.5713734359732	6.22303633790187	5.59395128394841	5.87282875953489	6.49984588708321	6.69905184401685	7.54997714277182	7.56453060081634	7.67595703294175	7.8801957289431	8.02624677264819	7.9518675043269	7.84046323386954	7.99322146736894	7.97842446544086	7.97154355395077	6.91528186586766	5.59693514238723	5.18189764310839	6.51569983828404	6.65248649491816	6.78004757606187	7.00450139223494	6.14771372235215	6.60733031374961	7.75221336786514	7.79999388766371	9.43405270269596	6.65983895291321	7.89512081866898	7.5436350732738	7.15970990732305	8.13260768673256	9.05639114897649	7.91332626897164
NHP2L1	7.91886323727459	7.14771372235215	8.02513956227851	7.97899639608894	8.13545278418517	7.5630055530624	8.5208150858443	8.52825874275841	7.89663514130291	8.21771541135067	7.56909609526214	7.95884267524324	7.25455625190949	7.80154670335678	7.60954813899943	7.5894638929561	8.16892278185294	7.74550626586916	8.33449676839042	8.20799043323296	9.10512279826352	9.5461227588578	9.4948555844912	10.1554507313121	9.89390821507509	10.3050357121129	10.0685095946732	9.86372168308213	9.97312333067025	9.85440091173023	9.92881443416328	9.81666369975016	9.84423498775875	10.0518886559054	10.0563667610245	10.0126245388651	9.91960823860325	9.79685079526716	9.77610398807316	9.80590505812362	9.40224252310684	10.7204067340569	9.45517513332402	9.48960113614145	9.42963479275545	10.4180423306931	9.66242627435912	10.9264442600339	9.41654421582251
TM9SF2	10.0711941787022	8.94778302625542	9.25550073314839	9.50541460934675	9.32889927925141	9.6988782658369	9.08587075533461	8.4520352735462	9.70770423315678	9.19967234483636	9.33784486699425	10.2255689693451	10.4178525148859	10.1790382353956	10.0726685733536	9.74668226189191	10.2895578483536	10.2901340735643	10.1587359027319	9.61507783162923	11.6386621658597	11.9108675485426	11.7581815658853	11.6115781547421	11.4472382352574	11.4457391163528	11.6733532480343	11.9596759852261	11.930293818051	11.9108675485426	11.9425878111517	12.0310119074377	11.8202986500699	11.802475975557	11.6169163625788	12.3186557806155	11.9096681137811	12.100760880383	12.0256586729435	12.1211773323188	10.5184859625114	12.7111248932771	11.142636799362	10.3665407878453	10.604933079497	11.8260638001693	11.4483331580864	13.2097046578067	11.7663922519076
SYNGR2	7.92481250360578	8.30879406721648	7.14159627838382	7.71011763204345	8.57742882803575	7.07681559705083	8.75120928822302	8.30103884990315	8.8369971089196	9.03121873061072	8.34651373316563	8.84235034341381	8.5168818908212	8.14873077917319	8.32687885483841	8.56414948998573	9.36654078784534	9.80041460697155	8.87743752197062	8.35535109642481	9.96332961603257	10.2086001686889	9.2588015567116	9.68825030913318	10.0109476362653	9.9294063697715	10.7955526779456	10.2859801059282	10.1099612090086	10.4124639958905	10.7513766833663	10.7102898632907	10.396711802067	10.9555046137027	10.280422811362	11.0619111739671	11.255146625139	10.8449410951426	10.4179579711954	10.8515148186636	9.15456245096396	10.7389620067033	9.1530630284871	8.87807544293514	8.82687258060816	8.97882198127076	8.98382587794994	10.6569968222687	8.45917748519723
PIP4K2B	6.86170728658586	7.22978016673333	7.46352437327118	7.09908476089186	7.3327079336406	7.38973887867698	7.47735352663456	7.54920708935568	6.64817779572482	7.80025280637239	7.65749710044411	7.28262513419167	7.85735900975864	7.54997714277182	7.34784279363816	6.93073733756289	7.71699089440494	7.44956137461324	7.97154355395077	7.77873424411784	8.98071082890019	8.57326847767598	8.82432235099862	8.43379405875492	8.2240016741981	8.94895120044142	9.24769020855928	9.46352437327118	9.31401670390136	8.86789646399265	9.40023904489449	9.15380533607904	9.27868175755934	8.55458885167764	9.21261797257263	8.68369645430652	8.54766574835342	9.17816685478444	9.47694867324594	8.99520183149718	8.06574462512514	10.4013915448035	7.84682549373131	8.65434602841951	8.61983481103874	9.82727600682919	10.0289834697209	10.5658636964542	8.62469312047364
BCLAF1	5.40599235967584	6.456149034648	5.8703647195834	6.7839804136838	6.84297883178833	7.07574653806091	5.81506301719287	5.52669484554198	5.8923910259134	5.78659636189081	4.94485844580754	5.41953889151378	5.12101540096137	5.37155886261196	5.94953493301701	5.62058641045188	5.83289001416474	5.00898878322726	5.1333991254172	5.94719858426206	6.63517394667492	6.14771372235215	6.54843662469604	7.48864353985378	7.22013644739608	6.9518675043269	5.71973105674985	6.35931031689044	6.98527271425345	6.41447383643093	7.17592374206376	7.10433665981474	6.66817586897014	6.61323695471633	6.19967234483636	6.29645740737124	6.53915881110803	5.55151601762801	6.51412226017071	5.95652136333312	6.14212339924232	8.84243206238707	7.02362130324137	6.01364537665752	6.09316928062867	6.11406504360769	7.59024270806259	8.78760223866973	5.95378904059665
SON	6.92243574023315	7.33628338786443	6.89845023280787	6.97269265400426	7.96058121135347	7.71080643369935	6.97842446544086	6.87897051015108	6.97039353791468	7.5668151540109	7.46188866443282	7.31560245663795	7.29278174922785	6.51254295509686	6.52356195605701	6.20554891117303	1.58496250072116	7.10013667128545	7.24792751344359	8.05690861832325	8.22544846861074	7.78920757534734	8.26209484537018	8.38413617244761	8.9469062744564	9.36654078784534	9.31854280970272	9.32260419973808	9.17866485100647	9.59935499142002	7.41700858678878	7.36194377373524	6.43462822763672	5.3819754785573	6.70182625841205	7.92540608314137	6.94251450533924	6.99548451887751	6.3327079336406	9.11997860965488	8.39498137134697	10.7389451234012	7.83148460045717	7.87709390919652	6.086792256554	8.79325214301876	9.37198786120615	9.64968371244333	8.37999343922978
PXN	7.68860001099912	7.71011763204345	7.81570350334807	7.91587937883577	8.71596199025514	7.8008998999203	8.58458674995959	9.06258586651126	8.14159627838382	8.54882190845875	8.11478344724985	7.83162393682075	7.31469652565629	7.91468410532839	7.43796008833447	7.83478704933734	8.38586240064146	8.72212443691394	7.95710204156229	8.0911708900279	9.86170728658586	9.76038729931084	9.17766868660239	10.4058860250496	9.19623326086959	9.2667865406949	9.69453201009184	8.87897051015108	9.65874703743501	9.14006285569821	9.55343730575441	9.5894638929561	8.97699364608239	8.98128185405741	9.3566720442121	9.3019533951261	9.15810471969659	9.61599738997567	9.40258575823259	9.15810471969659	9.19708396889231	11.009037786982	9.30600926827702	9.38201439966109	9.44929105030381	9.74160518187712	9.64486752511412	11.0496171552751	9.27047287801259
KPNA2	9.41023933077602	8.05311133645956	7.50303064564116	7.80219321694183	8.22689381357139	8.96231765494231	7.90026304356897	7.76884595975339	8.10643207781693	8.20261362014849	8.43337679337504	8.00337736020232	9.7047682393626	7.93663793900257	8.11945993445933	7.89663514130291	8.18636189125299	9.02735313393009	8.14771372235215	7.79571500650173	10.6780719051126	10.3488387861119	9.82129566123649	10.4573808790725	10.4080112298839	9.39489136644259	8.54997714277182	9.33158878453407	9.65570959551851	9.35799178363106	9.30172481316556	9.77462235898556	8.67277890037074	9.16766902750194	8.65284497300198	9.17816685478444	9.88980813694009	9.26865895502767	9.24531501039208	9.94485844580754	5.84080813019789	8.49989769564337	7.10510184012994	6.38435897195683	6.30059966218595	8.08528655000536	7.95552204973439	8.53530648561243	8.10320386734952
ATP6V1B2	9.64042571374791	9.2962279528911	9.59264390276162	9.13519623665344	9.19278595925113	9.19327893552139	9.02292258905563	9.12412131182919	9.33360262826828	9.2001629739997	8.69034724996876	9.67366241747894	8.77280941016073	9.17841587438304	9.36391571653872	8.90418300324503	9.60455322907904	9.85143673596168	9.55516428014005	8.81826260830447	12.0343863120408	11.8846284448513	11.1998563503262	12.2929255055221	10.9344280406268	11.8792003179474	11.8405419127364	11.6500644352102	11.5556436285981	12.2854022188622	11.8577477820375	11.8240040509332	11.8724440305956	11.7001362347422	10.9362698576022	12.2528428020844	11.2811186449965	11.652844973002	11.5186531556734	12.1200110206639	10.1055549918854	11.6951673802866	9.78026580164058	8.83182341773399	9.39380014611223	9.7058638911041	9.83421503976071	11.0834593821012	9.14714894627086
TUBA1B	11.8512024624965	10.9299241142741	11.2205597113102	12.0462372958982	11.7854524681585	11.3131097762959	11.974737224089	11.6903472499688	10.8831778477521	11.527965641134	12.1712706385963	12.4881162895001	12.1415324183019	12.565292520581	12.0948694327187	12.0426853722194	11.7315736018061	11.8576700359625	11.5703775417188	11.6620452387858	14.0330788061306	14.2721777785825	13.3500137262075	14.2306659603623	13.9630224885863	13.7244179260585	14.2108615600218	13.6850334500723	13.6231842017807	14.0622822939123	13.2987785809557	13.7834382374861	13.9317716864868	13.5292475213452	13.2766042542589	13.882977321587	13.8663033551968	13.3427969461623	13.3511739041786	13.7788574197884	12.3149711960745	14.2493949700869	12.1893118663869	12.1762199081285	12.2790446504113	13.6252179693213	13.2887219127826	14.1878778310698	12.985224675808
RBBP7	9.3774274607011	8.85704791648716	8.77544567410286	9.0948694327187	8.9357543858214	9.53857696192052	8.842664621825	9.1009251010569	8.98953642056108	9.26138977325015	9.37460481919094	9.11113567023471	9.91931028423605	9.45717564469693	9.42206476617281	9.45820152473794	9.03974158460541	9.17866485100647	9.16012353414655	9.01290383323064	10.8715972656139	11.0376842162277	10.8601558346234	10.4626045152564	10.5690960952621	11.0173652052927	10.8316239368207	10.7408769787812	10.8475272028097	10.7417197729639	10.8066301722242	11.0697182757183	10.9166259222112	10.9394322928786	11.219350056235	10.8395974830212	11.0977687934186	10.9414878326699	10.921989660856	10.8440780280631	10.3663222142458	11.9527521656243	10.4243447771629	9.99375926362149	10.2382375298792	11.0840509733888	10.7953172690916	12.5433267110181	10.5381986340712
SDHA	8.19031854794182	7.80671071796524	8.21771541135067	7.57288966842058	7.20554891117303	7.37851162325373	7.84235034341381	7.04439411935845	7.6006563078263	7.97498811199193	7.8856963733394	7.96347412397489	8.24887634283713	7.97211821838414	8.22496636500027	8.18239435340453	7.99548451887751	7.69209237542757	8.28955784835356	7.59693514238723	9.55093913189921	9.94924309625241	9.54997714277182	8.4667902378031	9.4155305236831	10.4505926814274	9.99520183149718	9.69957245328727	9.84501953018979	9.59935499142002	9.4129931728179	9.71424551766612	9.72911086723005	9.76636326246046	9.76768789934074	9.84611717333673	9.85112436288675	9.54766574835342	9.87513498111762	9.87958324961278	8.73658796440492	11.3064149127422	9.0448776690374	8.776952769639	9.16144180862672	9.28313698237433	9.62993212602535	10.6657977899319	8.29059949548453
RPS29	13.1411332287339	12.1721149325331	12.7018912198026	12.1239273881726	11.8745203490747	12.1162139828563	12.2294797742362	11.964124230651	11.5256186819652	11.8082402332594	11.9849168359515	11.9931860790071	12.6715189528845	12.4095500481399	12.1289609508557	12.6786881592966	12.3206313409481	11.91071767372	11.9222870624321	12.1149460795693	13.9252206157698	14.0501887675964	14.2638413520242	13.7019886564042	13.741340576508	13.8525782746374	13.4067497671153	13.5266092710029	13.4893336954903	13.5083395113816	12.9840089487378	13.3146398860771	13.791346063373	13.8830537157936	13.505600690714	13.4329202711376	13.9456084346879	13.295008363676	13.2200306120117	13.5325629142856	14.3297052561132	14.6773452674345	14.4842501826919	14.1576864088106	14.4623552860792	13.9762329457259	13.981567281903	14.6534105150871	14.1792093376169
DAP	7.76420813013995	7.92659251005107	7.95710204156229	9.02375435329942	6.82017896241519	7.01903466936434	7.99378756313484	8.53177132541286	8.77346892790519	7.39231742277876	7.69766263347052	8.57969306345875	8.71870410567489	8.842664621825	8.47126876417358	8.6077001881372	8.54766574835342	8.72178276845979	8.43837603039902	7.68790052248075	9.48784003382305	10.0115068203967	9.63026712502677	9.51372759595244	9.46291119976579	10.3027531469016	10.1689227818529	10.0946055653122	10.0219515909625	10.1948799460175	10.7512929882225	11.0580593897952	10.6928769937125	10.3124292062506	10.117902789094	11.1150436501617	10.5539172282634	10.7490313820402	10.7025190291533	10.168546769938	10.6301943057737	12.4382824538895	11.2890275178148	10.5560078269376	11.0521672465118	11.491722847148	11.1481651298088	12.3765079946717	11.1205878148275
ARF4	9.7399493361685	8.60102789702112	8.56414948998573	9.0331476517817	9.26842503609066	8.65427799526124	9.68106267695319	8.72007321139177	8.58308276750293	9.0930213465869	8.93545974780529	9.13005568234283	7.34695688937888	9.39296133934419	9.24388801221353	9.13519623665344	9.58890198640921	9.21819994369474	8.75988818322183	8.29278174922785	11.1632722870681	10.5453506448223	10.528844767426	11.9050484810665	11.6741481213552	10.4912518481272	10.5835529304665	10.5805412364177	10.5002443665888	10.6463786995434	11.1312782235384	10.9485132459607	11.1452953349336	11.0082885477911	10.8856963733394	11.5731737846865	10.9254802634145	11.1002023902259	11.7077904955288	10.521207816224	10.791521075361	13.035180559269	11.4113097169556	10.7162878893021	10.6694963163814	11.3761091059445	11.0691140617739	13.0181671369621	11.8361490042455
COPB2	9.14210705730255	7.87958324961278	8.12515513132229	8.48864353985378	7.96866679319521	8.40130620600602	8.04766925139131	7.7515440590891	7.89056829030659	8.59768014371589	8.0703893278914	8.72758015616773	7.7292808460274	8.60991744529631	8.66782118057477	8.74079267227768	7.97096866052181	8.17292748960384	8.40641761982361	8.53838296003212	10.196725060786	10.2619773572769	10.353698209048	10.3434078222978	10.5318687751776	10.2699448316634	10.1512702887902	9.8989036490939	10.0213964413488	9.68580001974489	10.6494358294746	10.6952282914958	10.3235051802769	10.3427413991398	10.6829068258398	10.7996863613313	10.4111931787717	10.6778957841284	10.8177031918573	10.1569678938821	9.56259542148516	11.6630821676162	10.0068870564812	9.52543859075271	10.0242947430175	10.7847984071518	10.7102123617739	11.9045217303155	10.1117095034924
USP9X	7.2240016741981	7.85174904141606	7.63589946594638	7.94836723158468	7.43295940727611	8.02790599656988	7.37764435839991	7.34340782229781	7.63589946594638	7.91886323727459	8.44997398581035	8.26912667914942	7.87098112422465	8.0666274090952	8.04984854945056	8.16691625156997	8.22207035524718	8.41869594960205	8.12463831417871	8.0948694327187	9.4801843236987	9.61268423328404	9.79976729566921	9.29324171895624	9.7900226112658	9.89299809305507	9.59451122769341	9.93457547254568	9.81458246590628	9.7921395522779	9.91483356868422	9.7983097824546	9.72638847927111	9.32912359629157	9.60009874451853	9.77643303244473	9.28447711781042	9.75304956741379	9.88782986169403	10.2725131517219	9.04123476715382	10.4524986576928	9.12500527340981	8.39056021535736	9.24205224491202	8.9983647706449	9.52936222461678	10.3388143639821	9.49453361661738
PFKL	6.71011763204345	7.17292748960384	6.92124588858559	7.60510907383293	7.32282949762889	6.16992500144231	7.33539035469393	7.6560672737256	7.59916899321943	7.31015831794782	7.76354436429392	7.70804925170222	7.30286736097287	7.30469355747101	7.22593041117105	7.32822611878773	7.4254257345907	7.46352437327118	7.27332938656167	7.41953889151378	9.45594362494581	9.407905043961	8.78757612086964	9.10118781525974	8.94251450533924	9.27658971572526	9.36325870170799	9.56338696616201	9.46250227259726	9.87375169060862	9.16992500144231	8.94515117078387	9.23816586275513	9.18512320736055	8.92094827227904	9.39016895620018	9.1168637576909	9.00842862207058	9.14338321398982	9.49105137636412	9.41882031450372	11.10171966504	9.55118337501505	9.91296416287041	9.57072855433289	9.89000885634372	10.071944967901	11.1640143915174	9.63752511763545
LGALS1	10.8515928971396	10.6791281797474	11.2082343583398	10.1414685553931	10.4353577299664	9.85937948254043	10.843921051289	11.4190121105385	10.8371548408435	10.6647139318162	11.9998238790157	11.5316251384226	12.1871974020622	12.1342979608596	11.5016879328677	11.9015834501941	11.6229669447905	11.7600545744383	11.4200128299908	11.55818151986	13.406577060067	13.644104131678	13.3905048650799	12.7130857431078	13.2159424534751	13.0136018326835	13.8379333895366	13.3458764575291	13.320814648647	13.4052744488064	12.8951776344627	13.1703319543603	13.2431888626768	13.5552122221535	13.568264919752	13.4437594449113	13.8266875068218	13.2879143427181	13.2963857067663	13.3928003871444	10.9917414931377	13.1552514852271	11.8594726668519	11.858027633222	11.7336678622102	12.9113620250185	12.5682981759682	13.7132361368605	13.1955782919743
GPX4	10.1242505797869	10.393390457444	10.4568677383803	9.78985964091365	10.4798812895563	10.0940776856719	9.88493364794976	10.3797032618009	10.4282554740547	10.4179579711954	10.1620136104563	10.0915676162894	11.1394234482327	10.4403501192006	10.4697435551924	10.6719832720919	10.5423547937764	10.652307222468	10.757889990325	10.9013948946489	11.5922234213594	12.4109547758891	12.7785494608911	11.0256932736808	11.7599713812289	12.4451959475801	12.3928540398729	12.2721923616446	12.2254785947379	12.0606959316876	11.3567820686195	12.4241137880433	12.3039804745667	12.5285273669469	12.452550135634	11.5690486124165	12.5728659895393	11.4754294603839	11.0773498296216	12.1739269319998	11.2216777399666	13.0191545877104	11.8341510301058	11.2272910297144	11.5274721188738	11.4419741186233	11.1905099232414	12.1834523969385	10.9383813684409
THBS1	3.32192809488736	3.67807190511264	3.03562390973072	1.8073549220576	1.72246602447109	1.76553474636298	2.40599235967584	2.56071495447448	1.58496250072116	3	2.56071495447448	3.10433665981474	3.12101540096137	1.76553474636298	2.88752527074159	2.88752527074159	1.67807190511264	2.10433665981474	2.40599235967584	2.37851162325373	5.12101540096137	3.8972404255748	3.8073549220576	4.10433665981474	4.03562390973072	3.88752527074159	3.98185265328974	3.23266075679027	4.32192809488736	3.92599941855622	4.47248777146274	3.78659636189081	3.36457243229586	5.27426166125705	3.36457243229586	3.4594316186373	3.63226821549951	3.51096191927738	3.39231742277876	3.41953889151378	7.0179330398605	11.4809971509009	8.33801875577753	8.47514975087177	7.06252110971666	5.28358105460384	7.39305575627807	10.2090390187064	7.91299109951095
CSE1L	7.92777796208234	6.45779126025604	6.78267065867701	6.90327934205614	5.99322146736894	6.85174904141606	7.27146302790437	6.56071495447448	6.82017896241519	7	7.52042224852645	6.75087443965685	6.73606362787181	6.87159726561385	6.33806779754262	6.57893871309339	6.74146698640115	7.25171909260596	6.87897051015108	7.06716542701711	8.84077792359505	8.42500604148493	9.29370154208073	9.73131903102506	9.52552080909507	8.89269459141497	8.81057163474115	8.88722061546838	8.67171796512923	8.74852832105729	8.75254790584714	8.8703647195834	8.02458563827827	8.35535109642481	8.98071082890019	8.62643913669732	8.58270652678079	8.93957921431469	8.81410175449819	8.31786479839195	7.64174109185203	9.99921081033579	8.57413936168181	7.67828322191709	7.7070001393712	8.67873744826141	8.3196811518736	9.5699619082598	8.32942412645428
TUFM	8.25361115194717	8.5909612413426	8.74517009086102	9.52982094652869	8.67171796512923	7.93487029119203	9.08454267364192	8.46147944728616	9.1398071267175	8.84737060090548	8.3671963100259	8.82049810743162	8.44169925684027	8.886611111851	8.85953478638265	8.59879692486382	8.3151495622563	8.38672474079917	8.81089291189221	8.70908381255034	10.5017376852615	10.6197614632984	10.4293021187908	10.8098484994545	10.5184564558243	10.998519915068	10.9754897569458	10.8896560581922	10.9138617799726	11.0098286173681	10.9971794809376	10.7062369831308	11.5460262671987	11.6330406213347	11.4490454446142	11.2816982500988	11.3008673081133	11.2443638351205	11.2764152418927	10.9701058906122	10.2768920870601	11.9740058161081	10.0808574909064	9.79047557214132	9.90026757274261	10.4443730453675	10.2965032938883	11.4753990598029	9.78429130583905
PSMA7	10.0512089409148	9.38909352190447	9.63008507000212	9.9237731513984	8.84893585552457	8.04220656012069	9.1532986828549	8.57364718749332	9.03837033173068	9.16791986555194	9.11997860965488	9.65749710044411	10.5635776349049	9.67472192428853	9.5233659243914	9.58458674995959	8.76420813013995	9.09169983413681	9.32305476034165	9.01290383323064	10.9599295058003	11.3301325915822	12.0967151544885	11.8236458793972	11.838613044197	12.6264847677773	11.1933405457125	11.2764152418927	11.604553229079	11.9748089107991	11.8796598237505	12.0216046474885	11.6342665342034	12.1884033974082	12.2545267269053	12.0492699944095	12.6364886818177	11.5451092744179	10.891479945971	11.8593794825404	10.2528191540597	11.8430063219045	10.1811274040238	9.86833797474702	10.175774077139	10.7349889883416	10.7855750715925	11.880566917974	10.3192656707285
POLD2	7.37503943134692	7.80154670335678	7.37503943134692	7.93191939010004	6.20359271420771	5.20163386116965	7.22496636500027	7.11165734626313	7.04984854945056	7.67030217007853	7.17891378466957	7.04984854945056	7.19377174339668	7.1568415245884	7.56909609526214	7.17692111164436	6.98071082890019	6.04439411935845	7.21819994369474	6.61323695471633	8.60510907383293	8.84109254469343	8.72962074355304	9.72536625789564	9.48220292629595	8.86573327085176	8.46474993900329	8.8073549220576	9.03121873061072	9.12515513132229	8.95971220517869	8.7128708676899	8.90689059560852	9.16842141085193	9.03617361255349	9.17067620949932	9.12850993750829	8.9915218460757	9.07815080773465	8.74011804283313	9.19159719380081	11.0736127345787	9.04628641505204	8.87093490301091	9.1185284444555	9.51243628969132	9.65317827769945	10.0022383848235	8.57756100608117
CPE	7.65892551149237	6.82908844400489	7.39145842004967	7.2278565730605	7.53138146051631	7.44045394382303	8.0869323411374	7.21237478756727	7.39917109381982	7.48058827023386	7.46025109894385	7.33091687811462	7.5461227588578	8.40429006444484	7.86789646399265	7.73335434061383	9.2309811116465	7.36806987653208	8.74045539698897	7.83983364841731	8.49505552836802	8.27705487614873	9.7633783751042	8.60547951806167	10.3227168530814	10.19697089789	9.94324739590155	10.2230363379019	11.0977029635247	9.63771166947682	11.4707097080854	8.61470984411521	9.84486265583082	9.8923910259134	11.0761475280225	10.6227839661561	9.73148874987014	11.30514974563	10.4284648637563	10.4564570943753	10.5403314936501	12.5293695457926	11.1327374816028	10.0352939874727	10.3340274139241	11.061384694656	10.8406992575986	12.6548552800338	11.2714747001471
PGD	8.13134253912326	7.90508609876177	7.00562454919388	7.57364718749332	7.74416109557041	5.81762325751143	7.9242186797485	7.1261882105221	8.28586454703185	8.23744899563932	7.17692111164436	7.75755668893945	8.2803068064537	7.80606622608903	7.74079267227768	7.81121411751324	8.02624677264819	8.02569327368077	7.82718389581953	8.09064175191785	10.2115233170914	10.1489849313875	10.6108402976536	10.3937122122773	10.4713703874639	10.072534599723	9.71904650392994	10.2358945604857	10.0588035177956	10.7533839115731	9.89527232248018	9.73420153955819	10.1132212434796	10.1363503414542	9.8743666501409	10.4426325366836	10.1487307791732	10.0053438419178	10.1333991254172	9.9294063697715	8.19420527512194	10.3296842363487	8.40195038914404	8.19957910642973	7.55039280077599	8.93184258610839	8.83343724861493	9.75266330345513	7.9442728176116
COX8A	9.98242322677588	9.75655632252409	8.95099323197964	9.83083207388804	9.80767691626514	8.30012372456901	10.0428905287681	9.78985964091365	9.97713679189199	9.89860138740394	9.53838296003212	9.72587745912023	10.4700487260113	9.61415768679232	9.69278983497265	9.94851324596068	9.89405984627402	10.4842187084332	10.2747275727873	10.048214384608	11.7651203098197	11.7549292462077	11.8311488712193	11.5675758685241	11.7169480380459	11.9348334421558	11.481093044404	11.7656590541141	11.8605438540552	12.1239273881726	11.5685261979445	11.9725131674415	12.1256717633926	12.4490196432704	12.0904101929541	12.3499999089439	12.8992436178162	11.9942473524409	11.6539198731194	11.9279260751199	11.5714445449779	13.0855637450958	11.6584569699936	11.0054631491838	11.3534611399465	11.6298893352244	11.5699220467043	12.6632690025718	11.545524406512
PGRMC1	9.1974624464606	8.39231742277876	8.15532422905059	7.29370154208074	7.42877889133759	6.07895134139482	8.34385193344212	6.57893871309339	7.74011804283313	7.41700858678878	7.04984854945056	8.94982671075911	9.70908381255034	8.63589946594638	8.95739229305525	9.24245960116527	8.22929950871093	8.11530380615212	7.95011842950258	8.00618579994629	9.08108392868763	9.24792751344359	10.5357613779867	9.07868454619464	9.19155278109168	10.2378074737231	9.68158981722124	9.50680343779565	9.76088624278491	9.91139198784346	10.3657756353263	9.88325423134128	10.7957150065017	10.539643506238	10.7528823662731	10.9453706755452	10.9851303734669	10.0980320829605	10.6885125934791	9.43650334601291	8.65790434170959	11.184137694267	9.57072665719696	8.37645969972822	8.68357716038771	9.92906455658779	9.61783842256114	11.5739500837869	10.1657109924849
EIF5A	7.88752527074159	7.97498811199193	7.97096866052181	6.76553474636298	7.99378756313484	8.01122725542325	9.46577044908396	9.23673177213915	8.15380533607904	7.44542875923832	8.16239132875691	6.66959375118833	8.25550073314839	6.39403389536778	8.01122725542325	8.45368218587218	8.6748984331333	8.14465824283188	8.23074100262691	8.55420510515565	9.74483383749955	9.51550273533396	9.37872835803081	10.777994969164	10.5322585084253	10.0726685733536	8.85704791648716	9.84705734609134	9.85906882469236	9.22617132209102	9.26772305162742	9.0930213465869	8.5274770060604	8.76619759730084	9.49044979387953	10.199058823653	9.41235813720898	8.93781516880342	8.61985314739117	8.92510932390122	9.03817001973079	10.5577030140378	9.10446771264136	9.346068223981	9.24309303791606	10.5443752603095	10.2008005425696	11.085386147186	9.61464175613543
ITGB5	7.58871463558226	7.71699089440494	7.84235034341381	7.36282052553426	7.51017075115177	8.26912667914942	6.77610398807316	7.67948009950545	7.84297883178833	7.47897180503294	8.18289089274548	8.08746284125034	8.07788386443832	8.4757334309664	8.33851355532181	8.42122329922514	8.22351908679073	8.1853710292354	8.20212382383046	8.33762190199251	9.13750352374993	9.73707830031375	9.55458885167764	9.05853297020161	8.81217730551445	9.05120894091477	9.89542381038297	9.20310325023664	9.19204617885329	8.94544383637791	9.18908325799488	9.66604642940879	9.71973105674985	9.08401109845503	10.00253376109	8.93545974780529	9.59972691589769	9.36588496767757	9.78871833269046	8.98099636973059	8.73073844162338	10.4141672523028	8.56900492681818	8.20032484501476	8.80920862427109	9.15993691233536	9.66306704182302	10.7198764823879	8.45719206452144
MGAT1	8.54650866097081	8.66817586897014	7.90327934205614	8.75421943313514	9.02458563827827	8.06931549454008	8.50223511485679	8.35491051158679	9.17692111164436	8.95971220517869	8.30560578958543	8.84203599652491	8.5808238499628	8.28909670241999	8.08587075533461	8.65463602852797	8.88325423134128	9.4643415327611	8.51254295509686	8.50024436658881	10.0911708900279	11.0751448440663	10.3714499594195	10.3582116228758	10.5749718895325	11.0913031442372	11.1051227982635	10.8537773806386	10.6748984331333	11.0535865436392	10.8109732200022	10.7688459597534	10.5492070893557	10.6184772738334	10.6770148565557	10.9343543190171	10.6488069497258	10.9362698576022	10.7681843247769	11.1013848195215	9.1621647096438	11.1376123877874	9.21787290221278	9.11967780075433	9.35795880485484	9.34910426801738	9.63078039648992	10.9181998623723	9.32241492231615
ACLY	6.52825874275841	6.56071495447448	6.67666233485797	7.32553033156756	6.68229237143083	5.93310047493137	6.52199295640167	6.25927248703759	6.3819754785573	7.63226821549951	6.33985000288462	6.36806987653208	6.94485844580754	7.11478344724985	6.80348537559595	6.75888943272096	7.08214904135387	5.69209237542757	6.59842476052772	7.02347715183043	8.20799043323296	8.17791779219584	7.90327934205614	8.78070379396761	8.87498134765377	8.89056829030659	8.79928162152192	8.73741636593706	8.7045953476324	9.51451681645401	8.48421870843316	9.07333825495173	9.19105921453166	8.65105169117893	8.24840200614343	9.17916267538715	7.45450493755737	8.36194377373524	8.60028462289809	9.24579036296339	8.59374965098665	10.6343391482079	8.87490759777947	8.38117520093413	8.92104351617717	9.83788491497279	9.46186616050596	10.8626373575588	8.77285228797698
SRSF7	8.48381577726426	8.34872815423108	8.87958324961278	8.82400405093315	7.83352263642478	8.1106138055009	8.70113315484797	8.46923479366766	7.84172158112846	8.40002551791402	8.45038647903429	8.17941152317403	7.86727873970966	8.01346225980656	8.29737486052832	7.63372181264101	7.73944309777245	7.82336724004624	7.96347412397489	8.25597274199961	10.3246306152672	9.60640521269779	10.2613897732501	11.204204310741	10.6558884457067	8.89178370321831	9.45820152473794	9.95434173602491	10.2715797460826	10.0285967770671	9.97871045910636	10.1283810506506	9.61783475018439	10.3402952104305	10.3294600064694	9.43691970822096	10.1162139828563	9.55113145277411	9.91184135555956	9.59954096564405	8.66276805242238	10.2246167391149	9.66918093679774	8.93583392777014	9.34176786817544	9.53923055625486	9.16348866880581	10.7834075421735	9.43530146720099
CDH1	1.92599941855622	3.16992500144231	3.08746284125034	4.31469652565629	3.82781902461732	3.43295940727611	4.01792190799726	3	4.02680005934372	3.71149490665009	3.05311133645956	3.36457243229586	3.60880924267552	3.41953889151378	4.7279204545632	4.77610398807316	2.58496250072116	2.03562390973072	3.6667565918848	3.8972404255748	5.11270013274936	5.40599235967584	4.67807190511264	5.46923479366766	3.39231742277876	3.0703893278914	4.05311133645956	3.41953889151378	2.29278174922785	5.45285896471381	5.18189764310839	5.28540221886225	5.56376827845203	5.52356195605701	5.32192809488736	4.60880924267552	4.85798099512757	4.85299758761332	1.76553474636298	4.44625622988956	4.47389728460058	5.524985131146	2.19202999808301	3.52132718507228	5.59287259318711	7.15083381132624	5.93281237940043	7.21405678876242	4.78146463298515
PJA2	8.60288440871842	8.70632333327543	9.12360412414095	9.35645197022176	9.14771372235215	8.72349030214343	8.32957212576538	8.89845023280787	8.49944729748518	8.33226037817218	8.33762190199251	8.96981818594658	7.91528186586766	8.80283944093511	9.09169983413681	8.61875255353673	8.7515440590891	8.73978060977326	9.03452387533439	8.39059890555246	10.2748440271637	10.3275526440812	10.6803595235137	9.61930295541569	10.2949653005091	10.7128708676899	10.5128392065181	10.3621630116417	10.5480512380126	10.0837452373945	10.5871211704757	10.6493460062923	11.2453150103921	9.99774402605963	10.4727923624152	10.8759029031248	9.80606622608903	10.7158762151107	10.7309795334259	10.6962720839259	10.3666609892114	12.4718250640169	10.753216749179	9.96013229018821	10.21087829785	10.6452801481638	10.4990485977339	12.319068049392	10.316338106913
COX7C	10.6661352188381	10.7372473430277	9.94119436337655	9.73555602391153	9.49445561358736	9.3203492836165	10.1260591160707	9.85237344958027	10.0858707553346	9.89739170697177	10.0749442236232	10.3268788548384	10.2253279578108	10.5496884209055	10.3840282145742	10.1132212434796	10.3552409628288	9.94368695159709	10.179287104646	9.91677518454036	12.4653878423931	12.7914681669989	13.0657695281131	11.5187023264456	12.0047822634596	12.180655118666	11.9314392980571	11.8392431624243	11.8418001914018	12.3036951426879	11.7296632251137	12.2742907851362	12.1064975106147	12.8538748251376	12.4548647439291	12.1798779971143	13.158294103604	12.016564568615	11.9979909451005	12.3823538336645	12.5723402182667	13.673596172461	12.4135353778033	12.0231201764889	12.2166549291718	12.0711539468238	11.6656468093404	12.8090345387641	11.8984615699519
ECHS1	8.61176256006487	8.60436789989375	8.5239539394967	8.91707366287822	8.40130620600602	8.17142702660754	8.55803798477699	8.28863540903768	8.80671071796523	9.12075627297847	8.61654884377899	9.21042783040149	9.58063544708419	9.04302728359455	9.0008450815672	8.90809234081827	8.86635165707678	9.18512320736055	9.04875931191986	8.92688896439114	10.4803863111041	10.7107203514749	11.9749164341859	10.4672998619706	11.1788515552805	11.3102151337415	11.1182273330049	11.1351320926417	11.161446847518	11.3419635161796	11.2667865406949	11.3062895853361	11.5004933604005	11.501488906133	11.7522133678651	11.47568277365	12.0060805820605	11.071328276861	10.9019227880861	11.3432967731471	10.2586366947737	12.0314599868443	10.1527158115972	10.1375675624139	10.2792739516277	10.5541187481194	10.706064267335	11.8588590928223	10.0330925755237
PLP2	7.99265514938683	9.51392494155713	10.0130434601401	9.30879406721648	9.40322510902563	8.73437091966298	9.0131830735375	9.54708732066473	9.80380823450765	8.98071082890019	8.74416109557041	8.82750149516938	9.22376040067285	9.47796059377623	8.97068112787693	9.92911043232617	9.22303633790187	9.13622215317019	9.30172481316556	8.62241793925047	9.60547951806167	10.8081597728684	10.0885232566166	11.0323212870579	10.2021238238305	10.8517490414161	11.0487593119199	10.3338262152569	10.4178525148859	10.4047158265966	10.9272594466717	10.8284538739305	10.5753501525239	11.017852331906	11.2765315601255	11.6180183575713	10.856814552503	10.9155806532853	10.1879705919842	10.7091699924758	11.4648979577195	12.9335394443271	11.3923549924729	11.0132458951587	11.1178313796349	11.4056307899653	11.6699081550039	13.0200267371957	11.4257771336467
HLA-DPB1	10.6421419713949	9.66249036391378	9.51589691430933	10.1010564641383	9.78904451289553	9.61047122754643	10.0361736125535	9.60733031374961	10.1684214108519	11.036860446673	11.3836502983858	12.2230665144404	12.1831390983445	11.8534655140051	11.4452735556406	11.5782311512223	11.9726926540043	12.2772292726483	11.2134687974245	11.5844458181895	12.8480360416318	12.6145258151538	11.1822081070836	12.6150318383227	13.7129353336757	11.8006572738512	14.0820492204393	12.8499523611102	12.8581558802084	12.4698707175453	13.0387132671576	12.6684639890969	12.4253208227599	13.5685024473367	12.7596593639602	12.4141566792741	13.6167096447741	12.9369323365224	12.3750122719226	13.0941106838087	9.83785023298455	11.1118333693553	9.71609921987961	9.25459404303314	9.70859593712043	10.6921708564612	10.7734524436355	10.8381245132053	9.97475873047608
SSB	8.33851355532181	7.88508622529017	7.30651744524982	7.68158981722124	7.4594316186373	8.3019533951261	8	7.91468410532839	7.88996019965864	7.85112436288675	7.29370154208074	7.70528679027247	7.456149034648	6.99095486039699	7.57818396809009	7.3741700760685	7.04439411935845	7.67030217007853	6.90086680798075	7.17592374206376	8.60954813899943	9.11452319739961	9.21723071622067	9.80235480007924	9.46372870653983	9.47654370621426	9.25502856981873	8.94953493301701	9.05338290258571	9.04302728359455	8.71938882094208	8.74045539698897	8.9005649573591	8.93899143877554	9.15380533607904	9.45409362036545	9.18957750090512	8.68439798363757	8.96751448080097	8.35579154675365	8.23571748778507	10.2032990557528	9.26852796509566	7.99458538094494	8.41681019202779	9.08489871947244	9.07757147806703	10.4346490756803	8.66772185219572
RAB5C	8.74011804283313	8.82273014794452	8.35314682549808	9.403012023575	7.43796008833447	7.47329987114132	8.00281501560705	7.53838296003212	9.13519623665344	7.98811658476014	7.77676200178623	8.00786824333334	7.28355142317431	6.97039353791468	8.79409089843773	8.39917109381982	9.17442639367725	8.36106648879432	7.6409679104499	7.89481776330794	10.8476837877168	10.5313814605163	10.2950801327646	10.4633200110581	10.5355669970862	11.150445438387	10.919310284236	11.2999520739264	11.1412769497031	11.22424290738	10.8170635930479	10.8161036628494	10.7304701371842	10.7949843841206	10.69366118551	11.6812823421394	11.0036584503232	11.3204056994945	10.8573590097586	11.2270743799215	7.0751475188171	9.95440135629955	8.61863510728775	8.28130414396532	6.97593965574128	9.09810316289946	8.93551868022256	9.63344210899779	9.05910106156115
GPNMB	12.2274053595454	12.070422872308	11.5368300050481	11.8981100770522	10.9957671508778	11.4652602842776	11.3945162855555	11.0245163828218	12.0236850579253	11.5769566647061	12.0979662650796	12.2217079449357	10.8547904818568	11.9783529581651	12.3450448051632	12.0847419638516	12.2316712025628	12.2017563674357	11.4814462812684	11.3396273475804	13.3290955585689	14.0282168887251	13.0198513072516	13.1097164091979	12.1120810691813	13.2268336197656	13.96820777902	13.7062693650407	13.723970182083	13.8302577013567	13.1811367238896	13.2759644201393	13.1685624390579	13.2062512720607	12.8804444744165	13.2848385560143	13.2396731083306	13.4350581575758	13.2272549236749	13.822949180089	8.96144390624199	11.0540955205507	9.19893608810138	9.05836791125208	8.94149076706134	11.2282595378247	11.3030729235181	11.7881391811407	10.4570627533442
EIF2S1	8.09908476089186	8.17042585027251	8.06716542701711	8.82368568062603	8.29691620687929	8.44003860049473	8.15886210620845	8.13031314554346	7.81762325751143	8.14923903883703	7.97899639608894	8.16842141085193	7.27426166125705	7.89845023280787	7.81506301719287	8.16087986183931	7.83541884047548	7.39746072605472	7.95826269732954	7.19967234483636	10.3203492836165	9.68492390686141	10.1283810506506	11.5431768560318	11.1615098321741	10.3037807481771	9.76238203871039	9.56453060081634	9.79262763631105	9.66106547980695	10.4875386036501	10.2024911866574	9.93014594790882	9.02264522770884	9.88264304936184	10.1743015444676	8.87375169060862	10.0777503742656	10.1261882105221	9.77132439197414	9.48492558069426	10.9052741725266	9.94688142539164	9.6082899416091	9.6652666235179	10.3028902027021	9.64613024800951	10.9833000435575	9.19829769486015
HAX1	8.63117705570398	8.96318509361413	8.56529252058102	8.51293794347466	8.5274770060604	8.0547399669703	8.80348537559595	7.43128865429159	8.55228483994351	8.76950729143624	8.26725487215199	8.68509917200661	7.48784003382305	8.51254295509686	8.51727569320958	9.26561504648446	8.37025148142518	8.92273304987684	9.09750545581802	8.92243574023315	10.2209828510818	10.5031300561522	10.7627142273006	9.93014594790882	10.6814141251988	10.8736748022327	10.5033288566267	10.6722485302744	10.5158969143093	10.6125920924543	10.7122690462047	10.6968806142766	10.974199460192	11.4518292772524	11.295137545465	10.9022243547763	11.5283075872404	10.9104178773574	10.7205007906133	10.6075152627968	11.3023304762001	12.3154892463706	10.8048408977582	10.3902549563219	10.9290586370314	10.9577260100975	10.9174690515824	11.7994556735554	10.2934601532143
NFE2L2	9.30035256032822	9.69835740595729	9.34850686501508	9.75438647939723	9.62113611327464	9.80219321694183	9.49205345672731	9.16213952754484	9.44315076472932	9.31718646829205	9.32665418847637	9.47025213736745	9.37330019660839	9.45038647903429	9.70130646195862	9.952450058359	9.66533591718518	9.46658633771924	9.51963625284321	9.55458885167764	11.2596255839288	10.8301982704552	11.1170586330879	11.3539738218182	11.4651582296643	10.634357301138	9.92585110757785	10.9182669590926	10.6113015025553	11.1734897611436	11.3334908217784	11.0445990330781	10.8581364495796	11.3106127816595	11.2705873404475	10.8380220583045	11.4444972871038	11.7123980290875	11.4850745636986	10.7963641381396	9.15061044620011	10.5004834014731	9.79236734537584	8.9324096576817	9.51388942134045	9.86942265280701	9.50549400699906	10.7105567810964	9.48932416104343
TIMP3	9.96823478389691	11.1225691922164	11.0479418437475	11.1271560508774	9.70649601806119	11.3909212835004	9.16967451180875	10.6658688341552	11.0087087298359	10.2343384486956	9.3110671022556	10.4164808809265	10.5974939294477	10.5089831848554	10.9701058906122	10.7143313898152	10.4512111118323	9.63117705570398	10.2227949028681	10.579787329527	9.83431302434839	11.8725979344832	11.6069603445103	11.9031663445984	12.6916344842892	12.298979000998	10.8814199080924	11.3583764803282	11.6617335694601	12.2712587483679	11.6082086106343	12.1800334549166	11.1820218367159	10.7054595991654	11.1768587962419	11.2152296257479	11.0535865436392	11.3499446385659	10.4439795426013	11.0719315643767	9.62133945024556	12.0591179656147	10.3213306052644	10.0978477853266	9.75554024077482	10.6901202285307	9.8491345213836	12.04569141497	10.1619380549277
MBNL1	7.98697970917658	8.05256805080415	7.75421943313514	7.70251902915328	8.02458563827827	7.07788386443832	7.43796008833447	6.75355105460065	7.3983161634002	7.78985964091365	6.66959375118833	8.10590850857116	8.02347715183043	7.40769264866568	8.29691620687929	7.70942850136835	7.73403213956493	7.57818396809009	7.47167521439204	7.40429006444484	8.53255073928427	8.14159627838382	9.11087476146451	7.73063995591679	8.73674015545321	9.31628153174622	8.44003860049473	7.49345520092618	8.30924896081662	7.63008507000212	8.46229776553889	8.10643207781693	8.89269459141497	7.6667565918848	8.63481105017172	8.81153525163608	8.11634396123747	8.4882418427773	9.14312807294381	7.93722667397948	9.02076886509457	10.766065051475	9.97448629254856	9.32835853182645	8.76000798683207	9.44785810495403	8.44698814575298	11.3089078040639	9.75987487109545
MFN2	7.68650052718322	7.89905475619441	7.44625622988956	8.10433665981474	8.09645162447759	7.34695688937888	7.66746640495737	8.08161658331465	7.86542397831313	8.02569327368077	7.9407540474748	7.84486265583082	7.92065059456398	7.92777796208234	7.38629363515099	7.90508609876177	7.70666868217975	8.27612440527424	7.92540608314137	8.00842862207058	9.66959375118833	9.80025280637239	9.82845387393048	10.1817734388088	10.0540615943425	10.3839202486216	10.1449131134342	10.177045734375	10.0567731730769	10.2318211786574	9.93428059364002	10.0499846463367	9.96130498352582	9.65445702300123	10.072534599723	10.3724297923341	8.90689059560852	10.2734459538498	10.1442758524844	10.2849397424868	9.47471386347062	11.0201743597286	8.82394038249205	8.46974355519244	8.77680805150859	9.64041486773515	9.76866404038123	10.3291123812679	9.41895731427322
NMT1	8.34207466799914	8.17542479858969	8.20408201217437	7.72178276845979	8.09222858438678	7.22593041117105	7.84297883178833	7.4245862262511	8.19327893552139	8.02513956227851	7.30469355747101	7.81442224656679	7.84799690655495	7.60584986719498	7.65176927141799	7.5630055530624	7.31831684133498	7.69766263347052	7.43962313755712	7.33360262826828	9.45182927725244	9.6207696679994	9.36916109134917	9.69174351917128	9.97125613587215	9.3040090046511	9.38887833881199	9.08507405303684	9.3306928397508	9.53488645761565	9.39917109381982	9.31129420891343	9.15152399406487	9.6637359841313	9.37677657188298	9.57118379482394	9.4966540825935	9.30765620530649	9.44086916761087	9.35974956032233	9.02472967897937	10.7503468955167	8.8155434084646	8.83407279222618	8.95695108770515	8.80023338908101	8.57169956044926	10.2970767522432	8.44949947275431
YBX3	11.6226009643114	11.3025818088391	11.796526375423	11.9991544231227	11.8444311633673	12.0826813029504	12.0631928201426	11.6207696679994	11.3002381469858	11.1774195379892	10.9937168133106	10.3679607096416	11.0263159450904	11.0921625012023	10.8033239190415	10.9748447528185	10.651769271418	10.5974008132995	10.4590217038623	10.355461221614	12.6148478504327	12.1581362854076	12.6816776552097	12.9093493462327	13.2684104148977	12.0149271019901	11.5515640810278	11.906853024936	11.9690267021508	11.9472351188238	11.9603640088778	11.7042062654681	11.6470536235539	11.7594305084008	11.8784724676438	11.6591485730202	12.1602811351169	12.0307016170739	11.9563761572497	11.4972530840723	12.3880172853451	14.1565571532	12.9930710608358	12.5725344443872	12.9853901348309	12.2146469687833	12.207548213831	13.3495438649885	12.3755417884953
IGFBP7	10.2600962453932	10.3095900369144	10.3780780559955	10.5412902526951	11.0131132685276	11.4138923283726	12.1382718001722	10.9421479203948	11.3937122122773	11.1749880814558	11.0312187306107	10.3647912711345	10.2478088658806	11.6453432024265	10.2224326745428	11.3626013875311	11.4777076801769	10.5721317513867	11.062788212762	11.0448039176969	13.9875127311561	13.2825382641004	12.7908575454996	11.6594608012298	12.9770831138778	13.0928397103885	14.2055260023428	13.233140296446	12.9034864810783	13.7662907862939	12.6386621658597	12.6329043444687	13.4083828190787	13.4614154966205	13.2996230197658	13.0870484047071	13.4111137155214	13.2897883660565	13.5665654571346	12.5582054409856	8.82960858327016	12.6026478363166	11.0801579733171	10.7287623480736	10.8589445428203	12.1628979455137	11.6405883941554	13.0249370584799	12.1338068808903
PUM1	8.58983837577219	8.89512081866898	8.35799178363106	8.22062016744785	8.34872815423108	8.10956950937069	8.57856138994729	8.39574832817903	8.00674683244059	8.53566419081016	8.15025502130218	8.14618679149074	7.59991284218713	7.89299809305507	7.75288236627309	8.17342729734862	8.30742852519225	8.31605520889049	8.41320478925258	8.21577565302028	9.66533591718518	9.98142457503897	9.63825488694451	9.65230722246799	10.0524321974173	9.49385544924082	9.55861203944637	9.40599235967584	9.52218917470063	8.85549144310187	9.61010206299966	9.92258440271366	9.98256583489549	9.23218105768664	9.70286528981519	9.94822120242914	8.90267658665114	9.73165844875181	9.92154344350897	9.33940465790782	9.57480163882435	11.1773759325579	9.72683802732156	9.42596486104805	9.49603685095351	9.90872735924641	9.41654843805005	10.668237930475	9.40800061164331
ARHGDIA	6.98527271425345	5.69488019279919	6.65248649491816	6.61765111942733	6.64817779572482	5.18982455888002	6.60880924267552	6.62935662007961	6.82273014794452	6.83162393682075	5.5453506448223	6.41447383643093	7.16591193893569	6.81890167588564	6.67383905599044	7.3741700760685	6	5.54843662469604	6.23074100262691	5.93310047493137	8.37155886261196	7.63589946594638	7.34074028063018	9.3110671022556	8.58195375084882	9.27356251172028	9.85393328867793	9.75572215364228	9.17717034634152	9.89587817867424	7.80928581019891	7.01346225980656	7.64817779572482	7.65749710044411	7.07146236255662	8.62314990022045	7.11582397743624	6.35755200461808	7.3983161634002	9.41278152533848	7.3265912756249	10.7659739191552	8.59577217156962	7.93992588959331	7.12290045121442	8.60970325915881	7.71829312047387	9.83525618070496	8.2807707701306
BHLHE40	7.88264304936184	8.53216108498321	7.43295940727611	7.6242471458362	9.94485844580754	7.68158981722124	10.5914288441863	9.47836516333606	7.6560672737256	7.4178525148859	7.06285565520599	7.91945926911157	8.5909612413426	8.18883607303053	7.71836162613835	7.82400405093315	7.25266543245025	7.71355835640479	7.89663514130291	6.78135971352466	8.20603754624659	9.83162393682075	7.17692111164436	10.3676331593982	9.82209277437953	8.2728630232019	8.78855521492886	10.3109535355187	10.5627194270493	11.4237462291148	9.211888294546	7.43796008833447	8.05690861832325	8.12825215227739	7.0703893278914	7.73199778664374	6.84297883178833	6.14159627838382	8.13955135239879	8.41151098801207	10.5805412364177	14.0003609808159	12.52109737161	11.1639892416841	11.8362437011197	10.8893138223844	11.2919764491562	12.7163757836763	10.4728329696838
NUDC	8.34163000932991	8.5980525001616	8.89572673847666	8.62168560672668	8.68685065339314	7.98925256516599	8.83035674741922	8.63444806236231	8.41911748212248	8.8999610665839	8.44997398581035	8.56453060081634	8.39531991094028	8.81538329581354	8.46188866443282	8.53060141451683	8.41151098801207	8.17242750864548	8.47370574961942	8.39489136644259	10.1761731491075	10.4171141048024	10.3278894207332	10.7970129778361	10.5594726933922	10.8851625079097	10.6650693848617	10.4783651633361	10.3091352508626	10.3187687426827	10.2217079449357	10.3523745343248	10.850811922162	10.5978663339518	10.9216178226517	10.9647018574204	10.2553827068023	10.523561956057	10.2887507462117	10.5129379434747	10.7842176795409	12.0119819565575	10.6177704820781	10.1266270452714	10.2242187858769	11.1543118114365	10.6557632529031	11.8417687478065	10.6178531119746
TERF2IP	8.50977500432694	9.25526467079968	8.78299820892041	8.50422311991285	8.77016832010343	9.09803208296053	8.74180402530956	9.11868157186106	9.00140819439281	8.72655877910498	8.77807712953536	8.60214209069798	8.65391987311942	8.38327228317575	8.36369674483899	8.43879185257826	8.80864246791806	8.84768378771685	8.73267622307331	8.43421120348557	10.4045029612269	10.6881628704204	10.9104928322887	10.3296842363487	10.4305570909968	10.5931109606313	10.3269911749008	10.1564623502796	10.2493505236272	10.0672999001533	10.5274770060604	10.6572291158532	10.0982953244613	10.3392933001801	10.5382859493041	10.270295326472	10.2354159356025	10.3713410480058	10.351160098022	9.90794217739988	10.0609660740048	12.2507158862369	10.6955937047549	10.1024875465235	10.6298574689098	10.817599276344	10.7778881536856	12.112064774447	10.372310070669
TMX2	8.39531991094028	8.37242979233409	8.38327228317575	8.78626962764847	8.18487534290828	8.04165915163721	8.61544572530479	8.22255342742343	8.18636189125299	8.28493974248679	8.08587075533461	8.13647851834917	7.63081315229913	8.00954872697226	8.35138098067433	8.19327893552139	8.41616416473313	8.42248531567029	8.37547391261535	8.35535109642481	10.4299297413533	9.762880292917	10.2001629739997	11.1077401702457	10.4293021187908	10.5588989811467	10.7987147949614	10.3429635743987	10.1006623390052	9.5233659243914	10.3429635743987	10.5456402360128	10.360298426618	10.5828946594068	10.2132257558065	10.9615943907567	10.7534674855074	10.3879096175186	10.1237334384458	10.4327506689352	10.4910313276556	11.4996964288887	9.99368851240938	9.56678091242478	10.0057227838385	10.6652470785484	10.262047851281	11.8170835848034	10.1228797497552
ARCN1	9.33650655981026	8.81985974678364	8.88691589584725	9.43066162275363	8.90929308582382	7.99604972751976	8.85112436288675	8.43170652396602	8.63589946594638	9.00646634346509	9.25053529419631	9.16465556417991	9.09169983413681	8.67771964164101	9.23481743111732	9.05717947067379	8.54997714277182	8.8008998999203	8.51609396341718	8.65212792773827	10.4647499390033	10.4031185702344	10.554876594598	10.6975757633792	11.0899800562493	10.8441565100455	10.7561392983729	10.5639588968101	10.5665297826242	10.4260550454146	10.5239539394967	10.801304186049	10.5339137011626	10.1336559926912	10.2072584103635	11.2008986050384	9.67154106671188	10.7543029586839	10.6435856590915	10.3727562554788	10.847715102659	12.5156752018879	11.0341661834842	10.2132014493926	11.0334780651828	10.7219450710648	10.8261512148002	12.1298786497359	10.644793636914
UBA2	9.08427691053149	8.96607279482021	8.5909612413426	8.48260630810786	8.77313920671969	9.46536233167222	8.65248649491816	8.75254790584714	8.9179687275585	8.16892278185294	8.20163386116965	7.44956137461324	8.69488019279919	7.73538678289534	8.05853297020161	7.89845023280787	8.01122725542325	7.71080643369935	7.79636413813963	7.5077946401987	10.063664718714	9.84313591111135	10.7603041252864	10.6465587101545	10.7871679688198	9.7563895273287	9.02956331443266	8.86696977835483	9.06339508128851	8.84737060090548	9.62296694479051	9.43796008833447	9.07253459972295	9.51254295509686	10.0320457269308	9.2223119115543	10.0161118382205	9.44852933004466	9.57591736111815	8.94104760634058	8.61378209906748	10.4882117109873	9.77290011173021	9.01621493394097	9.60262649650634	8.69585465757173	8.30640351979148	9.83147351630496	9.35386137816669
FBXO7	9.04439411935845	9.20774646687728	8.99774402605963	9.18214601963321	9.42059187677394	9.25171909260596	8.9957671508778	9.26514618231365	9.40535423432483	9.20506011054465	8.93810932621924	8.99237190701017	8.88264304936184	8.99604972751976	8.85299758761332	9	9.07280253454421	9.33002051583608	9.2803068064537	9.09908476089186	11.0991505277663	11.3162815317462	10.8668152728617	10.6501542136751	10.6294476964371	11.3185428097027	11.2956541569797	11.2848241002246	11.2831462449219	11.3552409628288	11.3479534934303	11.3177517655215	11.2843614384582	11.199304263436	11.2663180571575	11.5706147217612	11.2562086885274	11.4025857582326	11.0989532181481	11.412358137209	10.826047906031	12.5378396159165	10.6801573034557	10.1274398275972	10.5931856758605	10.9318603104694	10.892125353692	11.9323587189573	10.5082701755678
GNAI3	7.84674402324487	7.34518344718767	7.38543103719352	6.74011804283313	7.40429006444484	7.1568415245884	7.1106138055009	6.91528186586766	6.67807190511264	7.05311133645956	7.07895134139482	7.75755668893945	7.85673675611911	7.06069593168755	7.4245862262511	7.64601861092535	7.30103884990315	7.50382573799575	7.52277766952458	7.18883607303053	9.65445702300123	9.44708322620965	9.18759951253579	9.81970011247743	9.36391571653872	10.0914353863236	9.83178225726435	9.81426200943208	9.85377738063857	9.89678648618014	9.61342114814664	9.46229776553889	10.0877280181725	10.0931534312783	9.79879578382045	10.2249663650003	9.91662592221124	9.68650052718322	10.191429405281	9.57042498084675	9.0249457130698	10.5381501233249	9.2420498623734	7.84096041218898	8.50243801687887	9.57458217493853	9.1900938038904	10.0078682433333	8.84018625011895
CHD4	6.35402893805439	6.81506301719287	6.42290574261218	6.75622271284729	7.06716542701711	6.05961485629722	7.1106138055009	7.19967234483636	6.65963918701565	5.85299758761332	6.4262647547021	7.50620838930675	6.94602898951548	6.40429006444484	6.41278152533848	6.8801957289431	5.18189764310839	5.94485844580754	5.82781902461732	5.14159627838382	8.10276309662559	8.00674683244059	7.61838550225861	7.53216108498321	7.47897180503294	8.64853734589263	7.96116025813664	8.12360412414095	8.16641418264516	8.27052894238072	7.87282875953489	7.40854204229686	6.9898202201176	7.34872815423108	7.40854204229686	7.48944659862258	7.53838296003212	7.22881869049588	4.72246602447109	8.11790278909403	8.33856703700115	10.6135316529179	7.75071368473541	8.19998146065533	7.13496017262534	8.90385473847657	8.81720432911716	10.24097016757	8.2531241838296
HTRA1	12.2217381492724	11.6524864949182	11.9823519174295	12.0256240713764	11.5046700437738	11.8028798203253	11.7377543523603	12.1570942521078	11.5699979725277	11.3581017074408	12.3209979330579	12.3703059793019	12.267869326561	12.7968507952672	13.0480610867092	12.8382190805023	13.3468322654521	12.5112584955023	12.173364830849	12.067636028167	13.4464371758469	14.5688467928858	13.4527045584375	14.1051227982635	13.3860645578674	14.4201444519417	14.103287808412	14.3419357268866	14.5176816893692	14.5927781973866	14.2158666374772	14.1981150255887	13.9761702819345	13.3803122422834	13.2863989293517	13.9936460600166	13.5984363921165	14.0403582234374	13.6392954823935	14.4597069647266	12.6874631698716	14.7108548526935	13.5761063811041	13.6628352414502	13.6749977098692	14.4812507501198	14.6633968815988	14.765394887339	14.5476838204824
LRPAP1	7.76884595975339	8.2350568627071	8.20310325023664	8.32822611878773	7.37937836707126	6.44625622988956	7.29553937040683	7.59618975614441	8.25550073314839	7.44708322620965	8.19327893552139	8.68685065339314	8.70597790168252	8.50382573799575	8.60880924267552	8.08746284125034	8.50462039240355	8.68790052248075	8.16390121381454	8.27146302790437	9.37699356745245	10.9328052943593	9.64132926174569	9.62753388447279	9.17042585027251	10.3884478763171	10.2694773727559	10.5481475943353	10.7746223589856	10.4488390209423	10.78275255321	10.7711592955569	10.9770652207626	10.8722901102881	11.0771495155897	11.0012674367908	10.8551020622351	10.8627923111104	10.2206201674478	10.5146154386669	9.3033515282145	10.9259994185562	9.31628379479549	8.75182185992443	9.53843146295	9.99826603368829	10.16227802365	11.4912518481272	9.36194377373524
ITPR3	5.29645740737124	5.81506301719287	4.73876783680019	4.01792190799726	5.28169825009883	5.27052894238072	5.43295940727611	4.8073549220576	4.5668151540109	5.56071495447448	5.52669484554198	4.73335434061383	5.01346225980656	5.85299758761332	6.14974711950468	5.44294349584873	5.53915881110803	3.71149490665009	5.3037807481771	5.23266075679027	6.34695688937888	6.60733031374961	7.09908476089186	7.24317398347295	7.40343816300828	5.79181407116183	5.82527683005487	6.23457795978457	4.73335434061383	5.65248649491816	6.59842476052772	6.08321336824898	5.79441586635011	6.72109918870718	5.62351574149055	6.40087943628218	6.4093909361377	6.43629511983936	4.24792751344359	6.50143914515887	8.17411674780706	9.09909528379325	7.3158016851341	6.76799901259541	5.62315575441113	8.42926445275303	8.81225433278177	9.6205589198119	8.08555743825474
PITPNA	8.71561885907482	7.52277766952458	8.17442639367725	8.59842476052772	9.00506308001346	7.93781516880342	8.36413465500805	8.68964860828881	8.31424334674856	8.59245703726808	8.04548665635946	8.01122725542325	8.52943055414615	8.29416121869475	8.25077213159993	8.29278174922785	8.73707830031375	8.68018368159249	8.86511461945253	8.3264294871223	9.84752720280967	9.83904628004057	9.17816685478444	10.4831103768181	9.8193807908646	9.88569637333939	9.82161455934585	10.1089164402179	10.1456774551956	9.95826269732954	9.80638850801618	9.91886323727459	9.71183901995903	8.9047851297316	9.21310421964191	10.4922537893029	9.39874369193819	10.2419831496943	9.61581352518973	10.1097000877335	9.04945924147392	10.3919524091115	9.19035312084247	8.80775418418252	9.44767837015942	9.45578338507302	9.03551944251187	11.1205035783751	9.30493079331593
IDH1	9.74382460692961	8.65391987311942	8.72451385311995	8.53644150496738	8.3151495622563	8.62899225714273	8.06069593168755	7.86046625851717	8.98156728190301	8.68544963843391	8.37590826307501	9.05419729438881	8.82400405093315	8.651410525913	9.11582397743624	8.57288966842058	9.23385930719641	9.52179671141179	8.79668859446415	8.50422311991285	10.6029771716209	10.9083926207737	12.539691966796	9.17567429189613	10.5304063370991	11.1062357616157	10.5096760506563	10.2985208571259	10.212009933182	10.8633345175159	10.7098592466141	10.8503431341673	10.760969383257	10.7704987208929	10.969890117492	10.8255153511831	11.2049378845065	10.5675758685241	10.5313814605163	10.6877255973467	9.55083142100969	11.3503535892309	9.75927902766442	9.43819926967408	9.37236231407189	10.0817763413615	9.90607734766961	11.6837008399244	10.0474647733184
SEPW1	9.2001629739997	8.91856512898944	8.80992886572143	8.59768014371589	8.41700858678878	8.58871463558226	8.49825086752783	9.0601554952546	8.32327998788732	9.20603754624659	9.25053529419631	9.43504513127809	9.80429238744274	10.1291541991369	9.36128586004707	10.117902789094	9.35777191088189	9.57705110973515	9.81762325751143	9.69540230935265	11.183077050948	11.2594490462857	10.4184851371459	10.0074478163914	10.4959549330567	11.0967810294704	11.6017243689016	11.2796686126706	11.2691266791494	11.2306809691275	11.344850683943	10.9619560681736	11.2401354126049	11.7833666140741	11.6946190636469	11.084874808699	12.1275430052939	11.0369977742674	11.0122054959108	10.9849880186352	10.0272010595541	11.6680916383716	9.79565494706471	9.3505812250498	9.9790821661339	10.4207813325281	10.439082856809	11.7465269173731	10.1164739279094
SLC7A5	4.21723071622067	7.92243574023315	5.57288966842058	8.12153351734003	7.39231742277876	6.41447383643093	9.12282799480767	10.25903704109	6.61618123133188	4.50462039240355	5.66959375118833	5.56376827845203	5.06608919045777	4.03562390973072	3.36457243229586	3.53605290024021	4.43962313755712	5.75221336786514	5.34695688937888	4.57288966842058	9.67630972700068	7.21819994369474	7.05419729438881	11.2259906426726	9.85782552392306	7.12205144771389	7.50937914891469	7.50620838930675	7.33539035469393	10.3707963675747	7.12101540096137	7.14771372235215	7.54303182025524	7.48139582415413	5.73063995591679	7.21626083716506	6.00898878322726	7.0574502721839	6.77214959078454	7.05961485629722	8.92794680973176	11.1557732618815	9.76040559695273	8.84649018184784	10.1966758883379	10.0007465142212	8.73926080845536	9.89281144710534	9.03983478249073
AMD1	8.51017075115177	8.22062016744785	7.16691625156997	7.28632672709055	7.90026304356897	7.4797802640291	8.09011241966429	7.38801728534513	6.8008998999203	7.3819754785573	6.67666233485797	7.41531924814038	5.97269265400426	7.08746284125034	7.51412226017071	7.32102612859297	7.10956950937069	7.42122329922514	7.47897180503294	7.16188768237689	9.71647653405453	8.20506011054465	8.80832068916333	11.1144581276009	10.5852442495827	9.3371758685863	8.89542381038297	8.77445763956529	8.81057163474115	8.75588902600854	9.19795382761006	8.63444806236231	9.13852780142227	8.88782986169403	8.94515117078387	9.65374077870657	9.00393948568806	9.23888237384058	9.28470844869216	8.77346892790519	8.51360128059708	10.7484947774206	8.71737140303668	7.77263788615104	8.17381702722187	9.48406560784529	9.16049166315144	10.4130778231166	9.20662613172767
PSMD1	8.72314895704758	8.0427537609772	8.31741261376487	8.57288966842058	8.32687885483841	8.37025148142518	8.96520709119934	8.03177011416067	8.30924896081662	8.94719858426206	8.90116859546033	8.6006563078263	8.22255342742343	8.71527564626461	8.57326847767598	8.76950729143624	8.2240016741981	8.52630360620646	8.5018371849023	8.71011763204345	9.99506046703272	10.120237877342	9.97828144734499	11.1712393589597	10.8148227615581	10.668441828053	10.4406615706552	10.240791332162	10.4573808790725	10.5766732925166	10.7375853690464	10.4703538322916	10.3141300297756	10.0317701141607	10.4650561678312	11.1812765146531	9.95985707589637	10.6648916692861	10.8166636997502	10.6699480041161	9.16212945458217	11.4896472934884	8.90032343138174	9.0951543553213	8.92992411427405	10.2497534547961	10.552938016931	11.1213910538839	9.31955471375645
CREG1	10.2669036378128	10.9210226821117	9.15228484230658	10.1440208692669	10.0434374703122	10.846900693174	9.86015583462336	9.41616416473313	11.0656180843828	10.0998737655825	10.0133226734254	9.75805661214661	10.4279413325095	9.75238064655289	10.0149968192946	10.0593444608244	9.93531240622921	10.5788443915582	9.65588844570667	10.2122531796909	11.8171835394257	12.3394324959968	11.6006098524467	11.0599527793871	11.8049376720519	11.4589704563252	11.461325960926	11.4868852888072	11.640561282028	12.3417411868463	11.3315887845341	11.4926543710189	11.289327293812	11.4286218860911	11.4868852888072	11.5901191741072	12.0838781740489	11.7368246990989	11.7720670921403	11.5951175882698	10.2043265989412	12.1075146089355	10.7888488136222	10.2207048017847	10.7669594995708	10.8019588892423	10.3666282080139	12.1248450632534	10.5576647267149
CSTB	10.0834793273318	10.1228279948077	10.433376793375	10.2180788258639	9.55266909751427	8.99237190701017	10.2887507462117	10.0133226734254	10.3185428097027	10.4923539451599	10.1089164402179	10.8752885982227	11.0962539453742	10.5150098601145	10.5684311931675	10.7063233332754	11.1414046896572	11.5127898355056	10.4697435551924	10.2376879909254	11.9985904297453	12.407028711757	11.8002932582234	11.9880455562767	11.4706080382445	11.8681280424261	12.9326023226765	12.5980292306991	12.5401038158294	12.9851303734669	12.5046948688182	12.6917435191713	12.0815167255509	12.4504380323957	12.1849063282938	12.8471356661717	12.7132146529985	12.8247201273503	11.9526684554894	12.7546787638225	11.0685095946732	12.3459706812255	10.9482942188545	10.8915331081063	10.6517244331081	11.1839516728831	11.6666678406904	12.7078293119136	11.7550461231062
PCNA	7.82591279878497	6.36106648879432	7.13442632022093	7.71973105674985	6.98754825895374	7.76884595975339	6.95303237725324	6.00450139223494	7.19475685442225	7.50462039240355	7.52591226074335	8.0746766862945	8.70632333327543	7.43462822763672	8.00618579994629	7.50064273606281	6.88386515450979	7.36806987653208	7.63589946594638	7.29278174922785	9.32237886665822	8.52982094652869	9.13211410258272	9.45265308600623	9.69748888805682	9.04766925139131	9.556697634918	9.06312539345879	8.92510932390122	9.66941659209916	8.82145511910246	9.36937923530375	9.22062016744785	9.55899461569918	9.71630503984442	10.263738674845	10.1153038061521	9.95405087008826	9.32530545508968	9.27519333390221	7.55269983369905	9.13590932594763	7.76499761376402	7.46184774794107	8.00172907038385	8.07081863753328	8.73172632271578	8.73115268718387	8.18777764258277
RRBP1	6.7292808460274	5.95884267524324	4.97727992349992	6.79441586635011	7.13852780142227	3.01792190799726	5.0703893278914	7.01122725542325	5.60880924267552	6.21140163741847	7.55612281784117	6.33449676839042	6.76818432477693	7.09592441999854	6.29829173062012	6.59544398458948	7.0703893278914	4.24031432933371	6.72109918870718	5.90448409790142	8.3371758685863	8.3789450602529	5.18586654531133	8.28632672709055	7.61323695471633	8.42206476617281	9.28401434473801	9.06258586651126	9.04248018649247	9.33293165932003	8.07146236255662	7.25077213159993	7.61985314739117	7.33985000288462	6.5909612413426	8.09908476089186	6.44790974874208	6.84799690655495	7.67101024127845	8.86418614465428	7.60595354791785	10.885825996563	8.83908723378953	8.82576655079987	8.64914478206795	8.96872150514335	8.70357486446828	10.8413048751541	9.389938880673
TNFAIP1	7.21819994369474	7.3819754785573	7.90327934205614	7.75822321472672	8.59432460392485	8.00898878322725	8.92094827227904	8.8414070971946	7.99491908871511	7.86418614465428	8.55727222306003	7.97670731184688	7.64385618977472	7.6906964439777	7.57818396809009	8.1168637576909	8.18636189125299	8.02403150151675	8.11478344724985	7.96231765494231	10.5058115539196	9.29874994724805	9.59413795601193	9.62406432950941	9.36282052553426	9.48401725691557	9.93487029119203	9.60843965255159	9.75020450927987	9.88523878649593	9.8860013506243	9.85237344958027	9.8589134706793	9.61691636257881	9.99180525537646	9.96650545190574	9.58759001940925	10.3889859343701	10.4779605937762	9.70528679027247	9.01715917083406	10.4560052509274	8.66053435052668	8.39380229077296	9.01022876631383	9.60286214473427	9.66784069070281	10.8483882095601	8.79968312386329
HDAC1	8.11478344724985	6.90568784852686	7.36282052553426	7.78724960846791	6.98185265328974	5.95884267524324	6.41953889151378	6.10433665981474	7.48623167798101	6.43796008833447	7.55074678538324	7.01234519041983	6.66959375118833	7.32822611878773	7.18982455888002	7.53760669149529	7.38801728534513	6.95070169008901	7.33449676839042	6.74011804283313	10.0030962153041	9.33337900662312	9.73335434061383	8.4858293087019	8.19623326086959	8.42710328715284	8.81506301719287	9.15886210620845	9.13416959007684	9.39167321868639	9.07921808726613	8.98099636973059	8.95099323197964	9.5808238499628	8.78594281939225	9.104074518442	9.08640164588003	8.66391384211598	8.9646296667206	9.03809592468451	8.7758769036926	10.7691022617577	9.31275818852589	8.81098285667496	9.3444179769472	9.33410565027311	9.18266995384205	10.5591763038854	9.35695148979778
DDX3X	10.7375853690464	10.6199448256577	11.0721996112057	10.7742929013361	10.9919469391518	11.2562676691304	10.6917435191713	10.8515148186636	10.8165037113895	9.97584796800678	10.1510165388922	10.0036584503232	9.84924870276441	10.0417960232317	10.2856334014668	9.99633224882505	10.5985178106126	10.0434374703122	9.75772334925742	9.18437948621294	12.133623886783	11.492904678121	12.3228013373166	12.2508905357233	12.3056627849451	11.8209766926212	11.3822997890096	11.6391145631794	11.6786441498693	11.6441717448023	11.3008673081133	11.2284579716439	11.2629757012279	11.1799712738058	10.7926276363111	11.2344582092104	11.0226452277088	11.6482676916678	11.2578003190688	11.5814359894544	11.080804206263	12.3771969711609	11.787584282733	10.9101480073554	11.9823126957866	12.4039014468121	11.8686798211998	13.3469153492661	12.195473715423
LGMN	9.91199111369962	9.49845034143632	8.02735313393009	9.17392693199981	9.04766925139131	9.04848687399234	8.39231742277876	8.63734941083314	8.49185309632967	8.20847824221171	9.88462844485133	10.5763898646565	11.2656150464845	9.45162325154114	10.3111806600534	10.2092096465574	10.519734525725	11.2056710854578	9.63662462054365	9.9990134454472	11.5233169123127	12.372375374627	10.6262565979432	11.2543790928203	10.9898911612845	10.3489494095096	12.7580982645954	12.3766951901291	12.1582625413458	12.733968609439	11.6335856001081	11.7768442324022	12.1547231917824	11.8520222532417	11.3290114421312	12.4185905472246	11.7468501830981	11.9934691615992	11.7930749016628	12.6514329501207	9.09041680944026	10.4786179617108	9.73600441661169	8.78719735962534	9.55119491303705	9.85828877869288	9.43655956192746	10.8549540699459	9.5736604405365
PPP1R7	5.90207357931074	5.6667565918848	6.43295940727611	6.77610398807316	4.96347412397489	5.3819754785573	5.17791779219584	4.60288440871842	3.47248777146274	5.70873904135958	6.48542682717024	5.86294724802092	6.08321336824898	5.0746766862945	5.27798474729977	5.94016675048282	5.34695688937888	5.35402893805439	6.03121873061072	6.57591736111815	6.95652136333312	6.35049724708413	7.80799883862303	6.99548451887751	7.88508622529017	7.00112666545428	7.18982455888002	7.07146236255662	7.20945336562895	7.06716542701711	7.3019533951261	7.27519333390221	7.55918586578773	7.0703893278914	7.82845387393049	7.62497817956904	7.88935185259465	7.85735900975864	7.30651744524982	7.14159627838382	7.30802041876821	9.41805498419237	6.73964561444792	6.97443753507103	6.83944316741342	6.88865802388917	6.35585672198048	7.39299567348963	6.01711573278722
PLS3	10.0380959246845	10.1988133421073	10.6770148565557	9.7486960275429	10.4692347936677	11.1208858427878	10.0971103592687	10.3142433467486	10.6549939729637	9.95535930524299	10.6624013498745	10.2930117524234	9.88432317717332	10.8103306299171	10.9045593617479	10.5862768582385	10.2714630279044	10.1267044728432	10.1381437825102	9.91229058335111	12.0338359276599	12.5311864885529	11.912440294869	10.7793910595359	11.1820839295107	11.4526530860062	12.1009251010569	11.6111631565653	11.6593269974141	11.2072584103635	11.9189004964794	11.55818151986	11.7603041252864	11.8014254497988	12.1511434194201	11.6010278970211	11.9143103791804	11.9469062744564	11.9823162614345	11.5769566647061	10.5966836175823	13.0401235891685	11.6585105252956	11.2008924763294	11.5198917484135	11.7711758060488	11.4796186084694	13.1045250445098	11.817695198622
ERP29	8.57326847767598	9.71373017740671	8.98185265328974	8.8376279331714	8.52864945231825	8.84768378771685	8.75788999032499	9.23768799092536	9.64511799597576	9.19893608810138	9.46597446450407	9.71458897559915	9.4708621994137	9.37677657188298	9.67224853027437	9.29897900099797	9.33873638257392	9.5630055530624	9.60102789702112	9.45594362494581	11.0573148777827	11.8430181032225	11.2099406802902	9.93693233652239	10.0544686561955	11.5162417325879	11.8061065152673	11.916961740738	11.5759173611181	11.6786881592966	11.8351424658961	11.9564124601407	12.0540615943425	12.5373882906914	11.8406992575986	11.5830827675029	12.1258654527318	11.6018636229395	11.6117625600649	11.5987504095718	10.5014092877506	12.5137275959524	10.9517363972453	10.4936653451368	10.8516319347931	10.9110773471404	10.9856071598323	12.3843007926524	10.6142681351642
CTBP2	8.2635039567056	8.39874369193819	8.68580001974489	7.85984534392145	7.27519333390221	9.50720000048118	7.57742882803575	7.38715571766298	8.79148851659858	7.76022094646651	7.79311555527435	8.19327893552139	8.63372181264101	8.0389189892923	8.01959072835788	8.03452387533439	8.20554891117303	8.30924896081662	8.6387978999517	7.99661471481536	10.3658849676776	9.8808079483628	10.5519965795861	10.2013888174254	9.51333282374013	9.84345001845874	9.19253940793191	9.13288525362516	9.4448078446426	9.01847839596593	9.64529816394863	9.75555526197214	9.62662165235837	9.36347773989878	10.3973537607134	9.10800164646591	10.1427452767515	10.0993478104032	10.005764882353	9.25006150271721	8.00281501560705	10.0417139018333	8.737835457321	7.71522072463713	8.00186415471629	8.24955437345993	7.70262291607825	9.32862332145017	8.68472057261478
SNRNP70	8.30833903013941	8.85673675611911	8.8382584817133	9.20359271420771	9.24982454861618	7.9898202201176	9.24460168773681	9.89254281664855	9.22037832769523	8.992088609014	8.95011842950258	8.17990909001493	8.45162325154114	8.41235813720898	7.94016675048282	7.90809234081827	9.05148086534133	8.95274124718649	8.7488637145357	9.13878375725385	10.9291844223788	10.8941356558976	10.442217820176	10.4843194236443	10.4162697445232	10.6635581042173	10.6065902803705	10.9469793574604	11.1272205504881	10.9885426822402	10.3917806060132	10.8907202729289	10.2563266473223	10.1704258502725	10.1632722870681	10.1070862722873	9.63317688532919	10.0212576205605	10.3974607260547	10.9591325767897	10.2385719293935	12.0651266241238	10.3245518633885	10.0947111180662	10.6392412090115	10.6539109189268	10.6631044111417	12.5162392698924	10.0804977813657
RAD23B	5.75755668893945	7.59021276140836	8.36632221424582	8.43128865429159	9.01931272565139	8.84893585552457	8.92154344350897	8.60991744529631	8.91318861950889	8.78594281939225	7.30560578958543	8.75722331053453	7.67313237214536	7.91109233158713	8.20701432017753	5.67525138605026	8.23266075679028	8.97928227641106	8.21577565302028	7.8703647195834	10.3478427936382	9.45738087907253	10.5349836971965	10.4303480047586	10.9341331315823	9.11426290059405	9.16188768237689	9.35027622907667	9.28540221886225	9.33427328530719	9.34961297182452	9.23912113181231	9.18264264443705	9.24460168773681	9.02928722696825	9.60973280396492	9.2994369994275	8.85580287214591	9.39124358942744	9.13903966768306	8.57139619123603	11.2618481093225	10.4995668859279	9.94694866304966	10.1693112245708	8.72226108164229	8.13094630954521	10.8539644682641	10.1705635532237
SRRM1	7.4245862262511	7.60288440871842	7.27332938656167	7.22593041117105	7.77807712953536	7.7045953476324	5.8703647195834	7.66959375118833	6.21916852046216	8.15936680974374	6.90327934205614	7.30833903013941	6.84549005094437	6.29829173062012	7.28169825009883	6.98641093525204	6.60880924267552	6.70597790168252	7.16087986183931	7.47329987114132	8.26819107921981	7.93310047493137	8.0746766862945	8.59954096564405	8.69418374333315	8.99943633715208	8.67348575733779	9.06285565520599	9.18908325799488	8.8860013506243	8.24507727535967	7.9086928382425	8.25077213159993	7.42290574261218	7.87221314397577	8.31605520889049	7.12308675098106	7.55765515472542	8.44211412241923	9.14440332719541	9.23798906862607	10.1841686954991	8.73024934294372	8.49396349725046	7.91772413168902	9.24983639724559	9.37628604162982	10.7043186777608	8.79337571126475
NDUFB8	9.81137469350994	9.09143538632361	8.90749159334305	9.36325870170799	8.49745269597724	7.48944659862258	9.14261765544658	7.94192792470872	8.86201737686988	8.42164409404827	8.80477637795583	9.50541460934675	10.4995469552092	9.76619759730084	9.4038641766068	9.94602898951548	9.08214904135387	8.7323370447384	8.99237190701017	8.89845023280787	10.9016965716934	10.9903876518027	10.9754181040594	10.0915676162894	10.919310284236	11.4423215104798	10.747102028266	10.9380357924879	11.2203783276952	10.921766569434	10.845097960973	10.8036468140833	11.4845711809158	11.7404975607124	12.0205285921901	11.6145258151538	12.0200423685319	11.2406720962397	11.0816831513175	10.8178630472636	11.1471413126474	12.8068677692274	11.3025532505169	9.94053090278041	11.1442376078746	11.0079733309279	11.2894713947181	12.0583164955908	10.704716374019
ARIH2	5.96578428466209	5.98413359454098	5.71973105674985	5.41278152533848	5.73063995591679	3.59693514238723	5.54843662469604	5.63226821549951	5.44625622988956	5.91647664443772	5.48220292629596	5.58796498888268	5.58195375084882	5.35755200461808	5.12515513132229	5.83541884047548	5.79701297783614	5.97269265400426	5.79960542245267	5.86294724802092	7.83352263642478	7.24031432933371	7.60510907383293	8.59916899321943	8.08799314636232	8.44584255388934	7.34251918966061	7.24887634283713	7.7839804136838	7.54225804976692	6.88996019965864	6.7279204545632	7.34784279363816	7.6667565918848	6.22881869049588	7.31560245663795	7.03232128705788	6.88752527074159	7.30286736097287	7.79895774790043	8.0269604728032	9.09054913279224	7.44682690804738	7.80100987696471	7.03282818021312	7.8559647886846	7.78376438600278	8.87968432661618	6.77516909263269
[truncated: 12,074 more rows]
[truncated: 19 more columns]
