# Supplementary material for: Immune cells with senescence-related transcriptional signatures orchestrate the inflammatory continuum in osteoarthritis synovium: a single-cell and machine learning study
Source: Front Immunol. 2026 Apr 17;17:1774722. doi: 10.3389/fimmu.2026.1774722 (PMC13132789; doi:10.3389/fimmu.2026.1774722)
Supplement: Supplementary file 4 [file Presentation1.zip › raw data and R code/raw data/dat_gsea.csv]

	Mast cells	Monocyte_Macrophages	Dendritic cells	sample
GSM1332201	1.18755245494773	1.37788849056773	0.698862947858196	GSE55235
GSM1332202	1.18081063008169	1.42065283282636	0.737023451290541	GSE55235
GSM1332203	1.1500606196641	1.33283003009526	0.69478191252596	GSE55235
GSM1332204	1.17046468296265	1.33633689285425	0.816289948075428	GSE55235
GSM1332205	1.16106606031653	1.28052513358554	0.770798736873625	GSE55235
GSM1332206	1.20012588353193	1.22800977885468	0.717727018696456	GSE55235
GSM1332207	1.2092556215865	1.26628138421749	0.780539819065148	GSE55235
GSM1332208	1.19756545386468	1.18018346831323	0.794204051673669	GSE55235
GSM1332209	1.16232807775036	1.42627221690969	0.665471524620984	GSE55235
GSM1332210	1.16489000868352	1.36558531562757	0.658464471025811	GSE55235
GSM1332211	1.10139581526079	1.38827349740732	0.540850407625758	GSE55235
GSM1332212	1.17405373415237	1.47569107837459	0.658364761419939	GSE55235
GSM1332213	1.1082935611223	1.41195480585798	0.615050809376614	GSE55235
GSM1332214	1.1243708902005	1.42175838996809	0.59483731320633	GSE55235
GSM1332215	1.17522574803059	1.4436166095194	0.651381305385672	GSE55235
GSM1332216	1.1587391468092	1.48827450470775	0.61173275938047	GSE55235
GSM1332217	1.17325916698147	1.44633871191167	0.597296247454694	GSE55235
GSM1332218	1.12765901730521	1.50055843889701	0.701572070741011	GSE55235
GSM1332219	1.17784804007756	1.44167963681221	0.559933521243296	GSE55235
GSM1332220	1.08604544958874	1.4390403564095	0.500558438897012	GSE55235
GSM1337304	1.12652338762469	1.29428430483999	0.702906026969599	GSE55457
GSM1337305	1.0972033518227	1.44651180267888	0.59538234904144	GSE55457
GSM1337306	1.08388779677527	1.29614596332823	0.452176922694806	GSE55457
GSM1337307	1.14976064828658	1.26036248127313	0.942138314613244	GSE55457
GSM1337308	1.21258213153809	1.31596488628607	0.798868688687109	GSE55457
GSM1337309	1.12375999166603	1.39186652546283	0.557656361496092	GSE55457
GSM1337310	1.02837916485045	1.42378547587314	0.508766843718301	GSE55457
GSM1337311	1.14054264335542	1.42231780748403	0.776914377681687	GSE55457
GSM1337312	1.11490113207148	1.41517691222721	0.767516387686273	GSE55457
GSM1337313	1.13445079184188	1.44342973076027	0.839410046410821	GSE55457
GSM1337327	1.12493823160824	1.39242146151548	0.590890892691153	GSE55457
GSM1337328	1.11613550889503	1.37458717118999	0.59120929294577	GSE55457
GSM1337329	1.11493143114284	1.41120904314955	0.584438845768116	GSE55457
GSM1337330	1.18593867550499	1.37355800357212	0.627322712688531	GSE55457
GSM1337331	1.12726735076529	1.33139330810836	0.476139265695747	GSE55457
GSM1337332	1.09994538736987	1.44874016153459	0.658146928213432	GSE55457
GSM1337333	1.17376849108215	1.4024932639261	0.579996400751947	GSE55457
GSM1337334	1.13565651849316	1.41034888303018	0.620838274404885	GSE55457
GSM1337335	1.11888345921644	1.37758759072616	0.523511256753259	GSE55457
GSM1337336	1.05369549039806	1.45217692269481	0.596470832832165	GSE55457
GSM2183532	1.30438420949056	1.23662372775887	0.571494256156569	GSE82107
GSM2183533	1.25335419737552	1.10724655158618	0.568692812481985	GSE82107
GSM2183534	1.43873171687286	1.41702120354504	0.962667766732916	GSE82107
GSM2183535	1.35787544557048	1.47739122974573	0.89771156577947	GSE82107
GSM2183536	1.35501504018352	1.49308848165024	0.933870244388556	GSE82107
GSM2183537	1.32938738693883	1.33994295191713	0.810507991736449	GSE82107
GSM2183538	1.39729603489238	1.48763685000346	0.8482752090588	GSE82107
GSM2183539	1.30956832697163	1.20319061012288	0.800963076636591	GSE82107
GSM2183540	1.40846163502529	1.55285752135536	0.974301811445257	GSE82107
GSM2183541	1.41713039365729	1.48900014525987	0.901727029647081	GSE82107
GSM2183542	1.41126385873966	1.55446555743582	0.9195858290621	GSE82107
GSM2183543	1.4562260573906	1.56869281248198	0.91691858884564	GSE82107
GSM2183544	1.40404573580768	1.55546357250503	1.01340266253798	GSE82107
GSM2183545	1.36075033619276	1.45466945016142	0.901838097322861	GSE82107
GSM2183546	1.30998615803183	1.27006654186902	0.641437837122159	GSE82107
GSM2183547	1.44761300028613	1.54881726970882	0.996147616970835	GSE82107
GSM2183548	1.47203524406115	1.44678767253585	1.01647582013246	GSE82107
GSM5176138	1.28965504005928	1.0563356196888	0.46175298058139	GSE169077
GSM5176139	1.24857087729221	1.13305709917768	0.383797792109557	GSE169077
GSM5176140	1.28192091671119	1.08852397567691	0.406517690218603	GSE169077
GSM5176141	1.31254568074167	1.18795782167428	0.381838710183722	GSE169077
GSM5176142	1.29723267091783	1.09738178092275	0.420762317341074	GSE169077
GSM5176143	1.28054767814245	1.20478660020838	0.792558438211015	GSE169077
GSM5176144	1.21532045907367	1.25469854234515	0.418116876214218	GSE169077
GSM5176145	1.18591876592519	1.20065524283556	0.312545680741666	GSE169077
GSM5176146	1.25894531540985	1.21875716239792	0.431092676665847	GSE169077
GSM5176147	1.23417329499331	1.21526747209262	0.379085383715518	GSE169077
GSM5176148	1.23985856454895	1.2041343436722	0.325434564362636	GSE169077
