# Supplementary material for: Immune cells with senescence-related transcriptional signatures orchestrate the inflammatory continuum in osteoarthritis synovium: a single-cell and machine learning study
Source: Front Immunol. 2026 Apr 17;17:1774722. doi: 10.3389/fimmu.2026.1774722 (PMC13132789; doi:10.3389/fimmu.2026.1774722)
Supplement: Supplementary file 4 [file Presentation1.zip › raw data and R code/raw data/Dendritic_cells/GBM_importance_Dendritic_cells.csv]

features	importance
MTHFD2	16.4377399324294
CXCL2	6.52237260342872
`HLA-DPB1`	3.58947239429125
PTGS2	3.03968593716641
ANKRD28	2.85699058587875
LSP1	2.33090682736754
MAFF	2.17963048209969
NFKB2	2.16493925394314
CD58	1.80575162815876
SAT1	1.25818716850812
IL10RA	1.18947410046652
PPP1R15A	1.12252150205091
CFLAR	0.897338044068619
SPAG9	0.831352906043561
BID	0.814960107517556
LPXN	0.641835722545643
STX11	0.640812495241063
CHMP1B	0.557131924804648
SRGN	0.526092493128411
NFKB1	0.430259607408244
GPR183	0.422320577795673
TNFAIP8	0.341101502227291
PLAUR	0.288242962441369
PLEK	0.210183434579861
CPVL	0.147565772170389
CSF2RA	0.136476616296123
REL	0.132686592637135
PHLDA2	0.098331635510364
NLRP3	0.0934895133200689
SERPINB9	0.0846014243624207
RALA	0.0831602234061227
CYCS	0.0774628127552661
BIRC3	0.0659356624469423
TNIP1	0.0551539611160069
`HLA-DRA`	0.0537338093980615
LGALS2	0.044488655526275
FNBP1	0.032273424187332
NFAT5	0.0260303794219679
PTPRE	0.0237251009768109
HMGA1	0.022074209578743
SERPINB1	0.0214348087257921
ALCAM	0.021059999789491
TRAF1	0.0190236733642425
TNFRSF1B	0.0161489620367545
INSIG1	0.00896736562525992
BTG1	0.00891563282189045
PDE4B	0.0081298975407431
`HLA-DQA1`	0.00804583359010813
CYTIP	0.0060273802324073
IL10	0.00263175743720382
KYNU	0.00254771343336867
`HLA-DQB1`	0.00187468992179558
FCER1A	0.0017353452554752
ARL8B	0.00104667694908138
CD86	0.000861209867815016
NAMPT	0.000365272973721047
IL1R2	0.000292013780902652
PPIF	0.000230075423228438
MAFG	4.20802446164931e-05
IL1B	3.7625108346321e-05
CD48	2.23342989563019e-05
CFP	1.7796776596864e-05
BCL2A1	1.1375026218542e-05
PMAIP1	7.47638807413277e-06
LYZ	5.79648581593874e-06
ETV3	4.59690437936237e-06
G0S2	4.21052531799337e-06
TXNRD1	3.65311356108388e-06
RHOF	2.68862208693299e-06
FAM49A	1.6787149862284e-06
PHACTR1	1.0232016776084e-06
GLA	8.17999434248049e-07
MAP3K8	4.17744130978273e-07
BAZ1A	3.14730023093811e-08
ATP13A3	2.06525878621847e-08
CLEC10A	1.79167571996214e-08
TES	6.65919241985168e-10
`HLA-DPA1`	0
CXCR4	0
STK4	0
OLR1	0
EHD1	0
CXCL3	0
ATP2B1	0
EZR	0
CREM	0
IL1A	0
LITAF	0
TMEM123	0
DNTTIP2	0
TGIF1	0
PTPN1	0
IRF8	0
