# Supplementary material for: Immune cells with senescence-related transcriptional signatures orchestrate the inflammatory continuum in osteoarthritis synovium: a single-cell and machine learning study
Source: Front Immunol. 2026 Apr 17;17:1774722. doi: 10.3389/fimmu.2026.1774722 (PMC13132789; doi:10.3389/fimmu.2026.1774722)
Supplement: Supplementary file 4 [file Presentation1.zip › raw data and R code/raw data/Dendritic_cells/RF_importance_Dendritic_cells.csv]

features	importance
MTHFD2	2.16638534154818
PTGS2	1.30794679505477
MAFF	1.29597558248672
IL10RA	1.23804167349952
NFKB2	1.00200754942708
PPP1R15A	0.952073700851555
CXCL2	0.948336147728884
GPR183	0.751989183738865
BTG1	0.716237823196717
CD58	0.682475537779856
LSP1	0.639487979341029
SAT1	0.601941175073911
MAP3K8	0.593795950974296
`HLA-DPB1`	0.566420917585028
ANKRD28	0.543648938167233
NAMPT	0.503213687981574
CPVL	0.496000187837679
`HLA-DRA`	0.446230985918901
SPAG9	0.404028204825466
`HLA-DPA1`	0.378568979491768
PHACTR1	0.353237152404809
TGIF1	0.349224218344045
INSIG1	0.342859213460054
LPXN	0.326738954353512
CXCL3	0.310878287124136
BID	0.310835965443157
SERPINB9	0.293458180425417
DNTTIP2	0.280678482129049
CFLAR	0.251367372729091
CSF2RA	0.249627033192288
BAZ1A	0.246766472349625
IL1R2	0.24115884689841
NFAT5	0.230209030026298
TNFAIP8	0.228799986296287
PHLDA2	0.224753586142882
LYZ	0.211366070071507
HMGA1	0.205447970122305
PLEK	0.204752100059591
GLA	0.195518855164782
OLR1	0.194231884259472
BIRC3	0.187190742983461
CD86	0.18484652951931
IRF8	0.184770659434454
RALA	0.176545703855637
FAM49A	0.165172435096442
CREM	0.155223933737388
REL	0.152032427224181
ARL8B	0.149775005216778
`HLA-DQB1`	0.145094720017375
NFKB1	0.136636878475416
KYNU	0.13261083097257
BCL2A1	0.131455366759735
CFP	0.129625944450682
TNFRSF1B	0.12942930363129
IL1B	0.128510676551644
PDE4B	0.126030410519207
ALCAM	0.119637771239974
CHMP1B	0.118621188019607
ATP13A3	0.115898603019699
MAFG	0.115130447046152
CLEC10A	0.115000317244651
CYTIP	0.112780050876705
IL1A	0.110432623313216
TNIP1	0.109502031782526
CD48	0.10748043466362
TXNRD1	0.104607073058218
STX11	0.103710274974068
LGALS2	0.10121703880822
EHD1	0.0935057442715412
PPIF	0.0934608247269282
STK4	0.0842309613315997
CYCS	0.0824195452326027
LITAF	0.0807662497040132
FNBP1	0.080312472792908
TRAF1	0.0768243303253533
PLAUR	0.0760219843451807
TMEM123	0.0753011320900086
`HLA-DQA1`	0.0752545559702338
G0S2	0.0750456530095411
PMAIP1	0.0738365232522526
SRGN	0.0704439798391037
PTPRE	0.0699634549025853
ETV3	0.0685311633811481
ATP2B1	0.0644209131779465
NLRP3	0.0634647263939901
RHOF	0.061136431124901
EZR	0.0576246292113683
FCER1A	0.056858381457512
SERPINB1	0.0511562081596565
IL10	0.0452093331505098
TES	0.0422321725812115
PTPN1	0.0358572064286707
CXCR4	0.0313087244139879
