# Supplementary material for: Immune cells with senescence-related transcriptional signatures orchestrate the inflammatory continuum in osteoarthritis synovium: a single-cell and machine learning study
Source: Front Immunol. 2026 Apr 17;17:1774722. doi: 10.3389/fimmu.2026.1774722 (PMC13132789; doi:10.3389/fimmu.2026.1774722)
Supplement: Supplementary file 4 [file Presentation1.zip › raw data and R code/raw data/Dendritic_cells/SVM_importance_Dendritic_cells.csv]

features	importance
MTHFD2	0.912466843501326
MAFF	0.863395225464191
NFKB2	0.8342175066313
IL10RA	0.83289124668435
CXCL2	0.830238726790451
PTGS2	0.807692307692308
NAMPT	0.79973474801061
SAT1	0.794429708222812
HLA-DPB1	0.790450928381963
CD58	0.790450928381963
BTG1	0.783819628647215
CPVL	0.782493368700265
PPP1R15A	0.774535809018568
ANKRD28	0.771883289124668
SPAG9	0.76657824933687
HLA-DRA	0.762599469496021
GPR183	0.754641909814324
CXCL3	0.754641909814324
BAZ1A	0.754641909814324
INSIG1	0.749336870026525
MAP3K8	0.744031830238727
LSP1	0.73474801061008
TGIF1	0.73474801061008
CSF2RA	0.729442970822281
BID	0.726790450928382
OLR1	0.717506631299735
PHACTR1	0.717506631299735
HLA-DPA1	0.716180371352785
IL1R2	0.712201591511936
LPXN	0.708222811671088
DNTTIP2	0.70026525198939
NFAT5	0.70026525198939
SERPINB9	0.694960212201591
ATP13A3	0.684350132625995
IL1A	0.676392572944297
RALA	0.673740053050398
HMGA1	0.668435013262599
PMAIP1	0.6657824933687
FCER1A	0.663129973474801
PLEK	0.663129973474801
LYZ	0.661803713527852
TNFRSF1B	0.659151193633952
STX11	0.656498673740053
HLA-DQB1	0.655172413793103
IL1B	0.651193633952255
CFLAR	0.649867374005305
IRF8	0.645888594164456
GLA	0.644562334217507
ARL8B	0.643236074270557
CD48	0.63395225464191
MAFG	0.63262599469496
PDE4B	0.623342175066313
PPIF	0.619363395225464
TNFAIP8	0.618037135278515
HLA-DQA1	0.615384615384615
ATP2B1	0.603448275862069
BIRC3	0.592838196286472
CD86	0.592838196286472
LITAF	0.591511936339522
LGALS2	0.588859416445623
NLRP3	0.587533156498674
STK4	0.579575596816976
PTPN1	0.575596816976127
CYTIP	0.574270557029178
PHLDA2	0.572944297082228
CREM	0.570291777188329
CLEC10A	0.568965517241379
TRAF1	0.56631299734748
PTPRE	0.559681697612732
IL10	0.558355437665782
G0S2	0.557029177718833
CFP	0.557029177718833
BCL2A1	0.554376657824934
FNBP1	0.554376657824934
CYCS	0.545092838196287
KYNU	0.543766578249337
CHMP1B	0.543766578249337
FAM49A	0.541114058355438
SERPINB1	0.539787798408488
TES	0.530503978779841
SRGN	0.529177718832891
TMEM123	0.523872679045093
RHOF	0.522546419098143
ETV3	0.522546419098143
EZR	0.522546419098143
ALCAM	0.521220159151194
CXCR4	0.515915119363395
EHD1	0.514588859416446
PLAUR	0.513262599469496
TNIP1	0.511936339522546
TXNRD1	0.510610079575597
NFKB1	0.502652519893899
REL	0.50132625994695
