# Supplementary material for: Immune cells with senescence-related transcriptional signatures orchestrate the inflammatory continuum in osteoarthritis synovium: a single-cell and machine learning study
Source: Front Immunol. 2026 Apr 17;17:1774722. doi: 10.3389/fimmu.2026.1774722 (PMC13132789; doi:10.3389/fimmu.2026.1774722)
Supplement: Supplementary file 4 [file Presentation1.zip › raw data and R code/raw data/Dendritic_cells/XGB_importance_Dendritic_cells.csv]

features	importance
MAFF	0.180917889432379
MTHFD2	0.14550979310417
NFKB2	0.115220226516378
PTGS2	0.108737903214771
`HLA-DRA`	0.0992023650758531
SAT1	0.0817880266103862
IL10RA	0.0743292450007328
`HLA-DPB1`	0.0593130134458026
TNFAIP8	0.0398419171583963
BTG1	0.0368842857625669
CFLAR	0.0151380233204661
CXCL2	0.0110768494954947
REL	0.00842379467077356
LSP1	0.00819715452248936
ANKRD28	0.00461430674995507
CHMP1B	0.00400594776280318
NFKB1	0.00382695420281841
NFAT5	0.00297230395376284
FCER1A	0
IL1R2	0
CLEC10A	0
LGALS2	0
`HLA-DQA1`	0
`HLA-DQB1`	0
`HLA-DPA1`	0
G0S2	0
SERPINB9	0
RHOF	0
TRAF1	0
CD48	0
PLAUR	0
SRGN	0
GPR183	0
IL1B	0
PDE4B	0
CFP	0
INSIG1	0
BCL2A1	0
CXCR4	0
CYTIP	0
CSF2RA	0
STX11	0
BIRC3	0
STK4	0
OLR1	0
PHACTR1	0
ETV3	0
TNFRSF1B	0
KYNU	0
NLRP3	0
IL10	0
PMAIP1	0
EHD1	0
PPIF	0
NAMPT	0
RALA	0
TXNRD1	0
CD86	0
CXCL3	0
ATP2B1	0
CYCS	0
BAZ1A	0
PPP1R15A	0
EZR	0
CREM	0
MAP3K8	0
TNIP1	0
TES	0
PTPRE	0
IL1A	0
PLEK	0
LYZ	0
LPXN	0
LITAF	0
FAM49A	0
FNBP1	0
ARL8B	0
TMEM123	0
BID	0
SPAG9	0
CPVL	0
HMGA1	0
DNTTIP2	0
ALCAM	0
TGIF1	0
MAFG	0
CD58	0
PTPN1	0
GLA	0
ATP13A3	0
SERPINB1	0
IRF8	0
PHLDA2	0
