# Supplementary material for: Immune cells with senescence-related transcriptional signatures orchestrate the inflammatory continuum in osteoarthritis synovium: a single-cell and machine learning study
Source: Front Immunol. 2026 Apr 17;17:1774722. doi: 10.3389/fimmu.2026.1774722 (PMC13132789; doi:10.3389/fimmu.2026.1774722)
Supplement: Supplementary file 4 [file Presentation1.zip › raw data and R code/raw data/MastCells/GBM_importance_MastCells.csv]

features	importance
DDIT4	12.7793232759439
MYC	7.74124118453222
SLC2A3	6.34314704446633
SPCS1	5.93367951375632
ZNF331	5.90461556225081
PLIN2	3.91185054880094
RPS4Y1	0.879331506693602
HPGDS	0.82202914188089
PTGS2	0.775118626668982
VWA5A	0.558806103273961
DUSP14	0.552930311236572
RPL7	0.514436267806247
CD52	0.492521814624106
TNFRSF12A	0.167993680803453
CDC42EP3	0.134256137830777
TFG	0.119060924387213
SPARCL1	0.0797503589393335
SYPL1	0.0622244976616726
VAMP2	0.0290639534069724
HSPA5	0.0168050500884981
SDCBP	0.0074257417250831
DCN	0.00558065388306296
RPL34	0.00521325152344084
TNFAIP6	0.00400633033281778
B4GALT5	0.00280775138252414
BHLHE40	0.00142358780832597
SAMSN1	0.00109361584234467
LAT2	0.000535674673677537
DUSP10	0.000434224361692826
CD9	0.000420025292444651
PEBP1	0.000418535145560201
ACSL4	0.000409196702838665
RBM8A	0.000408299148838577
CNIH1	0.000358675149273018
FN1	0.000300417868510752
NDUFAF3	0.000246582928625156
C1S	0.000238675500055672
BIRC3	0.000210790885635675
RSL24D1	9.14290021084031e-05
CPM	6.16365340412548e-05
MGP	2.10070618512643e-05
SRI	1.33373788297703e-05
HMGN3	1.19557490360133e-05
CTNNBL1	7.69708581825729e-06
CAMLG	3.71663958665354e-06
TPSAB1	2.56502597302127e-06
EIF3E	2.08648960008534e-06
GLUL	1.66146712036401e-06
SRGN	1.43506462575e-06
LUM	1.37389395034464e-06
KIT	1.3172889911787e-06
CRTAC1	1.021448428016e-06
HDC	9.12734598160123e-07
RAC2	3.69956713241765e-07
RAB27B	2.78432911694241e-07
IGFBP6	4.3464232637096e-08
PRDX1	2.61551810725657e-08
FHL1	2.0362872486348e-08
CKLF	1.72462141769199e-08
CST7	1.1026172574564e-08
CD82	1.80121312993012e-09
ID2	1.77004740882274e-09
REXO2	1.54912664097534e-09
MRPL33	1.53124932575971e-09
IL1RL1	1.34795060690907e-09
NDUFA4	8.57244863393222e-10
CD69	7.32424200052443e-10
ANP32E	5.33557781550268e-10
TERF2IP	8.22128332492163e-11
TWISTNB	6.64833819808028e-11
RTFDC1	4.57631746693062e-11
CPA3	0
SLC18A2	0
CALB2	0
RGS13	0
GATA2	0
MAOB	0
CTSG	0
SMYD3	0
GPR65	0
RHOH	0
LAPTM4A	0
CLU	0
SDPR	0
RPL36AL	0
PROCR	0
HPGD	0
RPL14	0
LDHB	0
COX7A1	0
RGS2	0
CREM	0
ANXA6	0
VAPA	0
PRDX6	0
DNAJB9	0
MT2A	0
NXT1	0
SKP1	0
TIMP3	0
MORF4L2	0
ADRB2	0
AP3S1	0
ELF1	0
PLA2G2A	0
AHI1	0
BZW1	0
ANXA1	0
OSBPL8	0
COQ10B	0
SOX4	0
PRG4	0
PRDX2	0
UAP1	0
TMEM9B	0
HMGN1	0
HAX1	0
DDX24	0
GEM	0
ARL2	0
NDUFC1	0
PSMB5	0
TSC22D1	0
ANKRD28	0
