# Supplementary material for: Immune cells with senescence-related transcriptional signatures orchestrate the inflammatory continuum in osteoarthritis synovium: a single-cell and machine learning study
Source: Front Immunol. 2026 Apr 17;17:1774722. doi: 10.3389/fimmu.2026.1774722 (PMC13132789; doi:10.3389/fimmu.2026.1774722)
Supplement: Supplementary file 4 [file Presentation1.zip › raw data and R code/raw data/MastCells/RF_importance_MastCells.csv]

features	importance
DDIT4	2.08101953727433
ZNF331	1.60382131393936
SLC2A3	1.43045822836317
PLIN2	1.20573456329585
MYC	1.17450749710742
SPCS1	1.09755620902782
DUSP14	0.912196669380487
PTGS2	0.780460532181305
VWA5A	0.778937888357825
NDUFAF3	0.622176771771591
RPL7	0.570859137886421
CDC42EP3	0.53884648870052
CNIH1	0.52443340939062
NDUFC1	0.495478954280324
UAP1	0.48102197190496
GPR65	0.413712707219387
TMEM9B	0.352120045764104
HPGDS	0.335105389457036
SLC18A2	0.322551049117075
RPS4Y1	0.305924910846526
NXT1	0.299032196921227
TPSAB1	0.283272832906037
RAC2	0.27236184461386
TNFRSF12A	0.270884352586769
CD52	0.262592292966336
SRI	0.262003777425811
CKLF	0.245502629072841
CD82	0.238839932455919
SYPL1	0.233738067532766
RSL24D1	0.232084754760114
MT2A	0.219374248237286
NDUFA4	0.215859117805
HSPA5	0.215751908357644
ANKRD28	0.214325065851514
ACSL4	0.206473062098693
HMGN3	0.201459974334884
DCN	0.195372933245255
SAMSN1	0.187912662935859
CD9	0.187498274845867
GLUL	0.179081590014355
TNFAIP6	0.178359248687033
ID2	0.160759249483004
ADRB2	0.154605284718328
GATA2	0.150622360776972
RGS2	0.147426432012934
CPA3	0.142917654564268
IGFBP6	0.142003417977069
BZW1	0.139751708903845
RPL34	0.139441509622067
DNAJB9	0.134676082633805
SPARCL1	0.127750301091514
LDHB	0.125675588719273
TFG	0.122401289523091
DUSP10	0.121313754079833
MORF4L2	0.114634974766004
TSC22D1	0.114632518778523
BHLHE40	0.113292992680594
AP3S1	0.107328411580254
CRTAC1	0.0991118959206781
PRDX1	0.0985553909207264
RHOH	0.0956099456975913
RGS13	0.0926887117539913
COX7A1	0.0922025520715843
RAB27B	0.0914996584921439
FN1	0.0892440211643912
CLU	0.0857753303341539
TERF2IP	0.0829133273432331
RTFDC1	0.0794446165383835
RPL36AL	0.0789336661301457
OSBPL8	0.0779908164553907
C1S	0.0741166329694079
BIRC3	0.0721864721980746
CD69	0.0721267797492348
PRDX6	0.0718423886270746
LUM	0.0717235843865
IL1RL1	0.0716461747803854
SDCBP	0.0688489739629699
PEBP1	0.067388599719267
TWISTNB	0.0661187594559298
GEM	0.0660982058160064
B4GALT5	0.0660551788998125
ELF1	0.0642708410751889
SKP1	0.0632721653658309
CAMLG	0.062495151081358
CTSG	0.0614838159573285
CREM	0.0601167779220106
MGP	0.0578936773222728
LAT2	0.0578763573463574
LAPTM4A	0.0577698701298705
HDC	0.0577397356266921
ANP32E	0.0573886927248998
RPL14	0.0561187615908945
SOX4	0.055444092531198
ANXA6	0.0524291532062677
CST7	0.0515423606262316
PRG4	0.0492367256363199
CPM	0.048529536258948
ARL2	0.0484623016463324
SDPR	0.0484306147558021
COQ10B	0.0479771095865974
CALB2	0.0474674812516918
KIT	0.047171248391713
HPGD	0.0468254301420718
EIF3E	0.0439468376068376
SRGN	0.0439278503075873
HAX1	0.0436809209629118
MRPL33	0.0433537046861185
VAMP2	0.0429335795783164
AHI1	0.0410263362368626
VAPA	0.0409726413849353
HMGN1	0.040236503206938
MAOB	0.0364272749067981
PSMB5	0.0361907169582365
PRDX2	0.0356801610154552
FHL1	0.0342774002609085
DDX24	0.0341508935508936
RBM8A	0.0340399063094715
CTNNBL1	0.0332329070929069
ANXA1	0.0290028275817751
PLA2G2A	0.0285836588532242
PROCR	0.025683754397897
REXO2	0.022043771043771
SMYD3	0.0212334943639292
TIMP3	0.0102464285714286
