# Supplementary material for: Immune cells with senescence-related transcriptional signatures orchestrate the inflammatory continuum in osteoarthritis synovium: a single-cell and machine learning study
Source: Front Immunol. 2026 Apr 17;17:1774722. doi: 10.3389/fimmu.2026.1774722 (PMC13132789; doi:10.3389/fimmu.2026.1774722)
Supplement: Supplementary file 4 [file Presentation1.zip › raw data and R code/raw data/MastCells/SVM_importance_MastCells.csv]

features	importance	Algorithm
DDIT4	0.931034482758621	SVM
ZNF331	0.896551724137931	SVM
PLIN2	0.893899204244032	SVM
SLC2A3	0.889920424403183	SVM
MYC	0.885941644562334	SVM
SPCS1	0.848806366047745	SVM
VWA5A	0.816976127320955	SVM
PTGS2	0.809018567639257	SVM
DUSP14	0.786472148541114	SVM
HPGDS	0.781167108753316	SVM
GPR65	0.778514588859416	SVM
RPS4Y1	0.777188328912467	SVM
TMEM9B	0.775862068965517	SVM
CD52	0.773209549071618	SVM
NDUFAF3	0.773209549071618	SVM
RPL7	0.76525198938992	SVM
CNIH1	0.762599469496021	SVM
NDUFC1	0.762599469496021	SVM
CDC42EP3	0.758620689655172	SVM
CKLF	0.754641909814324	SVM
UAP1	0.748010610079576	SVM
SLC18A2	0.742705570291777	SVM
HSPA5	0.73342175066313	SVM
SRI	0.73342175066313	SVM
ANKRD28	0.73342175066313	SVM
TPSAB1	0.73209549071618	SVM
RAC2	0.726790450928382	SVM
SAMSN1	0.726790450928382	SVM
NXT1	0.721485411140584	SVM
SYPL1	0.716180371352785	SVM
CD9	0.708222811671088	SVM
GLUL	0.702917771883289	SVM
BZW1	0.702917771883289	SVM
CD82	0.696286472148541	SVM
ACSL4	0.690981432360743	SVM
TFG	0.687002652519894	SVM
RSL24D1	0.684350132625995	SVM
BHLHE40	0.679045092838196	SVM
ADRB2	0.676392572944297	SVM
CPA3	0.675066312997347	SVM
RPL34	0.660477453580902	SVM
NDUFA4	0.660477453580902	SVM
MT2A	0.659151193633952	SVM
DCN	0.659151193633952	SVM
CLU	0.653846153846154	SVM
CRTAC1	0.653846153846154	SVM
RGS2	0.652519893899204	SVM
DNAJB9	0.649867374005305	SVM
COQ10B	0.649867374005305	SVM
MORF4L2	0.648541114058355	SVM
PRDX6	0.645888594164456	SVM
RGS13	0.643236074270557	SVM
LDHB	0.641909814323607	SVM
TNFAIP6	0.640583554376658	SVM
HMGN3	0.639257294429708	SVM
RPL14	0.636604774535809	SVM
DDX24	0.635278514588859	SVM
TNFRSF12A	0.63395225464191	SVM
TWISTNB	0.63262599469496	SVM
IGFBP6	0.627320954907162	SVM
FN1	0.623342175066313	SVM
AP3S1	0.622015915119363	SVM
RTFDC1	0.620689655172414	SVM
RHOH	0.612732095490716	SVM
OSBPL8	0.610079575596817	SVM
LAT2	0.602122015915119	SVM
PRDX1	0.59946949602122	SVM
ID2	0.59946949602122	SVM
FHL1	0.598143236074271	SVM
MAOB	0.595490716180371	SVM
SKP1	0.588859416445623	SVM
SDCBP	0.587533156498674	SVM
MGP	0.584880636604775	SVM
IL1RL1	0.579575596816976	SVM
KIT	0.579575596816976	SVM
CALB2	0.578249336870027	SVM
COX7A1	0.578249336870027	SVM
HAX1	0.578249336870027	SVM
CREM	0.576923076923077	SVM
BIRC3	0.574270557029178	SVM
DUSP10	0.568965517241379	SVM
SPARCL1	0.568965517241379	SVM
ELF1	0.56763925729443	SVM
ARL2	0.56763925729443	SVM
VAMP2	0.56631299734748	SVM
CPM	0.56631299734748	SVM
GATA2	0.563660477453581	SVM
GEM	0.559681697612732	SVM
HMGN1	0.557029177718833	SVM
EIF3E	0.555702917771883	SVM
MRPL33	0.555702917771883	SVM
ANXA1	0.553050397877984	SVM
RAB27B	0.551724137931034	SVM
HPGD	0.550397877984085	SVM
B4GALT5	0.549071618037135	SVM
ANXA6	0.547745358090186	SVM
REXO2	0.547745358090186	SVM
PRG4	0.547745358090186	SVM
PRDX2	0.547745358090186	SVM
TSC22D1	0.547745358090186	SVM
TIMP3	0.545092838196287	SVM
RPL36AL	0.543766578249337	SVM
PSMB5	0.538461538461538	SVM
SMYD3	0.535809018567639	SVM
CTNNBL1	0.535809018567639	SVM
SDPR	0.53448275862069	SVM
PLA2G2A	0.53448275862069	SVM
LAPTM4A	0.53448275862069	SVM
PROCR	0.53183023872679	SVM
ANP32E	0.53183023872679	SVM
SRGN	0.530503978779841	SVM
AHI1	0.530503978779841	SVM
C1S	0.527851458885942	SVM
CD69	0.526525198938992	SVM
SOX4	0.525198938992042	SVM
TERF2IP	0.523872679045093	SVM
CST7	0.521220159151194	SVM
VAPA	0.521220159151194	SVM
CTSG	0.518567639257294	SVM
CAMLG	0.518567639257294	SVM
LUM	0.517241379310345	SVM
PEBP1	0.517241379310345	SVM
HDC	0.507957559681698	SVM
RBM8A	0.503978779840849	SVM
