# Supplementary material for: Immune cells with senescence-related transcriptional signatures orchestrate the inflammatory continuum in osteoarthritis synovium: a single-cell and machine learning study
Source: Front Immunol. 2026 Apr 17;17:1774722. doi: 10.3389/fimmu.2026.1774722 (PMC13132789; doi:10.3389/fimmu.2026.1774722)
Supplement: Supplementary file 4 [file Presentation1.zip › raw data and R code/raw data/MastCells/XGB_importance_MastCells.csv]

features	importance
SLC2A3	0.282221827164751
DDIT4	0.239904818941327
SPCS1	0.154921963965085
MYC	0.0913456355392813
ZNF331	0.0592454006210774
BHLHE40	0.0447019226901915
PLIN2	0.0390313467786956
AP3S1	0.0232870820197504
RPL34	0.0125507887574697
RPS4Y1	0.011970202925442
VWA5A	0.00869919318288303
CPA3	0.00771292612555495
DUSP14	0.00741221453395116
RPL7	0.00617368075700864
CKLF	0.00482886270252145
SRI	0.00401987913126478
TPSAB1	0.00124341533301828
ANP32E	0.000728838830727485
SLC18A2	0
IL1RL1	0
CALB2	0
RAB27B	0
KIT	0
HDC	0
RGS13	0
GATA2	0
MAOB	0
CTSG	0
CD69	0
CST7	0
SMYD3	0
GPR65	0
CD82	0
RHOH	0
LAPTM4A	0
RAC2	0
SAMSN1	0
ACSL4	0
CLU	0
HPGDS	0
SDPR	0
RPL36AL	0
PROCR	0
HPGD	0
CD52	0
RPL14	0
NDUFA4	0
LDHB	0
COX7A1	0
RGS2	0
CTNNBL1	0
CREM	0
TWISTNB	0
GLUL	0
DUSP10	0
ANXA6	0
VAPA	0
BIRC3	0
PRDX6	0
DNAJB9	0
PRDX1	0
SDCBP	0
MT2A	0
RBM8A	0
PEBP1	0
EIF3E	0
NXT1	0
SKP1	0
FHL1	0
TIMP3	0
MORF4L2	0
CD9	0
ADRB2	0
LUM	0
RSL24D1	0
ELF1	0
PLA2G2A	0
B4GALT5	0
SRGN	0
HMGN3	0
AHI1	0
TNFAIP6	0
BZW1	0
REXO2	0
ANXA1	0
OSBPL8	0
COQ10B	0
NDUFAF3	0
SOX4	0
MRPL33	0
PRG4	0
MGP	0
PTGS2	0
CNIH1	0
TFG	0
FN1	0
ID2	0
SPARCL1	0
HSPA5	0
CDC42EP3	0
PRDX2	0
TNFRSF12A	0
UAP1	0
VAMP2	0
TMEM9B	0
HMGN1	0
CAMLG	0
C1S	0
LAT2	0
RTFDC1	0
CRTAC1	0
DCN	0
HAX1	0
IGFBP6	0
DDX24	0
GEM	0
ARL2	0
NDUFC1	0
TERF2IP	0
SYPL1	0
PSMB5	0
CPM	0
TSC22D1	0
ANKRD28	0
