# Supplementary material for: Immune cells with senescence-related transcriptional signatures orchestrate the inflammatory continuum in osteoarthritis synovium: a single-cell and machine learning study
Source: Front Immunol. 2026 Apr 17;17:1774722. doi: 10.3389/fimmu.2026.1774722 (PMC13132789; doi:10.3389/fimmu.2026.1774722)
Supplement: Supplementary file 4 [file Presentation1.zip › raw data and R code/raw data/Monocyte_Macrophages/GBM_importance_Monocyte_Macrophages.csv]

features	importance
RHOB	10.46352183612
COMT	5.6365870190157
PDK4	5.18298651076837
FRMD4B	3.9656055018752
CD4	3.62992944596968
DUSP1	3.0680909757338
CEBPB	2.17496851452453
FPR3	2.1554373173521
MAFB	2.15203063901169
CD151	2.01081965766545
SNX2	1.7097592010564
TSPAN4	1.55798793280567
PYCARD	1.42111919966357
A2M	1.34167407819513
UCP2	1.10983686868239
MAF	0.887775236301045
PDIA6	0.782241354857173
CD163	0.767719562719299
TCEAL4	0.727874137124527
HSBP1	0.703250615622867
S100A4	0.66713839306357
AES	0.645385429277893
LAMTOR2	0.403550151615938
VAMP8	0.344575719312036
MAN1A1	0.282316923342554
PSAP	0.277203922847137
LAMP1	0.246053050355974
LYVE1	0.229986256828127
MEF2C	0.182565554866266
S100A6	0.172352749398914
NUPR1	0.17131153834172
PTMS	0.170759367119424
COLEC12	0.1634177851152
SERINC1	0.161000153068257
ATPIF1	0.149710434540641
F13A1	0.144981276779446
GNAS	0.135422068047737
GYPC	0.116979011557901
CFD	0.0956915314401932
LRP1	0.0925145685411057
SERPINB6	0.0839513462049036
CD59	0.0751038134651244
ISCU	0.0610176674427502
RNASE1	0.0595130964061993
MSR1	0.0571330471094234
PLEC	0.0363500158126872
CLTA	0.031829056412253
GNAI2	0.0220165511680113
FTL	0.0194952176704076
TGFBI	0.0172625232983925
NCF1	0.0164199530279516
HNMT	0.0157091312236041
LILRB5	0.0138199245935816
GNB2	0.0137991393020544
BLVRA	0.0128356286415035
VSIG4	0.0123248664720463
RNF130	0.0103422969254411
CD99	0.00921441671363864
AIF1	0.00844268889100397
RAC1	0.00795219630166933
ZFHX3	0.00636891230499176
CALU	0.00620718245154808
FCGRT	0.00503816317302866
PMP22	0.00482965295140441
TSPO	0.00275826258910861
PTTG1IP	0.0016152875530331
BLOC1S1	0.000956379996042661
GPNMB	0.000617188223098447
RAB13	0.000573921407912701
SEPP1	0.000346908286600898
BLVRB	0.000271519892648716
AHNAK	0.000247949271501822
RBPJ	0.000215124311714194
BCAT1	0.000162495014294414
STAB1	0.000112610128656838
CSF1R	0.000111438434744698
KCTD12	6.42762755969375e-05
AP1B1	3.29125561964428e-05
LAMP2	2.4475721319724e-05
DPYSL3	1.68610330977261e-05
PLD3	1.49028667034327e-05
AP2S1	3.83083246456605e-06
SAMHD1	2.37141813480191e-06
CREG1	2.2730664837822e-06
TGOLN2	1.66982690509057e-06
ADIRF	2.26956746244918e-07
CRTAP	7.67376489316095e-08
PLTP	6.46366608821437e-08
CD14	4.72515190483558e-08
ITGAM	2.65359274485014e-08
CTSB	1.84019284539334e-08
FLNA	1.23119189739872e-08
PEPD	4.08566031365765e-09
MARCO	0
C1QA	0
C1QB	0
FOLR2	0
CTSZ	0
LGMN	0
CTSD	0
CYBB	0
NPC2	0
ACP5	0
TNS1	0
CTSS	0
CD81	0
EMP1	0
TIMP2	0
ANXA4	0
GRN	0
HSPB1	0
MS4A4A	0
ECM1	0
TMEM176B	0
HSP90B1	0
SERPINF1	0
LHFPL2	0
C3AR1	0
RAB31	0
SPI1	0
MFSD1	0
CLTC	0
SNX6	0
DPYSL2	0
CTSA	0
PDLIM1	0
