# Supplementary material for: Immune cells with senescence-related transcriptional signatures orchestrate the inflammatory continuum in osteoarthritis synovium: a single-cell and machine learning study
Source: Front Immunol. 2026 Apr 17;17:1774722. doi: 10.3389/fimmu.2026.1774722 (PMC13132789; doi:10.3389/fimmu.2026.1774722)
Supplement: Supplementary file 4 [file Presentation1.zip › raw data and R code/raw data/Monocyte_Macrophages/RF_importance_Monocyte_Macrophages.csv]

features	importance
RHOB	7.54726479552369
TSPAN4	2.19479508802522
FRMD4B	1.09210943776452
COMT	0.800888046905872
PDIA6	0.788444496123639
CD4	0.748122158954246
ANXA4	0.636504082432495
CEBPB	0.617109832879057
SEPP1	0.599655189110886
PDK4	0.574342217078271
TSPO	0.531669395856238
PYCARD	0.527464971536026
CSF1R	0.446099526417495
ZFHX3	0.441108558404458
DUSP1	0.356521998966077
SNX2	0.35261154394154
AIF1	0.33476627807258
F13A1	0.314373725531971
TCEAL4	0.302764409957379
CD151	0.293842202287104
AHNAK	0.289382408296938
LAMTOR2	0.275880218794093
FTL	0.22503471668724
FCGRT	0.196554202561045
EMP1	0.18551498450142
MAF	0.178924608410727
VAMP8	0.173972708682842
CLTC	0.170059561638849
HSBP1	0.169598742653342
ATPIF1	0.166365039144162
FPR3	0.1659417308642
UCP2	0.163751107788443
SERINC1	0.161266373380785
FLNA	0.140185527291526
NCF1	0.137765377091533
ISCU	0.131725999417646
SERPINB6	0.130043056693486
RAB13	0.122791510161933
A2M	0.121525051947529
CALU	0.111302921526691
PEPD	0.111227554079835
C1QA	0.0984442686615853
TMEM176B	0.0973424963602309
GNAS	0.0972510353925055
CD99	0.0953793175199234
GYPC	0.0942648501824973
GRN	0.093937892076153
VSIG4	0.0921994360260344
PTTG1IP	0.0900266656467655
SNX6	0.0872848503220917
PMP22	0.0807626880849611
PTMS	0.0784385962696311
TIMP2	0.0781786799337419
CFD	0.0771475299629964
LGMN	0.0758052968907252
BLVRA	0.0750834933365274
GNAI2	0.0740429319384523
LAMP2	0.0738750149850156
PSAP	0.0734011718483462
MS4A4A	0.0713163895146492
ADIRF	0.0711410791372253
LAMP1	0.0694964233956225
PDLIM1	0.0660333910533916
PLD3	0.0647480091364574
CYBB	0.0642061765588834
MAN1A1	0.06392049652146
NUPR1	0.0630748997528394
AES	0.0625276866861393
LRP1	0.0619336319718928
RBPJ	0.0606024518928868
CD59	0.0600062088613813
COLEC12	0.0597966561759216
AP1B1	0.0592329688702104
SAMHD1	0.0578309401709403
S100A4	0.0572688690243039
TNS1	0.0554854270758625
FOLR2	0.054478698902872
CREG1	0.047153981522161
BLOC1S1	0.0468649770720583
LILRB5	0.0464614996174675
MEF2C	0.0458736288998358
ITGAM	0.0448528320370606
LHFPL2	0.0421787878787879
NPC2	0.0418759815348051
STAB1	0.0406862120166469
DPYSL3	0.0394729949874687
KCTD12	0.0390250645771517
LYVE1	0.0382385347985347
SPI1	0.0377377750790896
HNMT	0.0372437511668154
CLTA	0.0365813963672622
TGOLN2	0.0348070577833255
CTSZ	0.0347170433101423
ECM1	0.0327638767800058
RNF130	0.0312571428571429
CTSS	0.0297960201563144
DPYSL2	0.0296397087663773
ACP5	0.0284062990772668
RNASE1	0.0276576776165011
CTSB	0.0267380116959064
PLEC	0.0262377974471696
C3AR1	0.0258310004259662
HSPB1	0.0254159579667645
MAFB	0.0252738158527634
CD163	0.025252815067121
HSP90B1	0.0224490842490844
GNB2	0.0195541795665635
MSR1	0.0192952380952381
RAB31	0.0184098005698006
AP2S1	0.0182160809547382
PLTP	0.017787018255578
CTSA	0.0177180283224402
C1QB	0.0161223416965352
GPNMB	0.0155959595959596
MFSD1	0.0113282051282051
S100A6	0.0110205042016807
BCAT1	0.0109595048629536
SERPINF1	0.0108111111111111
CD81	0.0104727272727273
TGFBI	0.0103248484848488
BLVRB	0.00966666666666667
CD14	0.00767224080267559
CRTAP	0.007057142857143
CTSD	0.00566666666666667
MARCO	0.00502148925537232
RAC1	0.00382608695652196
