# Supplementary material for: Immune cells with senescence-related transcriptional signatures orchestrate the inflammatory continuum in osteoarthritis synovium: a single-cell and machine learning study
Source: Front Immunol. 2026 Apr 17;17:1774722. doi: 10.3389/fimmu.2026.1774722 (PMC13132789; doi:10.3389/fimmu.2026.1774722)
Supplement: Supplementary file 4 [file Presentation1.zip › raw data and R code/raw data/Monocyte_Macrophages/SVM_importance_Monocyte_Macrophages.csv]

features	importance
RHOB	0.887267904509284
TSPAN4	0.851458885941645
FRMD4B	0.844827586206897
CSF1R	0.836870026525199
PYCARD	0.830238726790451
CEBPB	0.824933687002652
TSPO	0.818302387267904
ANXA4	0.811671087533157
PDIA6	0.79840848806366
COMT	0.795755968169761
CD4	0.789124668435013
PDK4	0.779840848806366
VAMP8	0.778514588859416
FCGRT	0.777188328912467
UCP2	0.777188328912467
CLTC	0.775862068965517
CYBB	0.763925729442971
GRN	0.763925729442971
PTTG1IP	0.763925729442971
TMEM176B	0.757294429708223
AP1B1	0.755968169761273
SNX2	0.754641909814324
LAMTOR2	0.751989389920424
DUSP1	0.749336870026525
NCF1	0.748010610079576
HSBP1	0.740053050397878
LHFPL2	0.738726790450928
FPR3	0.737400530503979
SNX6	0.737400530503979
CD151	0.73342175066313
ITGAM	0.73209549071618
PEPD	0.730769230769231
FOLR2	0.728116710875332
TIMP2	0.724137931034483
C1QA	0.722811671087533
PLD3	0.721485411140584
MARCO	0.716180371352785
ATPIF1	0.716180371352785
LGMN	0.713527851458886
CD99	0.712201591511936
CTSD	0.710875331564987
ACP5	0.709549071618037
RAB31	0.70026525198939
CALU	0.70026525198939
SERPINB6	0.69893899204244
C1QB	0.696286472148541
ISCU	0.696286472148541
CTSA	0.692307692307692
BLVRA	0.685676392572944
STAB1	0.681697612732096
GNAI2	0.680371352785146
C3AR1	0.680371352785146
CTSZ	0.675066312997347
CD14	0.672413793103448
GYPC	0.668435013262599
TNS1	0.6657824933687
MAF	0.663129973474801
COLEC12	0.663129973474801
DPYSL3	0.657824933687003
EMP1	0.656498673740053
CFD	0.651193633952255
NPC2	0.649867374005305
BLOC1S1	0.647214854111406
ZFHX3	0.641909814323607
MFSD1	0.640583554376658
CD59	0.636604774535809
AP2S1	0.628647214854111
RNF130	0.628647214854111
TCEAL4	0.628647214854111
CTSB	0.622015915119363
CD163	0.620689655172414
PTMS	0.620689655172414
PLTP	0.619363395225464
RBPJ	0.614058355437666
PDLIM1	0.614058355437666
GNB2	0.611405835543767
AIF1	0.610079575596817
DPYSL2	0.610079575596817
LYVE1	0.607427055702918
PMP22	0.607427055702918
CD81	0.607427055702918
CRTAP	0.59946949602122
F13A1	0.595490716180371
ECM1	0.595490716180371
HSP90B1	0.595490716180371
SERPINF1	0.592838196286472
MS4A4A	0.591511936339523
GPNMB	0.588859416445623
CTSS	0.588859416445623
SERINC1	0.587533156498674
PSAP	0.584880636604775
VSIG4	0.580901856763926
RAC1	0.579575596816976
BLVRB	0.578249336870027
S100A4	0.576923076923077
FTL	0.575596816976127
RNASE1	0.574270557029178
HSPB1	0.571618037135278
MEF2C	0.568965517241379
MSR1	0.563660477453581
AHNAK	0.563660477453581
TGFBI	0.559681697612732
KCTD12	0.558355437665782
SEPP1	0.553050397877984
ADIRF	0.551724137931034
BCAT1	0.550397877984085
LILRB5	0.549071618037135
NUPR1	0.545092838196287
MAN1A1	0.545092838196287
HNMT	0.542440318302387
LRP1	0.539787798408488
TGOLN2	0.539787798408488
AES	0.537135278514589
SAMHD1	0.530503978779841
FLNA	0.529177718832891
CREG1	0.525198938992042
MAFB	0.514588859416446
CLTA	0.513262599469496
GNAS	0.509283819628647
LAMP1	0.507957559681698
PLEC	0.507957559681698
S100A6	0.503978779840849
A2M	0.503978779840849
RAB13	0.503978779840849
SPI1	0.502652519893899
LAMP2	0.50132625994695
