# Supplementary material for: Immune cells with senescence-related transcriptional signatures orchestrate the inflammatory continuum in osteoarthritis synovium: a single-cell and machine learning study
Source: Front Immunol. 2026 Apr 17;17:1774722. doi: 10.3389/fimmu.2026.1774722 (PMC13132789; doi:10.3389/fimmu.2026.1774722)
Supplement: Supplementary file 4 [file Presentation1.zip › raw data and R code/raw data/Monocyte_Macrophages/XGB_importance_Monocyte_Macrophages.csv]

features	importance
RHOB	0.212690260838029
SNX2	0.156133508049241
FRMD4B	0.119407029313998
CEBPB	0.0705195456054504
CD4	0.0627903119036381
TCEAL4	0.0523816009481539
F13A1	0.0351593441158839
TSPO	0.0339876149180738
DUSP1	0.0333439705379524
FPR3	0.0280810366821744
ISCU	0.0238809927293506
NUPR1	0.020933532135359
AHNAK	0.018456120424143
GPNMB	0.0182393102913499
TSPAN4	0.0179821045835806
PTTG1IP	0.0166235119488107
PDK4	0.0145593843653006
PSAP	0.0120614283057127
MAFB	0.00997560025767993
SAMHD1	0.00987075120731042
FTL	0.00916369714386525
TMEM176B	0.00730867932947491
UCP2	0.00617924151795883
AES	0.00377592329091536
GNAI2	0.00253300117285312
ECM1	0.00176924194089325
ANXA4	0.00128286154768512
LRP1	0.000910394895162014
RNASE1	0
MARCO	0
C1QA	0
C1QB	0
CTSB	0
FOLR2	0
SEPP1	0
TGFBI	0
CTSZ	0
LGMN	0
CTSD	0
LYVE1	0
S100A4	0
CYBB	0
CFD	0
NPC2	0
CD14	0
S100A6	0
PLTP	0
STAB1	0
CD163	0
CD99	0
LILRB5	0
MAF	0
COLEC12	0
VAMP8	0
PLD3	0
AIF1	0
PMP22	0
ACP5	0
BLVRB	0
COMT	0
MSR1	0
KCTD12	0
NCF1	0
TNS1	0
LAMP1	0
CTSS	0
CD81	0
EMP1	0
TIMP2	0
HNMT	0
FCGRT	0
GRN	0
DPYSL3	0
GYPC	0
PLEC	0
HSPB1	0
LAMP2	0
MS4A4A	0
CREG1	0
RBPJ	0
HSP90B1	0
A2M	0
ITGAM	0
SERPINF1	0
AP1B1	0
VSIG4	0
PYCARD	0
BLVRA	0
RAC1	0
GNAS	0
MAN1A1	0
FLNA	0
PTMS	0
AP2S1	0
LHFPL2	0
C3AR1	0
PEPD	0
RAB31	0
SPI1	0
HSBP1	0
RAB13	0
BCAT1	0
CSF1R	0
ATPIF1	0
MFSD1	0
RNF130	0
ADIRF	0
CLTC	0
CD151	0
CLTA	0
SNX6	0
DPYSL2	0
CD59	0
BLOC1S1	0
CTSA	0
PDLIM1	0
MEF2C	0
CALU	0
GNB2	0
TGOLN2	0
ZFHX3	0
PDIA6	0
LAMTOR2	0
SERPINB6	0
SERINC1	0
CRTAP	0
