# Supplementary material for: Immune cells with senescence-related transcriptional signatures orchestrate the inflammatory continuum in osteoarthritis synovium: a single-cell and machine learning study
Source: Front Immunol. 2026 Apr 17;17:1774722. doi: 10.3389/fimmu.2026.1774722 (PMC13132789; doi:10.3389/fimmu.2026.1774722)
Supplement: Supplementary file 4 [file Presentation1.zip › raw data and R code/raw data/pseudotime_state_assignments.csv]

Cell_ID	cell_type	State	Pseudotime
AAACCTGGTCAACATC-1_1	Mast cells	3	20.9756945749867
AAACCTGTCCTGTAGA-1_1	Monocyte_Macrophages	1	7.21666198597282
AAAGATGTCTATGTGG-1_1	Monocyte_Macrophages	1	3.7934453690958
AAAGCAAAGTATCTCG-1_1	Monocyte_Macrophages	3	13.5529422758297
AAATGCCCACATGTGT-1_1	Dendritic cells	2	23.8616013676744
AACACGTCATGTTCCC-1_1	Mast cells	3	21.9188533520799
AACCATGGTTACTGAC-1_1	Monocyte_Macrophages	2	13.2940218801898
AACCATGTCATCTGTT-1_1	Mast cells	3	22.1615050331408
AACCGCGGTCCCGACA-1_1	Monocyte_Macrophages	3	20.9079412709315
AACTCCCTCCGCAGTG-1_1	Dendritic cells	2	15.5302727183386
AACTCTTGTCCGCTGA-1_1	Dendritic cells	2	24.4395968409094
AAGCCGCCAATTCCTT-1_1	Monocyte_Macrophages	2	10.8385865949964
AAGGTTCGTATTCTCT-1_1	Dendritic cells	2	24.1017094557902
AAGTCTGCACGGTAAG-1_1	Dendritic cells	2	24.5821340011169
AAGTCTGTCGTATCAG-1_1	Monocyte_Macrophages	1	3.33138939507668
ACACCGGGTGAGTGAC-1_1	Dendritic cells	2	24.0086788335827
ACACTGAAGGCGACAT-1_1	Monocyte_Macrophages	3	20.4790761183653
ACACTGACATTCCTCG-1_1	Dendritic cells	2	19.9320454177288
ACATACGCATACAGCT-1_1	Dendritic cells	2	24.2997690176526
ACATACGGTACAGTGG-1_1	Monocyte_Macrophages	3	20.9265088479045
ACATCAGTCGTACCGG-1_1	Monocyte_Macrophages	3	20.7213791397637
ACATGGTAGAGACTAT-1_1	Monocyte_Macrophages	2	11.6885390968943
ACCGTAAAGCCCAATT-1_1	Dendritic cells	2	24.3923709814718
ACGAGCCTCGCTGATA-1_1	Dendritic cells	2	24.5702418060252
ACGATGTAGTACACCT-1_1	Mast cells	3	21.5252664321556
ACGCCAGAGGCGCTCT-1_1	Monocyte_Macrophages	3	11.7541704685927
ACGCCAGGTACAAGTA-1_1	Monocyte_Macrophages	1	2.90205335171576
ACGCCAGTCAGATAAG-1_1	Dendritic cells	2	24.7343392864615
ACTATCTAGAATTCCC-1_1	Dendritic cells	2	22.2273790885653
ACTGATGGTCCTCCAT-1_1	Monocyte_Macrophages	1	2.69751781179258
ACTGCTCTCATCGGAT-1_1	Mast cells	3	21.0084522173443
ACTTACTGTTACGCGC-1_1	Monocyte_Macrophages	1	0.969157775676019
AGAGCTTTCCTATTCA-1_1	Dendritic cells	2	24.2591975477086
AGATCTGCAAAGGTGC-1_1	Dendritic cells	2	24.4496020610216
AGATCTGGTCCGAAGA-1_1	Dendritic cells	2	21.7105733461421
AGATTGCAGACCCACC-1_1	Monocyte_Macrophages	3	20.3814456541992
AGATTGCCACCAACCG-1_1	Dendritic cells	2	22.5163757411263
AGATTGCCAGTAACGG-1_1	Mast cells	3	20.9862871366704
AGCAGCCCAGTAGAGC-1_1	Monocyte_Macrophages	2	10.8190289179428
AGCATACAGCTCTCGG-1_1	Dendritic cells	2	24.7083258840668
AGCATACAGGATTCGG-1_1	Mast cells	3	20.7824098978717
AGCATACGTTTACTCT-1_1	Dendritic cells	2	24.4574946468412
AGCGTATGTTTGTGTG-1_1	Monocyte_Macrophages	1	4.22101740847561
AGCGTCGGTTCCACAA-1_1	Mast cells	3	21.2206544863877
AGCGTCGTCTGTACGA-1_1	Dendritic cells	2	24.583065480604
AGCTCCTGTTGGAGGT-1_1	Dendritic cells	2	24.114069946177
AGCTTGAGTAGATTAG-1_1	Dendritic cells	2	24.3278311110295
AGGGAGTAGGGAGTAA-1_1	Dendritic cells	2	24.6768745458279
AGGGTGACATGCCCGA-1_1	Monocyte_Macrophages	1	0.699137010914956
AGGGTGAGTCATATCG-1_1	Monocyte_Macrophages	1	6.29665194170954
AGGTCATAGTAACCCT-1_1	Monocyte_Macrophages	2	15.4945100881811
AGGTCATAGTTCCACA-1_1	Monocyte_Macrophages	1	0.613179399973099
AGGTCCGCATCGACGC-1_1	Mast cells	3	21.8802016674609
AGTAGTCGTCGTGGCT-1_1	Monocyte_Macrophages	3	20.2861663735387
AGTAGTCTCTTACCGC-1_1	Dendritic cells	2	24.3840827389681
AGTCTTTAGTGTCCCG-1_1	Monocyte_Macrophages	3	20.827908788343
AGTGAGGTCTGGTTCC-1_1	Dendritic cells	2	24.3334357327431
AGTGTCACACGGCGTT-1_1	Monocyte_Macrophages	1	4.77343766551279
AGTGTCAGTATGAATG-1_1	Dendritic cells	2	24.4160933049913
ATAGACCTCCGCAAGC-1_1	Monocyte_Macrophages	1	0.727953456911545
ATCACGAAGGCTAGGT-1_1	Dendritic cells	2	24.6467814384155
ATCACGACATACGCCG-1_1	Mast cells	3	21.6175664210032
ATCTACTAGGATTCGG-1_1	Dendritic cells	2	23.8502514140219
ATCTACTAGTGGGATC-1_1	Monocyte_Macrophages	1	7.53613559709962
ATCTACTCACAGATTC-1_1	Monocyte_Macrophages	3	21.1350133380628
ATCTGCCGTGACTCAT-1_1	Dendritic cells	2	24.207557965905
ATGAGGGAGTGACTCT-1_1	Mast cells	3	21.4561641097456
ATGAGGGTCCGAATGT-1_1	Dendritic cells	2	24.3066734905676
ATTATCCCACCAGCAC-1_1	Monocyte_Macrophages	2	13.6677329188967
ATTTCTGTCTGCCAGG-1_1	Dendritic cells	2	24.090612798267
CAACCAAAGACTTGAA-1_1	Monocyte_Macrophages	1	0.989552157068215
CAAGATCAGATCGATA-1_1	Dendritic cells	2	24.2750172993243
CAAGGCCGTTTGTTTC-1_1	Monocyte_Macrophages	1	6.04208808326842
CAAGTTGCATGAACCT-1_1	Dendritic cells	2	24.4805529117777
CAAGTTGGTAGCGTCC-1_1	Monocyte_Macrophages	2	10.8381524775422
CACAAACGTCCGAATT-1_1	Monocyte_Macrophages	1	6.0290274329248
CACACAAAGCTATGCT-1_1	Monocyte_Macrophages	3	21.086345960871
CACACAATCTGCGTAA-1_1	Monocyte_Macrophages	3	14.4990829893162
CACAGTAAGTACTTGC-1_1	Monocyte_Macrophages	1	4.01084289535401
CACAGTACACAACGTT-1_1	Dendritic cells	2	23.9850700307089
CACATTTCAATCACAC-1_1	Mast cells	3	21.8852842176271
CACCACTCAAGAAGAG-1_1	Monocyte_Macrophages	1	4.2353912931894
CACCACTTCAAGCCTA-1_1	Dendritic cells	2	24.334752265505
CACCACTTCCGTTGCT-1_1	Monocyte_Macrophages	2	13.0084794937276
CACCTTGGTGCAACGA-1_1	Monocyte_Macrophages	3	20.7560927153964
CACTCCAGTTTGCATG-1_1	Dendritic cells	2	24.6344836513018
CAGATCACAGGGCATA-1_1	Monocyte_Macrophages	2	14.6959382185588
CAGCAGCGTGTAAGTA-1_1	Monocyte_Macrophages	2	15.7726108398804
CAGCATAAGAGTCTGG-1_1	Monocyte_Macrophages	2	15.5772405320538
CAGCCGATCCAGATCA-1_1	Dendritic cells	2	23.7781505811846
CAGCCGATCGTAGGTT-1_1	Monocyte_Macrophages	2	12.4916142026109
CAGCGACCATATGAGA-1_1	Mast cells	3	20.8575321911949
CAGCGACCATCTGGTA-1_1	Dendritic cells	2	24.0492500361142
CAGCGACGTCCAGTTA-1_1	Monocyte_Macrophages	3	12.2690404816826
CAGCGACTCAGAGGTG-1_1	Dendritic cells	2	24.3526129779514
CAGCTAACACATCTTT-1_1	Monocyte_Macrophages	1	9.22452028036759
CAGCTAATCAATCACG-1_1	Monocyte_Macrophages	1	1.03022104001064
CAGCTGGCATTGGTAC-1_1	Dendritic cells	2	24.4293059536271
CATATGGAGAGTACCG-1_1	Dendritic cells	2	24.0241804182238
CATCAAGTCACAGGCC-1_1	Mast cells	3	21.8797125887021
CATCAGAGTCAGATAA-1_1	Dendritic cells	2	16.4802591684431
CATCCACAGCTAACTC-1_1	Dendritic cells	2	24.1356409562637
CATCCACGTTTAGGAA-1_1	Monocyte_Macrophages	2	10.7796021917425
CATCGGGTCCACGTGG-1_1	Mast cells	3	21.8513063727619
CATGACACACCACCAG-1_1	Monocyte_Macrophages	3	20.8838383752395
CATGACACAGTAAGAT-1_1	Dendritic cells	2	24.4779995185202
CATGCCTTCAGGATCT-1_1	Monocyte_Macrophages	3	20.3490188880184
CATTATCCACCCATTC-1_1	Mast cells	3	21.7982574357022
CATTCGCTCGACAGCC-1_1	Monocyte_Macrophages	1	3.78418302708777
CCACGGAGTATCTGCA-1_1	Mast cells	3	21.4553348641296
CCAGCGAAGATCGGGT-1_1	Monocyte_Macrophages	3	20.7162752227589
CCAGCGAAGCCGTCGT-1_1	Dendritic cells	2	24.4281261350567
CCAGCGAAGTACGACG-1_1	Monocyte_Macrophages	1	6.25325746045608
CCATGTCAGAAACGCC-1_1	Monocyte_Macrophages	3	11.899150950419
CCCAATCGTATGCTTG-1_1	Dendritic cells	2	24.6288631858643
CCCTCCTTCGGCATCG-1_1	Monocyte_Macrophages	1	4.23164181071495
CCGGTAGTCTAGCACA-1_1	Dendritic cells	3	20.3300553915739
CCGTACTCACGGTGTC-1_1	Dendritic cells	2	24.2553901704892
CCGTGGAAGCTTTGGT-1_1	Monocyte_Macrophages	2	15.5443702916617
CCGTTCACACCAGCAC-1_1	Monocyte_Macrophages	1	0.985880613282794
CCTACACGTAGAGGAA-1_1	Monocyte_Macrophages	3	20.1363059869467
CCTACCACAGTGAGTG-1_1	Monocyte_Macrophages	2	12.2185057464289
CCTACCAGTTGATTGC-1_1	Mast cells	3	21.4826623120895
CCTCAGTCACATAACC-1_1	Monocyte_Macrophages	1	4.90548046124989
CCTCAGTCATGCCTTC-1_1	Monocyte_Macrophages	2	14.1435443640024
CCTCTGATCGAATCCA-1_1	Dendritic cells	2	24.3764283686294
CCTTTCTAGAGTACCG-1_1	Monocyte_Macrophages	3	20.767672916457
CCTTTCTCAAGCCCAC-1_1	Mast cells	3	20.7081737372545
CCTTTCTGTCTGCGGT-1_1	Monocyte_Macrophages	1	3.34033224685853
CGACCTTCATCCTTGC-1_1	Monocyte_Macrophages	3	14.82042589066
CGAGCCACAGACACTT-1_1	Dendritic cells	2	24.6058810276301
CGAGCCAGTGTATGGG-1_1	Dendritic cells	2	21.3851901104692
CGATCGGGTTGGTAAA-1_1	Mast cells	3	21.1397262971624
CGATGGCGTAGCGATG-1_1	Monocyte_Macrophages	1	1.43914041159201
CGATGTAGTCGGGTCT-1_1	Mast cells	3	22.0163185751257
CGATTGACAGCCAGAA-1_1	Monocyte_Macrophages	2	18.0984750864656
CGATTGAGTCCGCTGA-1_1	Monocyte_Macrophages	3	20.5022251877789
CGCCAAGGTAAGTGGC-1_1	Monocyte_Macrophages	2	13.0070364453006
CGCGGTAGTAAATGTG-1_1	Mast cells	3	21.797276180054
CGCGGTATCCCAGGTG-1_1	Mast cells	3	21.9813120568711
CGCGTTTAGGTAAACT-1_1	Dendritic cells	2	24.4840629875996
CGCTGGACACTGTTAG-1_1	Monocyte_Macrophages	1	6.7387015034319
CGCTGGAGTCAATGTC-1_1	Monocyte_Macrophages	1	1.64234562016925
CGCTTCATCACGATGT-1_1	Monocyte_Macrophages	2	13.995077607346
CGGACACCATGTAGTC-1_1	Mast cells	3	21.233092521537
CGGACGTAGTTTCCTT-1_1	Dendritic cells	2	24.0276723709195
CGGACTGTCGTAGGTT-1_1	Dendritic cells	2	23.2750967488878
CGGAGTCAGCTGTCTA-1_1	Monocyte_Macrophages	1	8.45225815261585
CGGAGTCGTCGATTGT-1_1	Monocyte_Macrophages	3	21.0009763444135
CGGCTAGTCAAGAAGT-1_1	Monocyte_Macrophages	3	13.5549523579454
CGGGTCAAGGACAGAA-1_1	Monocyte_Macrophages	1	5.12228065888327
CGGGTCAGTATAAACG-1_1	Dendritic cells	2	24.2840370587463
CGTAGGCAGGCAAAGA-1_1	Dendritic cells	2	24.2016826160044
CGTCCATAGATCCGAG-1_1	Monocyte_Macrophages	3	21.2280939780468
CGTGAGCCAACACCCG-1_1	Dendritic cells	2	24.5398017001006
CGTGAGCGTGCACTTA-1_1	Dendritic cells	2	24.5274798850501
CGTGAGCTCTTTACGT-1_1	Monocyte_Macrophages	3	20.7556572475017
CGTGTCTGTACGACCC-1_1	Mast cells	3	20.8734866626462
CGTGTCTTCACGAAGG-1_1	Monocyte_Macrophages	3	20.118656077669
CGTTCTGAGGCCCGTT-1_1	Mast cells	3	21.6890459529652
CGTTCTGCAGGTCCAC-1_1	Dendritic cells	2	24.0899659528905
CGTTCTGTCCGCAGTG-1_1	Monocyte_Macrophages	3	20.6752356081656
CGTTGGGCACATGGGA-1_1	Monocyte_Macrophages	1	0.644209171364484
CTAACTTTCAACACGT-1_1	Monocyte_Macrophages	1	2.47637530915635
CTAACTTTCCCTCTTT-1_1	Mast cells	3	21.5833897777096
CTAACTTTCTGTCTCG-1_1	Monocyte_Macrophages	1	0.86841773667028
CTAAGACCAATGGAAT-1_1	Mast cells	3	17.274757705907
CTAATGGGTGTCTGAT-1_1	Monocyte_Macrophages	2	13.6113544235715
CTACACCAGTGAAGAG-1_1	Monocyte_Macrophages	2	13.290755527779
CTACACCGTGTCTGAT-1_1	Dendritic cells	2	24.3809513320442
CTACCCAAGGTGCTTT-1_1	Monocyte_Macrophages	1	8.36291178112485
CTAGAGTCAGACAAGC-1_1	Monocyte_Macrophages	1	2.48479729425314
CTAGCCTAGAACTGTA-1_1	Dendritic cells	2	20.7266623677278
CTCACACCAGTATGCT-1_1	Monocyte_Macrophages	1	6.51801590373636
CTCACACTCGAGAGCA-1_1	Dendritic cells	2	24.6513625309532
CTCAGAATCATCGCTC-1_1	Monocyte_Macrophages	2	10.7922627693909
CTCCTAGCAGGCTCAC-1_1	Mast cells	3	21.2815835490256
CTCGAAAAGCCGATTT-1_1	Mast cells	3	21.7971110976086
CTCGAAACATGAACCT-1_1	Dendritic cells	2	24.6669237612161
CTCGAAAGTCTAGCCG-1_1	Monocyte_Macrophages	3	20.8901789084294
CTCGAAATCTTCGAGA-1_1	Monocyte_Macrophages	1	6.02130991734361
CTCGTCAAGAGAGCTC-1_1	Monocyte_Macrophages	2	13.5911958265847
CTCGTCACAATAACGA-1_1	Mast cells	3	20.6953637196928
CTCGTCACATATGGTC-1_1	Monocyte_Macrophages	2	13.025055740325
CTCTAATAGAATGTTG-1_1	Monocyte_Macrophages	2	13.5570523339108
CTCTAATGTACCAGTT-1_1	Monocyte_Macrophages	1	6.68116540025577
CTCTAATGTCTAGTCA-1_1	Dendritic cells	2	24.9192240238843
CTCTACGCAACCGCCA-1_1	Dendritic cells	2	24.5302795439233
CTCTGGTCACAGGTTT-1_1	Monocyte_Macrophages	1	5.1291052815094
CTCTGGTTCCGGGTGT-1_1	Monocyte_Macrophages	2	13.2927761983818
CTGCGGAAGAATCTCC-1_1	Mast cells	3	20.8325889915576
CTGCGGATCCCAAGAT-1_1	Monocyte_Macrophages	1	0.687205526918354
CTGCTGTAGACTGGGT-1_1	Dendritic cells	2	24.0038205147073
CTGCTGTAGCTAGTGG-1_1	Monocyte_Macrophages	1	6.0546577993328
CTGGTCTCACCACGTG-1_1	Monocyte_Macrophages	2	15.4793718226195
CTGGTCTTCCAGTAGT-1_1	Mast cells	3	21.8712261981713
CTGTGCTGTTCGAATC-1_1	Dendritic cells	2	22.7607117946357
CTGTGCTTCTCGTATT-1_1	Mast cells	3	22.0274220001507
CTTAGGAGTTCTGGTA-1_1	Monocyte_Macrophages	3	20.6110600601339
CTTCTCTAGCGCCTTG-1_1	Mast cells	3	21.7129061178159
CTTCTCTGTACATGTC-1_1	Mast cells	3	21.3810202211504
CTTGGCTAGCCAGTTT-1_1	Monocyte_Macrophages	1	4.89883450171344
CTTGGCTCATTACGAC-1_1	Monocyte_Macrophages	1	7.58849117812311
CTTTGCGAGGACAGCT-1_1	Dendritic cells	2	24.1855379448437
GAAACTCCAGCTGCAC-1_1	Monocyte_Macrophages	1	6.5268719163156
GAAACTCGTGCCTTGG-1_1	Mast cells	3	21.7457157913669
GAAATGAAGGGCTTGA-1_1	Mast cells	3	21.3654384106026
GAAATGACACTCTGTC-1_1	Monocyte_Macrophages	2	13.6142795811403
GAACGGAGTATGAAAC-1_1	Monocyte_Macrophages	3	20.9028744391111
GAACGGATCACTGGGC-1_1	Mast cells	3	21.2475124114777
GAAGCAGGTCACAAGG-1_1	Monocyte_Macrophages	1	0.655412823806148
GAAGCAGTCCGTAGGC-1_1	Monocyte_Macrophages	3	21.1500360559109
GAATAAGCATCAGTAC-1_1	Dendritic cells	2	24.0866583016596
GAATGAAGTTCCGTCT-1_1	Dendritic cells	2	24.6177377477709
GACACGCCAAACGTGG-1_1	Dendritic cells	2	24.1357107044777
GACACGCCATTGGCGC-1_1	Dendritic cells	2	24.3245455914359
GAGGTGAAGATAGTCA-1_1	Dendritic cells	2	24.4743221086
GAGGTGACAACGATCT-1_1	Dendritic cells	2	24.4017178476714
GAGGTGAGTCGAGATG-1_1	Monocyte_Macrophages	1	0.848519024129741
GAGTCCGCAAGCCCAC-1_1	Dendritic cells	2	24.3189534641657
GATCTAGTCCCGGATG-1_1	Monocyte_Macrophages	1	1.00717528679385
GATTCAGTCAAGGCTT-1_1	Dendritic cells	2	24.3126379279827
GCAAACTCATGGGAAC-1_1	Dendritic cells	2	16.218163024232
GCAAACTTCGAGAACG-1_1	Monocyte_Macrophages	3	21.1204446006976
GCAATCACAGGCGATA-1_1	Dendritic cells	2	24.0346976555819
GCAATCAGTCCATGAT-1_1	Monocyte_Macrophages	1	0.589343846891694
GCACTCTAGAAACGCC-1_1	Monocyte_Macrophages	2	15.8788269986912
GCAGCCAAGCGTGAAC-1_1	Monocyte_Macrophages	3	12.2936323981414
GCAGCCAAGTTCGATC-1_1	Dendritic cells	2	24.5453930865409
GCAGCCACACCGAATT-1_1	Monocyte_Macrophages	3	20.8290078419862
GCAGTTAAGACTTGAA-1_1	Monocyte_Macrophages	3	20.8231551966109
GCATGCGAGTACACCT-1_1	Monocyte_Macrophages	2	15.5081658548089
GCCTCTAAGTGGAGTC-1_1	Monocyte_Macrophages	3	21.1278000491825
GCGACCAGTTCAGTAC-1_1	Dendritic cells	2	24.2479172135967
GCGCAACAGGCTATCT-1_1	Monocyte_Macrophages	3	20.6697046247698
GCGCAACCATTGTGCA-1_1	Monocyte_Macrophages	2	10.7978043867562
GCGCAACGTCATATGC-1_1	Dendritic cells	2	24.4421737245007
GCTTCCAAGGGTCTCC-1_1	Monocyte_Macrophages	1	4.02082158444561
GCTTCCATCACAGTAC-1_1	Monocyte_Macrophages	2	15.5165192409604
GCTTGAAAGTTACGGG-1_1	Monocyte_Macrophages	2	12.1303025791864
GCTTGAAGTACAGACG-1_1	Dendritic cells	2	21.6987107004583
GCTTGAAGTCTCCCTA-1_1	Dendritic cells	2	24.4397655355855
GGAACTTGTAATCGTC-1_1	Monocyte_Macrophages	1	6.55164379939323
GGAACTTTCAGCTCGG-1_1	Monocyte_Macrophages	1	0.959329177664587
GGACAAGAGGTTCCTA-1_1	Monocyte_Macrophages	2	17.0234497150332
GGACAAGCATAGGATA-1_1	Mast cells	3	21.3108768849205
GGACGTCAGAAACCTA-1_1	Monocyte_Macrophages	1	0.633136789323458
GGAGCAAGTGAAGGCT-1_1	Dendritic cells	2	21.4918965264623
GGCAATTGTCGCGGTT-1_1	Dendritic cells	2	24.2047278495691
GGCAATTTCCGAATGT-1_1	Mast cells	3	20.9213704314561
GGCCGATAGCAGGTCA-1_1	Dendritic cells	3	20.6090227283611
GGCTGGTCACTTAACG-1_1	Monocyte_Macrophages	1	9.14002445498979
GGCTGGTCATACAGCT-1_1	Dendritic cells	2	24.2840621277979
GGCTGGTTCCTTGACC-1_1	Dendritic cells	2	23.5317805280291
GGCTGGTTCTTACCGC-1_1	Monocyte_Macrophages	1	1.62992035138872
GGGACCTCAATAACGA-1_1	Monocyte_Macrophages	2	13.5762736486296
GGGAGATAGACCTTTG-1_1	Mast cells	3	20.4082744427663
GGGATGAAGCCCTAAT-1_1	Mast cells	3	20.8657210002847
GGGATGAGTGTGACGA-1_1	Monocyte_Macrophages	1	7.45183557412853
GGGCATCGTGTTTGGT-1_1	Monocyte_Macrophages	2	10.7933616213353
GGGTCTGAGATAGTCA-1_1	Mast cells	3	20.1834830024099
GGGTCTGAGTGCCAGA-1_1	Monocyte_Macrophages	1	4.47190955099396
GGTGAAGAGGTAGCTG-1_1	Mast cells	3	21.8105705723841
GGTGTTACAATAACGA-1_1	Monocyte_Macrophages	2	11.1204164494728
GTAACGTGTCTTGTCC-1_1	Monocyte_Macrophages	3	20.5768136154897
GTAACTGCACGGCCAT-1_1	Monocyte_Macrophages	1	6.50228282467768
GTAACTGGTGACTCAT-1_1	Dendritic cells	2	23.8446064005821
GTACGTAAGCCAGAAC-1_1	Monocyte_Macrophages	1	0.583433669835162
GTACTTTTCCGTAGTA-1_1	Monocyte_Macrophages	2	12.0614406950892
GTACTTTTCTACTTAC-1_1	Dendritic cells	2	20.2006173055816
GTAGGCCAGTCGCCGT-1_1	Monocyte_Macrophages	1	5.96765272926655
GTCACAAGTGACGCCT-1_1	Mast cells	3	21.924220681814
GTCACAAGTGCCTGTG-1_1	Monocyte_Macrophages	1	0.842465849631191
GTCACAATCAGCGACC-1_1	Dendritic cells	2	23.8567180805251
GTCACAATCCGTTGTC-1_1	Dendritic cells	2	24.4463014729842
GTCACGGCACCGGAAA-1_1	Dendritic cells	2	24.0839804579481
GTCACGGCAGCAGTTT-1_1	Mast cells	3	20.704985194026
GTCACGGGTTGAACTC-1_1	Monocyte_Macrophages	3	12.5875185633156
GTCCTCAAGTGCCATT-1_1	Dendritic cells	2	24.6362068972414
GTCGGGTTCACGAAGG-1_1	Monocyte_Macrophages	1	0.633119079913874
GTCGTAACAATCCAAC-1_1	Mast cells	3	21.6406715211594
GTCTCGTAGTGTACGG-1_1	Monocyte_Macrophages	1	0.874545474631043
GTCTCGTCATGAAGTA-1_1	Dendritic cells	2	24.3714841200562
GTCTCGTTCTCATTCA-1_1	Mast cells	3	22.0051830620913
GTCTTCGCATGAACCT-1_1	Monocyte_Macrophages	1	0.938914657613953
GTGCAGCAGCGCTCCA-1_1	Dendritic cells	2	23.8517482771211
GTGCATAAGGGTCGAT-1_1	Dendritic cells	2	20.1963571536557
GTGCGGTAGTGTTAGA-1_1	Dendritic cells	2	21.4865043451164
GTGCGGTGTAATAGCA-1_1	Monocyte_Macrophages	3	21.0995382330201
GTGCGGTGTCTGCCAG-1_1	Dendritic cells	2	22.5222348070118
GTGCGGTGTTCGTTGA-1_1	Mast cells	3	20.9594412757752
GTGGGTCCACAGGTTT-1_1	Monocyte_Macrophages	1	9.49527563572711
GTGGGTCTCAGGCAAG-1_1	Mast cells	3	21.6668395038826
GTTAAGCAGCCACGCT-1_1	Monocyte_Macrophages	1	8.06675441141163
GTTACAGCATATGAGA-1_1	Monocyte_Macrophages	3	20.6241867797506
TAAACCGAGGCAATTA-1_1	Mast cells	3	21.5484345129567
TAAACCGCAATAGCAA-1_1	Mast cells	3	20.9689325412321
TAAACCGTCAAACAAG-1_1	Dendritic cells	2	24.3253780736848
TAAGAGACACGGTAAG-1_1	Monocyte_Macrophages	2	13.6612122523206
TAAGCGTCACGAAATA-1_1	Mast cells	3	21.967667634231
TACACGACATGAGCGA-1_1	Mast cells	3	21.921272289791
TACCTATGTTTCCACC-1_1	Mast cells	3	20.8442132001975
TACCTTACAAGCTGTT-1_1	Dendritic cells	2	24.6460413014091
TACGGATGTAATAGCA-1_1	Dendritic cells	2	24.1184129663488
TACGGTACAAGCGAGT-1_1	Monocyte_Macrophages	3	14.4965389976488
TACTCATAGCGATTCT-1_1	Dendritic cells	2	23.8004785737502
TACTCGCAGATGTGGC-1_1	Mast cells	3	20.4856306587463
TACTTACTCACGCGGT-1_1	Monocyte_Macrophages	3	20.219491719658
TACTTACTCGCTGATA-1_1	Monocyte_Macrophages	2	17.3077542441127
TACTTACTCGTGACAT-1_1	Dendritic cells	2	24.4677513417182
TACTTGTTCGTGACAT-1_1	Dendritic cells	2	20.4557164355463
TAGACCATCCGAAGAG-1_1	Mast cells	3	21.4806790130292
TAGCCGGGTCTAGAGG-1_1	Monocyte_Macrophages	1	5.79993386791561
TAGCCGGGTCTCTCTG-1_1	Monocyte_Macrophages	3	20.1308120818941
TAGTGGTTCACCCGAG-1_1	Mast cells	3	21.2812919245923
TATCAGGCATGTTGAC-1_1	Monocyte_Macrophages	1	4.9097197603575
TATCAGGTCAACCAAC-1_1	Monocyte_Macrophages	2	14.1892403970768
TATCTCAGTTCCACTC-1_1	Monocyte_Macrophages	3	13.0048489845421
TCAACGAGTTGTCGCG-1_1	Monocyte_Macrophages	3	20.6517901932604
TCAACGATCAACACAC-1_1	Mast cells	3	20.9909643829537
TCAATCTCATCACGTA-1_1	Monocyte_Macrophages	2	13.2864026684708
TCAATCTTCGCGTAGC-1_1	Monocyte_Macrophages	1	0.962935063670567
TCAGCAACATTCTCAT-1_1	Monocyte_Macrophages	1	1.84785631431993
TCAGCTCAGTCTCAAC-1_1	Monocyte_Macrophages	1	3.99853273552785
TCAGCTCCATCGGACC-1_1	Monocyte_Macrophages	3	20.6402814909047
TCAGGATCAGGTCCAC-1_1	Dendritic cells	2	24.4972986686718
TCATTTGCAGGCTCAC-1_1	Mast cells	3	21.5861925440323
TCATTTGTCTGGTTCC-1_1	Monocyte_Macrophages	3	20.2543133571614
TCGCGAGAGATGCGAC-1_1	Dendritic cells	2	24.4037864865472
TCGCGAGAGCGAGAAA-1_1	Monocyte_Macrophages	1	1.42100138933719
TCGCGTTAGCCCGAAA-1_1	Mast cells	3	21.928613907304
TCGCGTTGTCCCGACA-1_1	Dendritic cells	2	24.1719674058423
TCGGGACAGAAGATTC-1_1	Monocyte_Macrophages	1	0.830322371253215
TCGTAGAGTTAGAACA-1_1	Dendritic cells	2	24.603253841705
TCTCATACAATCCGAT-1_1	Dendritic cells	2	24.4960795637421
TCTCTAAAGATGCCAG-1_1	Monocyte_Macrophages	3	15.7431391577269
TCTCTAACAACGATCT-1_1	Dendritic cells	2	24.3363830824673
TCTGAGATCTGTTTGT-1_1	Monocyte_Macrophages	1	4.55161136278227
TCTGGAATCCGTAGGC-1_1	Dendritic cells	2	22.5053536511542
TCTTCGGGTAGCTGCC-1_1	Monocyte_Macrophages	1	0.882330600742153
TGACGGCGTCCATCCT-1_1	Monocyte_Macrophages	1	4.45797551027795
TGAGAGGTCTGTCAAG-1_1	Mast cells	3	20.7826499031053
TGAGCATAGATATGCA-1_1	Monocyte_Macrophages	3	20.3431841220609
TGAGCATAGTACACCT-1_1	Dendritic cells	2	24.0864682261826
TGAGCATCAAATTGCC-1_1	Dendritic cells	2	24.5648667297829
TGAGGGAAGAGGTTAT-1_1	Dendritic cells	2	24.3560012467222
TGATTTCCAAGAAAGG-1_1	Monocyte_Macrophages	2	13.5896159418722
TGCCCATGTCTAACGT-1_1	Mast cells	3	21.5709832793858
TGCCCTAGTCAAAGAT-1_1	Mast cells	3	21.547539688271
TGCGGGTCAATGGACG-1_1	Dendritic cells	2	24.125365374295
TGCGTGGAGTACGATA-1_1	Dendritic cells	2	24.7641209909011
TGCTACCCAAGTCTAC-1_1	Mast cells	3	20.9679130384193
TGCTGCTTCAACGAAA-1_1	Monocyte_Macrophages	1	0.997805572395428
TGGCGCATCTGCGGCA-1_1	Monocyte_Macrophages	2	13.5668871392456
TGGCTGGAGCACCGTC-1_1	Monocyte_Macrophages	2	15.24028085857
TGGGAAGCAGGTCCAC-1_1	Monocyte_Macrophages	1	0.924249423020981
TGGTTAGTCCAGTATG-1_1	Mast cells	3	21.4521168706901
TGTCCCAAGGGCTCTC-1_1	Dendritic cells	2	24.7157206221934
TGTGGTACAAGCTGTT-1_1	Monocyte_Macrophages	3	20.6815126294564
TGTGTTTAGGGTATCG-1_1	Monocyte_Macrophages	3	13.1469664902043
TGTGTTTCACCACCAG-1_1	Monocyte_Macrophages	3	20.8964216482038
TGTTCCGAGCCACTAT-1_1	Dendritic cells	2	24.5427899692341
TTAACTCCAAGGTTCT-1_1	Dendritic cells	2	24.7933852205901
TTAGGACCAAGAAGAG-1_1	Dendritic cells	2	24.5370672122328
TTAGGCACAAGTTGTC-1_1	Mast cells	3	22.0889993379743
TTAGGCATCAGCTCTC-1_1	Monocyte_Macrophages	2	19.4146353161244
TTCCCAGAGGCGATAC-1_1	Monocyte_Macrophages	3	20.7989457080672
TTCCCAGAGGGAGTAA-1_1	Dendritic cells	2	24.0689883279676
TTCGAAGAGAGTAAGG-1_1	Monocyte_Macrophages	1	0.907920037634126
TTCGGTCTCAGATAAG-1_1	Monocyte_Macrophages	3	20.4805021862658
TTCTACAAGTGACATA-1_1	Monocyte_Macrophages	1	1.02082481694782
TTGACTTGTTGGGACA-1_1	Dendritic cells	3	20.2671848916069
TTGCGTCCATTACCTT-1_1	Monocyte_Macrophages	1	3.12687980438932
TTGCGTCTCAACCAAC-1_1	Monocyte_Macrophages	1	6.50614855455169
TTGTAGGCATCTCGCT-1_1	Dendritic cells	2	23.8804360612707
TTGTAGGGTAATAGCA-1_1	Monocyte_Macrophages	1	0.636816386153412
TTTACTGTCAGCTGGC-1_1	Monocyte_Macrophages	3	20.1264001840897
TTTACTGTCATGGTCA-1_1	Dendritic cells	2	24.2902813648485
TTTATGCAGTATCTCG-1_1	Monocyte_Macrophages	3	20.2438586753933
TTTCCTCAGATGGGTC-1_1	Dendritic cells	2	23.7710882504479
TTTCCTCAGCTGCAAG-1_1	Monocyte_Macrophages	3	20.4357304613796
TTTGGTTCACAGACAG-1_1	Monocyte_Macrophages	1	4.66785553997349
AAACCTGTCACCTTAT-1_2	Monocyte_Macrophages	2	16.4804055753253
AAAGATGCATTCTTAC-1_2	Monocyte_Macrophages	2	18.108420273245
AAAGATGTCAGCAACT-1_2	Monocyte_Macrophages	3	14.5020620109136
AAAGCAACACACGCTG-1_2	Mast cells	3	20.6672034525258
AAAGTAGTCGTCGTTC-1_2	Monocyte_Macrophages	1	3.11678405962319
AACTCAGAGGAATTAC-1_2	Dendritic cells	2	17.032433567537
AACTCAGCAAGGGTCA-1_2	Monocyte_Macrophages	2	16.7494611180437
AAGACCTCATCCGCGA-1_2	Mast cells	3	21.1749647535765
AAGACCTTCAATCACG-1_2	Dendritic cells	2	24.4637731008161
AAGCCGCAGTGAACGC-1_2	Monocyte_Macrophages	1	0.7868019531449
AAGGAGCCATCCGCGA-1_2	Monocyte_Macrophages	3	20.8534751482447
AAGGAGCGTGTGCCTG-1_2	Monocyte_Macrophages	3	12.1398022963815
AAGGAGCTCCGAAGAG-1_2	Monocyte_Macrophages	1	9.28117481132691
AAGGCAGAGAGAGCTC-1_2	Monocyte_Macrophages	2	13.305115577272
AAGGTTCTCATTGCCC-1_2	Dendritic cells	2	23.929860970817
AATCCAGGTATGAAAC-1_2	Mast cells	3	20.8636325723281
ACACTGACACCCATGG-1_2	Monocyte_Macrophages	1	5.32341338135327
ACATCAGAGTGTTGAA-1_2	Monocyte_Macrophages	2	11.5276106925589
ACCAGTATCCGCGGTA-1_2	Dendritic cells	2	24.7339762698295
ACGATACAGAGGGCTT-1_2	Monocyte_Macrophages	3	21.2334396336779
ACGCAGCAGCTAACTC-1_2	Monocyte_Macrophages	3	20.4278342182149
ACGCCAGGTAAATGAC-1_2	Dendritic cells	2	24.7780678096473
ACGCCAGGTTGTACAC-1_2	Dendritic cells	2	24.5421534154464
ACGCCGAAGTTTCCTT-1_2	Mast cells	3	21.0179503206671
ACGGAGAGTTCGCTAA-1_2	Monocyte_Macrophages	1	7.46553192062996
ACGGAGATCTCATTCA-1_2	Monocyte_Macrophages	3	12.3631068575601
ACGGCCAAGGTGATTA-1_2	Monocyte_Macrophages	1	9.10882949117413
ACGGCCAGTAATCGTC-1_2	Monocyte_Macrophages	2	10.7980633218941
ACGGCCAGTAGTAGTA-1_2	Dendritic cells	2	24.3615367473065
ACGTCAAAGCTGGAAC-1_2	Monocyte_Macrophages	2	13.657065714588
ACGTCAAAGCTTATCG-1_2	Mast cells	3	21.9914045209215
ACGTCAAAGGACACCA-1_2	Monocyte_Macrophages	3	20.9882914107575
ACTATCTCAAGGTTTC-1_2	Monocyte_Macrophages	1	4.02173373718505
ACTATCTCACGGCTAC-1_2	Monocyte_Macrophages	3	20.7738075907148
ACTGAACTCTGATACG-1_2	Monocyte_Macrophages	2	15.7483475675094
ACTGCTCTCGGCTTGG-1_2	Mast cells	3	20.9721794077051
ACTTACTAGTTAAGTG-1_2	Monocyte_Macrophages	3	12.2053686964952
ACTTACTCATATGAGA-1_2	Monocyte_Macrophages	2	16.4806042488918
ACTTTCAAGAACTGTA-1_2	Monocyte_Macrophages	3	20.2412141463155
AGAATAGCACGAAGCA-1_2	Monocyte_Macrophages	3	20.3858993064836
AGAGCTTTCGTAGGTT-1_2	Dendritic cells	2	24.0520805566405
AGAGTGGTCGAATCCA-1_2	Dendritic cells	2	24.0052201983309
AGCCTAAAGTTCGCAT-1_2	Monocyte_Macrophages	2	11.36355921229
AGCGTATCATAGAAAC-1_2	Mast cells	3	20.4663886226859
AGCGTCGCACACTGCG-1_2	Monocyte_Macrophages	3	20.813082214346
AGCGTCGCACCTGGTG-1_2	Dendritic cells	2	24.7324580087341
AGCTTGAAGCATCATC-1_2	Monocyte_Macrophages	2	15.815382250774
AGCTTGAGTTATGCGT-1_2	Monocyte_Macrophages	3	12.1331162108322
AGGCCACGTTACGACT-1_2	Monocyte_Macrophages	2	17.0216997126991
AGGCCACTCTGGTTCC-1_2	Monocyte_Macrophages	2	16.4984783394471
AGGCCGTTCGTCACGG-1_2	Dendritic cells	2	24.4323232383582
AGGTCATTCTTCAACT-1_2	Monocyte_Macrophages	1	9.37028936517792
AGGTCCGTCGTTACAG-1_2	Monocyte_Macrophages	2	22.0052491933282
AGTGAGGGTGAGTGAC-1_2	Dendritic cells	2	24.5755568273758
AGTGTCAGTCGGCATC-1_2	Dendritic cells	2	24.0650367751312
AGTTGGTTCCGAATGT-1_2	Dendritic cells	2	24.0456763758925
ATAGACCAGTGCCAGA-1_2	Dendritic cells	2	24.6329130440622
ATAGACCTCATAGCAC-1_2	Monocyte_Macrophages	1	5.35435177851365
ATCACGAAGGCCCTCA-1_2	Dendritic cells	2	23.877592935168
ATCATGGTCACGATGT-1_2	Dendritic cells	2	24.2178644163293
ATCCGAACAGTAAGAT-1_2	Dendritic cells	2	22.0109312859466
ATCTACTCATGGTCAT-1_2	Monocyte_Macrophages	2	15.4846836319046
ATGAGGGAGCTGGAAC-1_2	Mast cells	3	20.7241347965774
ATGGGAGCAGTCTTCC-1_2	Dendritic cells	2	19.4341223431074
ATGTGTGCAGCGTTCG-1_2	Monocyte_Macrophages	3	21.1634078088192
ATTATCCTCTGCTGTC-1_2	Dendritic cells	2	24.799500363649
ATTCTACCACCATGTA-1_2	Monocyte_Macrophages	3	20.6030775303816
ATTGGACTCATAACCG-1_2	Dendritic cells	2	24.17113586133
ATTGGTGCAAGAGGCT-1_2	Dendritic cells	2	24.1947936614544
CAAGAAACAAGAAAGG-1_2	Dendritic cells	2	24.4540106362123
CAAGATCCATCTATGG-1_2	Monocyte_Macrophages	2	13.1632049975915
CACACCTAGCGCCTTG-1_2	Monocyte_Macrophages	2	12.0663935574402
CACAGTAAGCCACCTG-1_2	Dendritic cells	2	24.584834104338
CACAGTAAGGCACATG-1_2	Monocyte_Macrophages	2	15.1931640895108
CACAGTATCAGGTAAA-1_2	Monocyte_Macrophages	2	11.0972854793685
CACATTTTCGTTACGA-1_2	Monocyte_Macrophages	3	21.0065927569937
CACCACTTCCTTTCGG-1_2	Dendritic cells	2	24.5061320928587
CACCACTTCGCCATAA-1_2	Dendritic cells	2	24.8149925276072
CACCTTGAGGTTACCT-1_2	Mast cells	3	21.0581161115131
CACTCCATCTCATTCA-1_2	Monocyte_Macrophages	3	13.0784345205529
CACTCCATCTTAGCCC-1_2	Monocyte_Macrophages	1	6.53036826779757
CAGAATCAGTGGAGAA-1_2	Monocyte_Macrophages	2	21.7303688705587
CAGAATCTCCCAACGG-1_2	Monocyte_Macrophages	2	13.6624439802431
CAGAGAGTCGAGAACG-1_2	Mast cells	3	20.8631846176267
CAGCATATCTAGCACA-1_2	Monocyte_Macrophages	1	0.952023403097797
CAGCGACGTGACCAAG-1_2	Dendritic cells	2	17.5575125221217
CAGCTAAGTAGCGATG-1_2	Monocyte_Macrophages	2	15.801850296327
CAGCTGGCATCCTTGC-1_2	Monocyte_Macrophages	1	4.0051003345878
CATATGGCAAGCTGTT-1_2	Monocyte_Macrophages	2	16.2205213079608
CATATTCAGTTATCGC-1_2	Monocyte_Macrophages	2	13.9325094615063
CATATTCTCTTGTCAT-1_2	Monocyte_Macrophages	3	11.1305044723571
CATCCACCACACCGAC-1_2	Mast cells	3	20.8138028338274
CATCGGGAGTTAGCGG-1_2	Monocyte_Macrophages	1	6.24364434112287
CATCGGGCACGACTCG-1_2	Monocyte_Macrophages	3	20.8894291517776
CATGGCGAGAATGTGT-1_2	Monocyte_Macrophages	3	20.9737755623138
CCACCTAGTATTAGCC-1_2	Dendritic cells	2	24.249572741576
CCACTACTCAGAAATG-1_2	Monocyte_Macrophages	3	20.3728049552194
CCAGCGACATCTCGCT-1_2	Monocyte_Macrophages	2	19.9271075822616
CCAGCGAGTAGAGCTG-1_2	Dendritic cells	2	24.1153537741668
CCCAATCTCATTCACT-1_2	Monocyte_Macrophages	3	21.2372009071351
CCCATACGTACAGTGG-1_2	Dendritic cells	2	24.6651723887466
CCGGGATGTGTCTGAT-1_2	Monocyte_Macrophages	2	14.44105451361
CCGGTAGAGATGTCGG-1_2	Monocyte_Macrophages	3	20.5193270815341
CCGTGGAAGTTTGCGT-1_2	Monocyte_Macrophages	3	20.9979877303005
CCGTGGATCAGCACAT-1_2	Monocyte_Macrophages	2	10.7996435552571
CCTACACAGCCACGTC-1_2	Dendritic cells	2	24.4918566034061
CCTATTAAGTGTACCT-1_2	Dendritic cells	2	24.5474956128125
CCTCTGAGTACATCCA-1_2	Monocyte_Macrophages	3	20.8060358345642
CCTTACGCACCACGTG-1_2	Dendritic cells	2	24.5842806364056
CCTTCCCTCCCTAACC-1_2	Monocyte_Macrophages	2	18.6223063697586
CCTTTCTAGCCGCCTA-1_2	Monocyte_Macrophages	2	15.1997432694898
CGAACATTCGGCTTGG-1_2	Mast cells	3	20.6845359056902
CGAATGTGTTCGTTGA-1_2	Monocyte_Macrophages	1	1.85641699535252
CGACTTCTCAGCCTAA-1_2	Monocyte_Macrophages	3	11.7335109925363
CGAGCACGTACCTACA-1_2	Dendritic cells	2	17.043210487817
CGAGCCACACTAGTAC-1_2	Mast cells	3	20.9570481965604
CGAGCCACATACGCCG-1_2	Monocyte_Macrophages	3	20.794931290456
CGATCGGGTCCAGTAT-1_2	Dendritic cells	2	24.429440672972
CGATGGCGTCTCCCTA-1_2	Dendritic cells	2	24.732602502819
CGATGTAGTCACACGC-1_2	Mast cells	3	20.9404665393857
CGATTGATCGCTTAGA-1_2	Monocyte_Macrophages	2	18.8933011918303
CGCGTTTCACTAAGTC-1_2	Mast cells	3	21.8357341459957
CGCGTTTGTTACCGAT-1_2	Monocyte_Macrophages	2	11.3646727530592
CGCGTTTGTTCGTCTC-1_2	Monocyte_Macrophages	2	12.052307609793
CGCTATCAGGGATACC-1_2	Monocyte_Macrophages	2	12.0488748732661
CGCTGGAAGACCCACC-1_2	Monocyte_Macrophages	2	15.8948703001337
CGCTTCAGTTGTCTTT-1_2	Dendritic cells	2	24.1671366325218
CGGACGTGTCTAGTCA-1_2	Monocyte_Macrophages	2	15.2188067162422
CGGAGCTAGACTGGGT-1_2	Monocyte_Macrophages	2	20.4657910328687
CGGAGTCCATACTACG-1_2	Monocyte_Macrophages	2	19.414739553603
CGTAGCGCAAGCTGTT-1_2	Dendritic cells	2	24.6772685385105
CGTAGGCTCCAATGGT-1_2	Dendritic cells	2	24.0921014853167
CGTCTACTCCTATTCA-1_2	Mast cells	3	20.803938142807
CGTGAGCGTAGCTAAA-1_2	Monocyte_Macrophages	3	20.754237722864
CGTGTAACATCGGTTA-1_2	Monocyte_Macrophages	2	16.2249365465289
CGTGTCTGTAGCGCAA-1_2	Monocyte_Macrophages	2	21.9965245782254
CGTGTCTTCTGTTGAG-1_2	Dendritic cells	2	24.1580899060088
CGTTAGATCACAGGCC-1_2	Dendritic cells	2	24.4713610925715
CGTTCTGTCGCGCCAA-1_2	Monocyte_Macrophages	2	16.7702144023019
CTAGCCTAGGCTAGCA-1_2	Monocyte_Macrophages	3	20.7535596413412
CTAGCCTTCAACGGGA-1_2	Monocyte_Macrophages	2	16.189350488272
CTCACACTCGTAGGTT-1_2	Monocyte_Macrophages	2	18.367371249639
CTCAGAAGTGCACCAC-1_2	Monocyte_Macrophages	2	19.4136373690264
CTCATTAAGTGACTCT-1_2	Monocyte_Macrophages	2	16.18564626466
CTCATTAGTAAGAGAG-1_2	Monocyte_Macrophages	2	15.1672933843257
CTCATTATCCTTTCTC-1_2	Monocyte_Macrophages	2	15.4709013524842
CTCATTATCGTCACGG-1_2	Dendritic cells	2	24.1002785884378
CTCCTAGAGCAACGGT-1_2	Dendritic cells	2	23.8606757738074
CTCCTAGTCACAAACC-1_2	Monocyte_Macrophages	2	13.3451286385326
CTCGAAATCTTCTGGC-1_2	Monocyte_Macrophages	2	13.2883704510217
CTCGAGGCATTATCTC-1_2	Dendritic cells	2	24.1289017498509
CTCGGGATCGGTGTTA-1_2	Monocyte_Macrophages	2	13.020077772215
CTCGTCAAGTCATGCT-1_2	Monocyte_Macrophages	2	13.0139251754308
CTCTAATCAGTCAGCC-1_2	Monocyte_Macrophages	2	10.8157279238971
CTCTAATGTTACTGAC-1_2	Monocyte_Macrophages	2	15.1797410676679
CTGAAACTCAGGCGAA-1_2	Dendritic cells	2	24.3883270426327
CTGAAGTAGGGTCTCC-1_2	Monocyte_Macrophages	2	16.1957754695614
CTGCGGACAATCGGTT-1_2	Monocyte_Macrophages	2	16.4770938301748
CTGCGGAGTGAGGCTA-1_2	Dendritic cells	2	24.2498621022849
CTGGTCTAGATGTCGG-1_2	Monocyte_Macrophages	2	15.8791146540833
CTGTTTAAGAGCCTAG-1_2	Monocyte_Macrophages	2	13.6624977010195
CTTAACTCACGAAATA-1_2	Mast cells	3	21.9094856948169
CTTACCGCATCTATGG-1_2	Monocyte_Macrophages	2	14.7590772204776
CTTAGGAGTAGGAGTC-1_2	Monocyte_Macrophages	2	21.2339607429376
CTTAGGATCCGGCACA-1_2	Monocyte_Macrophages	3	21.2053824126991
CTTGGCTGTAGCTGCC-1_2	Dendritic cells	2	22.2622723064442
GAAACTCCACATGGGA-1_2	Mast cells	3	21.145065954312
GAAACTCTCTGCCAGG-1_2	Monocyte_Macrophages	2	15.4814689102144
GAACCTAAGTACCGGA-1_2	Mast cells	3	20.9130491579174
GAACCTACATAGACTC-1_2	Monocyte_Macrophages	3	20.2797664828865
GAACGGACACAGGTTT-1_2	Monocyte_Macrophages	3	20.5403528538714
GAATGAAGTGTTTGTG-1_2	Monocyte_Macrophages	2	15.4669991871819
GACACGCGTCTCTCGT-1_2	Dendritic cells	2	24.1041059080496
GACACGCTCCGTTGTC-1_2	Monocyte_Macrophages	3	20.9177265041477
GACCAATCAAGGACAC-1_2	Monocyte_Macrophages	2	11.3676450416652
GACGTGCAGTGCTGCC-1_2	Monocyte_Macrophages	1	6.28836406669989
GACTAACGTCCCTTGT-1_2	Monocyte_Macrophages	2	15.8650035534516
GATCGATGTTGCCTCT-1_2	Monocyte_Macrophages	1	8.5421779805902
GATCGTACAATCAGAA-1_2	Monocyte_Macrophages	3	20.7498371971381
GATGAGGTCTGATTCT-1_2	Mast cells	3	20.4369266293191
GCACATATCGTCACGG-1_2	Dendritic cells	2	24.2279905526074
GCACATATCTGCGTAA-1_2	Monocyte_Macrophages	2	15.4967882698698
GCACTCTGTCCCTTGT-1_2	Dendritic cells	2	24.1681307785792
GCATACACACTACAGT-1_2	Monocyte_Macrophages	2	17.2997331737574
GCATACATCCCACTTG-1_2	Dendritic cells	2	24.8006035808467
GCATGATGTATCTGCA-1_2	Monocyte_Macrophages	2	13.911518718381
GCATGATTCTCGCATC-1_2	Dendritic cells	2	24.0664744536951
GCATGTAAGAAACCAT-1_2	Monocyte_Macrophages	2	12.0614318403845
GCATGTAGTCAAAGAT-1_2	Monocyte_Macrophages	3	20.8063729721985
GCATGTAGTCAATACC-1_2	Mast cells	3	21.9340655029969
GCCAAATCAAGCGCTC-1_2	Dendritic cells	2	23.8150443905711
GCCAAATTCATAACCG-1_2	Monocyte_Macrophages	1	6.04285860655696
GCCTCTATCGGTGTCG-1_2	Mast cells	3	21.4165419893463
GCGACCAAGCCGTCGT-1_2	Monocyte_Macrophages	2	15.739707152404
GCGACCATCTGATTCT-1_2	Monocyte_Macrophages	3	20.7533814674944
GCGCAACTCATTGCGA-1_2	Monocyte_Macrophages	2	23.8187922817693
GCGCCAACAATGGTCT-1_2	Monocyte_Macrophages	2	14.4095341853411
GCGCCAACATCTATGG-1_2	Mast cells	3	20.8842259345182
GCTCTGTGTGCAGGTA-1_2	Monocyte_Macrophages	1	6.0100651166003
GCTGCAGGTGTTAAGA-1_2	Monocyte_Macrophages	2	18.1091627227998
GCTGCGATCGCGTTTC-1_2	Monocyte_Macrophages	2	13.5970137585045
GCTGGGTGTGTGGTTT-1_2	Dendritic cells	2	24.7255010597441
GCTTCCATCCAGTAGT-1_2	Monocyte_Macrophages	3	11.8361487856314
GCTTGAATCAGAAATG-1_2	Monocyte_Macrophages	1	4.24999822054772
GGAAAGCAGGCTATCT-1_2	Dendritic cells	2	24.3235752128024
GGAAAGCGTCAGATAA-1_2	Monocyte_Macrophages	2	15.7666120723559
GGAACTTAGAGCCTAG-1_2	Dendritic cells	2	24.7479720532162
GGAATAAGTCGGATCC-1_2	Monocyte_Macrophages	2	16.7630823624608
GGAGCAACACGACGAA-1_2	Dendritic cells	2	23.819485393008
GGAGCAATCCGGGTGT-1_2	Monocyte_Macrophages	2	19.670103518678
GGATGTTAGGATGGTC-1_2	Monocyte_Macrophages	3	16.9999665348067
GGATGTTCACTGCCAG-1_2	Monocyte_Macrophages	2	17.0333031432125
GGATTACAGTACGCCC-1_2	Mast cells	3	20.5647530833534
GGCAATTTCATCGGAT-1_2	Monocyte_Macrophages	2	13.9428424768789
GGCGACTTCATAGCAC-1_2	Dendritic cells	2	24.6165447628336
GGCGTGTCAAAGGCGT-1_2	Dendritic cells	2	23.8608444830254
GGCTCGAGTCCGAACC-1_2	Monocyte_Macrophages	1	5.78741052523612
GGCTGGTCATGTAAGA-1_2	Monocyte_Macrophages	2	15.7644536986942
GGGAATGGTGCACTTA-1_2	Monocyte_Macrophages	2	19.6767895230435
GGGAATGTCCGCAAGC-1_2	Monocyte_Macrophages	1	3.33433797924265
GGGAGATCAGCCACCA-1_2	Monocyte_Macrophages	1	4.90790199920091
GGGATGATCGGCCGAT-1_2	Mast cells	3	20.2300250886378
GGGTCTGTCTTGTTTG-1_2	Monocyte_Macrophages	1	4.89428314446567
GGGTTGCTCTTCAACT-1_2	Monocyte_Macrophages	2	11.0963909060705
GGTATTGGTTAAAGAC-1_2	Dendritic cells	2	24.8550475745879
GGTGCGTGTTCACCTC-1_2	Dendritic cells	3	20.2640158972042
GGTGTTAGTTTGTGTG-1_2	Monocyte_Macrophages	1	1.63839004161728
GTAACTGAGGTAAACT-1_2	Monocyte_Macrophages	1	5.80986698579269
GTAACTGCACAGTCGC-1_2	Monocyte_Macrophages	2	15.4995332888091
GTAACTGGTAGCTAAA-1_2	Mast cells	3	20.9062350523381
GTAACTGTCCTTGGTC-1_2	Mast cells	3	20.7023447260799
GTACGTAGTTCGAATC-1_2	Dendritic cells	2	24.1775872758086
GTACTTTGTATAGGTA-1_2	Monocyte_Macrophages	2	21.383425416682
GTAGTCATCTGAAAGA-1_2	Monocyte_Macrophages	3	11.8158324041486
GTATCTTTCGTCGTTC-1_2	Monocyte_Macrophages	1	3.556701599321
GTCAAGTAGGTGCAAC-1_2	Monocyte_Macrophages	2	10.7277246647002
GTCAAGTGTCACTTCC-1_2	Monocyte_Macrophages	2	13.6714925333558
GTCCTCACAGCATACT-1_2	Monocyte_Macrophages	1	1.00845248956415
GTCGGGTCACGTAAGG-1_2	Monocyte_Macrophages	3	12.2877500193852
GTCGTAAAGGTGTTAA-1_2	Monocyte_Macrophages	3	21.1000088851988
GTCTCGTCATGGTCAT-1_2	Monocyte_Macrophages	2	16.480367609989
GTCTCGTGTTCGCTAA-1_2	Monocyte_Macrophages	2	13.2867786166286
GTGCAGCAGTCGCCGT-1_2	Monocyte_Macrophages	1	2.90327321882612
GTGCATACAGTAGAGC-1_2	Dendritic cells	2	24.0517936314955
GTGCGGTAGACTACAA-1_2	Monocyte_Macrophages	2	21.7248084582468
GTGCGGTTCACGCGGT-1_2	Dendritic cells	2	24.2022793823105
GTGTGCGAGCAGGTCA-1_2	Monocyte_Macrophages	1	6.2649563245259
GTGTGCGGTGGTCCGT-1_2	Dendritic cells	2	24.6540735528839
GTTCATTTCATGCTCC-1_2	Dendritic cells	2	24.4169686632056
GTTCGGGCATGTTGAC-1_2	Monocyte_Macrophages	1	0.978463900710195
TAAGTGCGTAGCTGCC-1_2	Dendritic cells	2	24.1136860769707
TACCTTAGTTGGTAAA-1_2	Monocyte_Macrophages	2	13.6479954627631
TACTCATCAATGAAAC-1_2	Dendritic cells	2	24.6095509351374
TACTCGCTCTTACCTA-1_2	Dendritic cells	2	24.3940427098932
TAGACCACAGGTCGTC-1_2	Monocyte_Macrophages	2	18.901519327725
TAGACCATCGTATCAG-1_2	Mast cells	3	20.8778327606862
TAGGCATAGCCTTGAT-1_2	Dendritic cells	2	24.3515113131172
TATCTCACACGAGAGT-1_2	Monocyte_Macrophages	2	14.1837734958057
TCAACGAGTAGCTTGT-1_2	Monocyte_Macrophages	3	21.0103268425036
TCACGAACATGTTCCC-1_2	Mast cells	3	20.7818115973812
TCAGATGGTTCATGGT-1_2	Dendritic cells	2	24.3724773358007
TCAGCTCGTTATCACG-1_2	Monocyte_Macrophages	1	5.3605029436558
TCAGCTCTCCACGTGG-1_2	Monocyte_Macrophages	2	10.7985890157238
TCAGGTACACAAGACG-1_2	Dendritic cells	2	23.8719147888414
TCATTACGTAACGACG-1_2	Monocyte_Macrophages	2	15.5078623754524
TCCACACCAATGTAAG-1_2	Dendritic cells	2	24.4371737015313
TCGCGAGGTGTTTGGT-1_2	Dendritic cells	2	24.2521937130249
TCGGGACCATGGTCTA-1_2	Monocyte_Macrophages	3	20.2647065756003
TCGGGACTCAGTTGAC-1_2	Monocyte_Macrophages	3	12.3884569573543
TCGGTAATCGTGGACC-1_2	Monocyte_Macrophages	2	13.307579623391
TCGTACCTCCTTAATC-1_2	Monocyte_Macrophages	2	10.8048618040058
TCTCTAAGTGTTTGTG-1_2	Dendritic cells	2	24.3926585113779
TCTGAGATCGGCTACG-1_2	Monocyte_Macrophages	3	12.0755333987455
TCTTCGGCAACGCACC-1_2	Monocyte_Macrophages	1	6.53058878222988
TCTTTCCTCGATAGAA-1_2	Dendritic cells	2	24.0758116031263
TGAAAGATCTGCGGCA-1_2	Monocyte_Macrophages	1	4.240981951074
TGACGGCTCGAATGCT-1_2	Monocyte_Macrophages	1	1.00075659863511
TGACTAGAGACCCACC-1_2	Dendritic cells	2	24.3241692387116
TGACTAGAGAGCTGCA-1_2	Dendritic cells	2	24.1610429596175
TGACTAGTCAAAGACA-1_2	Monocyte_Macrophages	1	0.999052546001761
TGACTTTGTTCCGGCA-1_2	Dendritic cells	2	24.417937185678
TGAGAGGGTACCCAAT-1_2	Monocyte_Macrophages	3	21.1303076381922
TGAGCCGCAAGGTTTC-1_2	Dendritic cells	2	24.8569427757614
TGAGCCGGTACAGACG-1_2	Monocyte_Macrophages	3	20.9373049722367
TGATTTCTCAGCAACT-1_2	Monocyte_Macrophages	3	12.7078913207045
TGATTTCTCCAAACAC-1_2	Mast cells	3	21.4153678207892
TGATTTCTCCGATATG-1_2	Mast cells	3	20.5727817275742
TGCCCATTCGCGTAGC-1_2	Dendritic cells	2	23.8541515310329
TGCCCTAAGACTCGGA-1_2	Monocyte_Macrophages	2	15.5223019749198
TGCTACCCAAGTTAAG-1_2	Monocyte_Macrophages	3	20.3730796168086
TGTCCCACAAGTAGTA-1_2	Monocyte_Macrophages	3	20.9424393085486
TGTCCCAGTCTAGCGC-1_2	Monocyte_Macrophages	2	19.9324856266016
TGTTCCGAGCGAAGGG-1_2	Monocyte_Macrophages	3	20.6792878877744
TGTTCCGTCACCCTCA-1_2	Dendritic cells	2	24.8367151440735
TTAACTCAGAGTAAGG-1_2	Monocyte_Macrophages	2	13.5781141479717
TTAGGACGTCTCGTTC-1_2	Monocyte_Macrophages	1	0.855163234503935
TTAGGCAAGAATCTCC-1_2	Dendritic cells	2	24.2784828268289
TTAGTTCAGTACATGA-1_2	Monocyte_Macrophages	1	0.984933358234256
TTCCCAGGTCTCTTAT-1_2	Monocyte_Macrophages	3	20.5567317723853
TTCCCAGGTTACGCGC-1_2	Monocyte_Macrophages	1	7.50004901230401
TTCCCAGTCATCACCC-1_2	Monocyte_Macrophages	3	20.4787509997832
TTCCCAGTCATGTCCC-1_2	Monocyte_Macrophages	3	11.8244574862277
TTCGGTCCACCAGGTC-1_2	Mast cells	3	21.0810429714664
TTCTCCTCAGCTCGAC-1_2	Monocyte_Macrophages	3	20.7939369785433
TTGCCGTTCTCGCATC-1_2	Monocyte_Macrophages	2	13.3415093370517
TTGGAACTCCAAGTAC-1_2	Dendritic cells	2	24.7122977260745
TTGGCAAGTCTAACGT-1_2	Monocyte_Macrophages	1	2.89837265408352
TTGGCAATCCAAAGTC-1_2	Monocyte_Macrophages	2	15.785494813853
TTTACTGAGGTAGCTG-1_2	Monocyte_Macrophages	3	11.451789707028
AAAGATGTCCGCGTTT-1_3	Monocyte_Macrophages	1	0.331769749812722
AAAGATGTCTGTTGAG-1_3	Monocyte_Macrophages	2	17.2491481246593
AAAGATGTCTTACCGC-1_3	Monocyte_Macrophages	1	0.928136333473747
AAAGCAAAGATGAGAG-1_3	Monocyte_Macrophages	1	0.455126404720504
AAAGCAACATGCTAGT-1_3	Monocyte_Macrophages	2	12.0614229856797
AACACGTAGAACTCGG-1_3	Monocyte_Macrophages	1	0.534062108687714
AACACGTGTTCGAATC-1_3	Monocyte_Macrophages	1	0.391778478333825
AACACGTTCTGATACG-1_3	Dendritic cells	2	16.3100488254975
AACCATGAGACAATAC-1_3	Monocyte_Macrophages	2	12.0614141309749
AACCGCGCAAGCGTAG-1_3	Monocyte_Macrophages	2	12.8636359761013
AACGTTGTCCGAACGC-1_3	Monocyte_Macrophages	1	1.04799693116052
AACTCAGAGATCACGG-1_3	Monocyte_Macrophages	2	11.5276018378541
AACTCAGCACAGTCGC-1_3	Monocyte_Macrophages	1	3.73149255520423
AACTCCCTCTTGGGTA-1_3	Dendritic cells	2	23.9492802772274
AACTCTTGTCAGAATA-1_3	Monocyte_Macrophages	2	11.4966403369529
AAGACCTAGATAGGAG-1_3	Monocyte_Macrophages	1	1.08716379442085
AAGCCGCCAGTAAGAT-1_3	Dendritic cells	2	24.321552864304
AAGGAGCAGGAATGGA-1_3	Dendritic cells	2	16.4169321123017
AAGGAGCGTCTAGCGC-1_3	Monocyte_Macrophages	1	1.04709595485831
AAGGCAGCACCGAAAG-1_3	Monocyte_Macrophages	2	12.0548792966786
AATCGGTCAAGGTGTG-1_3	Monocyte_Macrophages	1	0.684505335698267
ACACCCTCAAGTCTAC-1_3	Dendritic cells	2	23.9785489730469
ACACCGGCAGTAACGG-1_3	Monocyte_Macrophages	1	0.47613266459197
ACACTGAGTCTCCACT-1_3	Monocyte_Macrophages	1	0.762660580307235
ACAGCCGAGCCAGTAG-1_3	Dendritic cells	2	13.1314406217894
ACAGCCGTCTCCAGGG-1_3	Dendritic cells	2	18.1074586681083
ACAGCCGTCTGTTTGT-1_3	Monocyte_Macrophages	2	11.5275929831493
ACAGCTATCGGTCTAA-1_3	Monocyte_Macrophages	2	14.2655247574198
ACATACGCAGACAAGC-1_3	Monocyte_Macrophages	1	0.741423569124841
ACATACGGTATTCTCT-1_3	Monocyte_Macrophages	2	12.0728090216625
ACATACGGTTACAGAA-1_3	Monocyte_Macrophages	2	12.0614052762701
ACATACGTCCACGACG-1_3	Dendritic cells	2	17.2943120034568
ACATCAGAGTACCGGA-1_3	Monocyte_Macrophages	1	0.173711999690591
ACATCAGCATACCATG-1_3	Monocyte_Macrophages	1	0
ACATGGTAGTGGTAAT-1_3	Monocyte_Macrophages	1	7.23142105600629
ACATGGTCATTGGTAC-1_3	Monocyte_Macrophages	1	0.69542560580049
ACCAGTAAGAGATGAG-1_3	Monocyte_Macrophages	1	0.858911181095002
ACCAGTACACTTACGA-1_3	Monocyte_Macrophages	1	0.992750398728014
ACCAGTAGTACACCGC-1_3	Monocyte_Macrophages	1	0.536684396541425
ACCCACTAGCAGATCG-1_3	Monocyte_Macrophages	1	0.51338811047246
ACCGTAAGTGCACTTA-1_3	Monocyte_Macrophages	1	0.338967483923605
ACCTTTACATGAACCT-1_3	Monocyte_Macrophages	1	0.984607228130265
ACGAGCCCATTGTGCA-1_3	Dendritic cells	2	19.6783328029498
ACGAGGAGTACCGTTA-1_3	Dendritic cells	2	24.0270561557521
ACGAGGATCCTGTACC-1_3	Monocyte_Macrophages	1	0.782790114007727
ACGATACAGAACTCGG-1_3	Dendritic cells	2	17.2312996416302
ACGATGTCAAAGCGGT-1_3	Mast cells	3	21.0758069762224
ACGATGTCAACCGCCA-1_3	Monocyte_Macrophages	1	0.604417447062054
ACGCAGCCAAAGAATC-1_3	Dendritic cells	2	14.0179008772384
ACGCAGCGTACTTGAC-1_3	Dendritic cells	2	24.0047459623329
ACGCCAGCACATTTCT-1_3	Monocyte_Macrophages	2	12.0295939624137
ACGCCGAAGGTGATAT-1_3	Monocyte_Macrophages	1	0.975940587138667
ACGCCGACATCCCATC-1_3	Dendritic cells	2	13.5794403478676
ACGCCGAGTTACGCGC-1_3	Monocyte_Macrophages	1	4.64486356631394
ACGGCCAAGCAACGGT-1_3	Monocyte_Macrophages	1	0.54737405809303
ACGGCCAAGGCTCATT-1_3	Monocyte_Macrophages	2	11.5275841284445
ACGGCCACATCCGGGT-1_3	Dendritic cells	2	24.4339719286141
ACGGGCTGTTTCGCTC-1_3	Monocyte_Macrophages	1	1.21222534149876
ACGGGTCAGAAGCCCA-1_3	Dendritic cells	2	18.8940931027904
ACGTCAAAGCCACGTC-1_3	Monocyte_Macrophages	1	0.763289086600221
ACGTCAAAGCTAACAA-1_3	Monocyte_Macrophages	1	0.719652764896426
ACGTCAACATTCTTAC-1_3	Monocyte_Macrophages	1	1.12343511377685
ACGTCAAGTAAGGGCT-1_3	Dendritic cells	2	23.9496862178172
ACTGAACTCAAGATCC-1_3	Monocyte_Macrophages	1	1.0900931286424
ACTGAGTTCCCAAGTA-1_3	Dendritic cells	2	24.7199654764946
ACTGCTCGTTTGGGCC-1_3	Monocyte_Macrophages	1	0.868229837735005
ACTGTCCAGATGGGTC-1_3	Dendritic cells	2	23.7773457227014
ACTGTCCGTAAGTGGC-1_3	Monocyte_Macrophages	1	0.919853907425829
ACTTACTGTACTTGAC-1_3	Dendritic cells	2	24.4109112678617
ACTTGTTCAATGGACG-1_3	Monocyte_Macrophages	2	12.0613964215653
ACTTTCAGTGTCAATC-1_3	Dendritic cells	2	24.1434358485331
AGAATAGAGCTAAGAT-1_3	Monocyte_Macrophages	2	12.8636271213965
AGAGCGAAGGCCCGTT-1_3	Monocyte_Macrophages	1	3.55411128062377
AGAGTGGAGGACCACA-1_3	Monocyte_Macrophages	1	1.00187655869767
AGATCTGAGACCTTTG-1_3	Dendritic cells	2	24.5190886544896
AGATTGCCAAGACGTG-1_3	Monocyte_Macrophages	1	0.786126919126824
AGCAGCCAGTGAACGC-1_3	Monocyte_Macrophages	1	1.17645198039712
AGCATACTCGTCTGCT-1_3	Monocyte_Macrophages	1	0.603652029397662
AGCCTAACACATCCAA-1_3	Monocyte_Macrophages	1	0.818347788619814
AGCGGTCAGGCAGTCA-1_3	Monocyte_Macrophages	1	0.730277950744548
AGCGTCGTCCGAGCCA-1_3	Monocyte_Macrophages	2	22.5138976475234
AGCTCCTAGTGGTAAT-1_3	Monocyte_Macrophages	2	15.5660468404664
AGCTCCTCACCGTTGG-1_3	Monocyte_Macrophages	1	0.999721056532021
AGCTCTCAGGAATTAC-1_3	Dendritic cells	3	17.2946670615566
AGCTCTCGTTGTTTGG-1_3	Monocyte_Macrophages	1	0.333594647444291
AGCTCTCGTTTGACTG-1_3	Monocyte_Macrophages	1	0.952659454002735
AGCTTGAAGTGTACTC-1_3	Dendritic cells	2	17.2740622700174
AGCTTGAGTAGCGCTC-1_3	Monocyte_Macrophages	1	5.34745335465553
AGCTTGATCTCGTATT-1_3	Monocyte_Macrophages	1	0.251913120231935
AGGCCGTAGTTCGCAT-1_3	Monocyte_Macrophages	1	0.537719338357485
AGGTCATGTTCAGACT-1_3	Monocyte_Macrophages	2	12.029014884376
AGGTCCGCAGTGAGTG-1_3	Dendritic cells	2	12.800114426733
AGGTCCGCATAAGACA-1_3	Dendritic cells	2	13.0690156716558
AGTAGTCCAATGGATA-1_3	Dendritic cells	2	24.2650932614881
AGTAGTCGTTATCCGA-1_3	Dendritic cells	2	23.5314585693429
AGTCTTTGTCGGCTCA-1_3	Monocyte_Macrophages	1	0.746884782638045
AGTCTTTTCACAAACC-1_3	Dendritic cells	2	24.4077969336691
AGTCTTTTCTGCGTAA-1_3	Monocyte_Macrophages	1	2.68639282188118
AGTGAGGAGTCGTACT-1_3	Dendritic cells	2	24.018730963563
AGTGAGGTCAGTACGT-1_3	Mast cells	3	20.4870048710152
AGTGAGGTCATCGATG-1_3	Monocyte_Macrophages	1	0.138015675895917
AGTGGGAGTTAAGGGC-1_3	Monocyte_Macrophages	2	18.3581325557864
AGTGGGATCCATGAGT-1_3	Monocyte_Macrophages	1	0.922636157408641
AGTGTCACAGCGTCCA-1_3	Dendritic cells	2	23.8970045764804
AGTTGGTTCAGTTAGC-1_3	Monocyte_Macrophages	1	2.47654479293314
ATAAGAGGTGAGGGTT-1_3	Dendritic cells	2	18.6227324066932
ATAGACCCACAGTCGC-1_3	Monocyte_Macrophages	1	0.540897973916561
ATAGACCGTCTGCAAT-1_3	Monocyte_Macrophages	1	0.531527909248292
ATCACGATCCGTCAAA-1_3	Monocyte_Macrophages	2	11.5181972758524
ATCATCTAGGGAACGG-1_3	Monocyte_Macrophages	1	0.859215061998199
ATCATCTGTCGGGTCT-1_3	Monocyte_Macrophages	2	11.5252937273038
ATCATGGAGAGCAATT-1_3	Monocyte_Macrophages	1	0.344174305776814
ATCCACCAGATATGCA-1_3	Monocyte_Macrophages	1	0.640032024818558
ATCCACCAGGAGCGTT-1_3	Dendritic cells	2	24.2154394370211
ATCCACCAGGTCATCT-1_3	Monocyte_Macrophages	2	11.5275752737397
ATCCACCCAGATTGCT-1_3	Dendritic cells	2	23.5195442590018
ATCCACCCATCGTCGG-1_3	Monocyte_Macrophages	2	12.0703545768709
ATCCGAATCCTATGTT-1_3	Monocyte_Macrophages	1	0.820126225563303
ATCGAGTGTTAAGTAG-1_3	Dendritic cells	2	24.3811827689274
ATCTGCCAGGGAACGG-1_3	Dendritic cells	2	24.6003587048632
ATCTGCCGTACTTGAC-1_3	Monocyte_Macrophages	1	0.526851428854217
ATGAGGGAGCCTCGTG-1_3	Monocyte_Macrophages	1	0.780932614019756
ATGAGGGGTTAAAGTG-1_3	Monocyte_Macrophages	2	13.6649474899529
ATGCGATGTTCCCTTG-1_3	Dendritic cells	2	16.3964884406735
ATGGGAGGTCGAAAGC-1_3	Monocyte_Macrophages	1	0.323102932978988
ATGGGAGGTTCAGGCC-1_3	Monocyte_Macrophages	1	0.719526670145857
ATTACTCAGAATAGGG-1_3	Monocyte_Macrophages	1	1.21441909373527
ATTACTCAGGGATACC-1_3	Monocyte_Macrophages	1	1.04005689354908
ATTATCCAGATGTTAG-1_3	Monocyte_Macrophages	2	10.9879631976214
ATTCTACAGGACAGCT-1_3	Monocyte_Macrophages	1	0.973658812016206
ATTGGACCAACTGGCC-1_3	Dendritic cells	2	23.8874990382666
ATTTCTGTCTGCTGTC-1_3	Monocyte_Macrophages	3	20.4953393563878
CAACCAAAGTGATCGG-1_3	Dendritic cells	2	24.3174957666907
CAACTAGAGAGAGCTC-1_3	Monocyte_Macrophages	1	0.596508528020609
CAACTAGCATAGGATA-1_3	Monocyte_Macrophages	2	12.0695761050625
CAACTAGTCTGTTGAG-1_3	Monocyte_Macrophages	1	0.484129641284794
CAAGAAAAGGGCTTCC-1_3	Dendritic cells	2	12.0613875668605
CAAGAAAGTACCAGTT-1_3	Monocyte_Macrophages	1	0.834913916243531
CAAGAAATCCAAATGC-1_3	Monocyte_Macrophages	1	0.945620258663006
CAAGGCCAGCGTGAGT-1_3	Monocyte_Macrophages	1	0.549205357373268
CAAGGCCGTATGAAAC-1_3	Monocyte_Macrophages	1	0.492751176255657
CAAGTTGCAAAGGTGC-1_3	Dendritic cells	2	23.5322960652291
CACAAACCATCCGGGT-1_3	Dendritic cells	2	17.2946352856744
CACAAACGTACTCGCG-1_3	Monocyte_Macrophages	1	1.17472333960273
CACACAAAGTATGACA-1_3	Monocyte_Macrophages	1	0.581094466552418
CACACTCAGCCTTGAT-1_3	Monocyte_Macrophages	2	14.0186604548319
CACACTCCAGATCCAT-1_3	Dendritic cells	2	18.0961273542957
CACACTCGTCTCCCTA-1_3	Monocyte_Macrophages	2	13.2023739439476
CACACTCTCGCGGATC-1_3	Monocyte_Macrophages	2	13.7672268709233
CACAGGCAGCGTAATA-1_3	Monocyte_Macrophages	1	0.517502108919371
CACATAGCATGCTGGC-1_3	Dendritic cells	2	19.1571539544295
CACATTTGTCCGAGTC-1_3	Monocyte_Macrophages	1	0.718604495970749
CACATTTGTGTGGCTC-1_3	Monocyte_Macrophages	2	15.4681870646359
CACCAGGGTTCTGTTT-1_3	Monocyte_Macrophages	1	2.88795477303182
CACCTTGCATCGTCGG-1_3	Monocyte_Macrophages	1	1.01268828709304
CACCTTGGTAGCCTAT-1_3	Monocyte_Macrophages	1	1.12460206960372
CACTCCAAGTCCCACG-1_3	Dendritic cells	2	21.4852346606789
CAGAATCCACATGACT-1_3	Monocyte_Macrophages	2	16.0189030173948
CAGAGAGAGTGTTGAA-1_3	Dendritic cells	2	23.8748888229482
CAGAGAGCAAGGTGTG-1_3	Monocyte_Macrophages	2	20.7268044479791
CAGAGAGGTAGATTAG-1_3	Dendritic cells	2	23.9407557019529
CAGAGAGGTCAATACC-1_3	Dendritic cells	2	18.3765483267727
CAGATCACAGGGTTAG-1_3	Monocyte_Macrophages	1	0.935110250228843
CAGATCATCAGCATGT-1_3	Monocyte_Macrophages	1	0.876100236652177
CAGCAGCGTTCCTCCA-1_3	Monocyte_Macrophages	1	0.2757117333614
CAGCCGATCTGCTTGC-1_3	Dendritic cells	2	22.2496818990711
CAGCGACAGAGGTACC-1_3	Dendritic cells	2	13.2152079639267
CAGCGACAGCGCCTCA-1_3	Monocyte_Macrophages	2	11.527566419035
CAGCGACAGGGATCTG-1_3	Monocyte_Macrophages	1	0.326711242685672
CAGCGACTCCTCATTA-1_3	Monocyte_Macrophages	1	1.42652937868205
CAGCTAAAGATATGGT-1_3	Monocyte_Macrophages	1	0.93464476808535
CAGCTAACACCATCCT-1_3	Monocyte_Macrophages	1	0.312425555494278
CAGCTAAGTTCGTCTC-1_3	Dendritic cells	2	24.1512015805715
CAGCTGGCAGGCGATA-1_3	Monocyte_Macrophages	1	0.984192571258568
CAGCTGGGTTTACTCT-1_3	Monocyte_Macrophages	1	3.33746324825722
CAGGTGCCAATTGCTG-1_3	Monocyte_Macrophages	1	0.272899448271603
CAGGTGCTCTTAACCT-1_3	Monocyte_Macrophages	2	13.7036764553298
CAGTAACAGAGACGAA-1_3	Dendritic cells	2	16.1066069553336
CAGTCCTAGGGATACC-1_3	Monocyte_Macrophages	1	0.413305415014173
CAGTCCTCAGCCTATA-1_3	Monocyte_Macrophages	1	0.451451304934867
CAGTCCTGTCTCTTTA-1_3	Monocyte_Macrophages	1	2.07736320815087
CATATTCAGTGTTAGA-1_3	Monocyte_Macrophages	1	0.810338227470315
CATATTCCAAGTACCT-1_3	Monocyte_Macrophages	1	0.35317918790498
CATATTCCAGATGAGC-1_3	Monocyte_Macrophages	1	0.848920664298151
CATATTCCATCGACGC-1_3	Monocyte_Macrophages	2	16.0481587104723
CATATTCGTTCGGGCT-1_3	Monocyte_Macrophages	1	0.322790262351652
CATATTCGTTGTGGCC-1_3	Monocyte_Macrophages	1	1.17559883082469
CATCGGGCAAGGTTCT-1_3	Monocyte_Macrophages	1	0.504456540793767
CATGACAAGACTAGAT-1_3	Monocyte_Macrophages	2	15.852753311733
CATGCCTAGGTAAACT-1_3	Dendritic cells	2	17.8445577967142
CATGCCTCAGCTTCGG-1_3	Monocyte_Macrophages	1	0.686135674412521
CATGGCGGTTCCACGG-1_3	Dendritic cells	2	23.9394968304913
CATTATCAGGGCACTA-1_3	Monocyte_Macrophages	1	0.98256601203135
CCAATCCCAAGGCTCC-1_3	Monocyte_Macrophages	1	0.677855001775686
CCACCTACAACGATCT-1_3	Monocyte_Macrophages	2	12.0613787121557
CCACCTAGTAGCGCAA-1_3	Monocyte_Macrophages	1	1.13686823442078
CCACGGAAGTGGGTTG-1_3	Dendritic cells	2	24.1124247947879
CCACGGATCGGCGCAT-1_3	Monocyte_Macrophages	1	0.788439563483265
CCACTACCATTCACTT-1_3	Monocyte_Macrophages	1	0.855687418936758
CCATGTCAGCTGGAAC-1_3	Monocyte_Macrophages	2	12.0613698574509
CCCAATCAGTCATGCT-1_3	Monocyte_Macrophages	1	0.630551200214551
CCCAGTTGTACCCAAT-1_3	Monocyte_Macrophages	1	0.684573139929457
CCCAGTTGTGGTAACG-1_3	Dendritic cells	2	23.9843354188102
CCCATACAGTCTTGCA-1_3	Monocyte_Macrophages	1	0.824575146296479
CCCATACGTGCTCTTC-1_3	Dendritic cells	2	17.84153098698
CCCATACTCCAAACTG-1_3	Monocyte_Macrophages	1	0.962569653006739
CCCTCCTAGAGTAATC-1_3	Monocyte_Macrophages	1	0.186431293153377
CCCTCCTAGGTGACCA-1_3	Monocyte_Macrophages	1	1.14599241284341
CCGGGATGTCAAACTC-1_3	Monocyte_Macrophages	2	11.5275575643302
CCGGTAGGTGCACTTA-1_3	Dendritic cells	2	23.8340856520391
CCGTGGAAGACTGTAA-1_3	Monocyte_Macrophages	1	0.42172143776623
CCGTGGACAAGCCATT-1_3	Dendritic cells	2	23.8014652138422
CCGTGGAGTATGAATG-1_3	Monocyte_Macrophages	1	0.810319928577115
CCGTGGATCCAAACTG-1_3	Dendritic cells	2	16.6833642914551
CCGTTCAGTGACAAAT-1_3	Mast cells	3	20.5399126160641
CCGTTCATCCAAGCCG-1_3	Monocyte_Macrophages	2	12.0613610027461
CCTAAAGCATGCAATC-1_3	Monocyte_Macrophages	1	1.0693469966168
CCTACACAGCCCAGCT-1_3	Monocyte_Macrophages	1	1.65931010041406
CCTACACAGTAGCGGT-1_3	Dendritic cells	2	16.6988894076274
CCTACACCAGTTAACC-1_3	Monocyte_Macrophages	3	11.7455068055067
CCTACACGTACTTGAC-1_3	Dendritic cells	2	24.0806076141646
CCTACACTCGTGACAT-1_3	Monocyte_Macrophages	2	12.0613521480413
CCTACCACAACTTGAC-1_3	Monocyte_Macrophages	1	0.617995148956502
CCTAGCTAGCTTATCG-1_3	Monocyte_Macrophages	2	13.6070589043526
CCTAGCTCAACACGCC-1_3	Monocyte_Macrophages	1	1.06780842979534
CCTAGCTCAGCCTATA-1_3	Monocyte_Macrophages	2	16.4775800554013
CCTAGCTGTGCAGGTA-1_3	Dendritic cells	2	24.8626678677726
CCTATTATCATTATCC-1_3	Monocyte_Macrophages	1	0.815734336064104
CCTCAGTAGGACAGAA-1_3	Dendritic cells	2	18.3567996918119
CCTCAGTTCTATCGCC-1_3	Dendritic cells	2	24.9775323088923
CCTCTGAAGCAAATCA-1_3	Dendritic cells	2	24.6544056241818
CCTCTGAAGTGAACGC-1_3	Monocyte_Macrophages	1	1.1780163895379
CCTCTGACATCTCCCA-1_3	Monocyte_Macrophages	2	12.8636182666917
CCTCTGACATGGTAGG-1_3	Monocyte_Macrophages	3	19.1551119598852
CCTTCCCCACCCATGG-1_3	Monocyte_Macrophages	2	11.5275487096254
CCTTCGATCCGTCAAA-1_3	Monocyte_Macrophages	1	0.683687648981802
CGAATGTAGGCGACAT-1_3	Monocyte_Macrophages	2	12.0659287516273
CGAATGTCAGATGGGT-1_3	Monocyte_Macrophages	2	17.8239282499848
CGACCTTCAACGATGG-1_3	Mast cells	3	20.4160023286506
CGACTTCGTTCAGACT-1_3	Monocyte_Macrophages	1	0.0622653250132899
CGAGAAGGTCACCCAG-1_3	Dendritic cells	2	24.1177589532342
CGAGAAGGTCCATCCT-1_3	Monocyte_Macrophages	1	1.18308944533101
CGAGAAGGTGATAAGT-1_3	Monocyte_Macrophages	1	0.857636774577033
CGAGCACGTACGCACC-1_3	Dendritic cells	2	18.1022865517878
CGAGCCATCCTTGACC-1_3	Dendritic cells	2	23.0283599747937
CGATCGGCAACCGCCA-1_3	Monocyte_Macrophages	2	19.4237702958651
CGATCGGGTTCAGTAC-1_3	Monocyte_Macrophages	2	13.7280574184513
CGATGGCGTAGCTCCG-1_3	Monocyte_Macrophages	2	13.1584301669143
CGATGTACAGCCAATT-1_3	Monocyte_Macrophages	1	0.7671460447704
CGCGGTAGTGCCTGGT-1_3	Monocyte_Macrophages	1	0.840034786786534
CGCTATCCAATGTAAG-1_3	Monocyte_Macrophages	1	0.209221308355188
CGCTTCAAGCGTTGCC-1_3	Monocyte_Macrophages	2	12.815998425089
CGCTTCAGTTGATTGC-1_3	Dendritic cells	2	23.7865687695384
CGGACGTTCGTTGACA-1_3	Monocyte_Macrophages	2	12.0613432933365
CGGACTGAGACAAAGG-1_3	Monocyte_Macrophages	1	0.980874940422544
CGGACTGAGCCAGAAC-1_3	Monocyte_Macrophages	1	3.79524882056914
CGGACTGTCTTCTGGC-1_3	Monocyte_Macrophages	2	13.7050591174095
CGGCTAGCAATGGTCT-1_3	Monocyte_Macrophages	2	13.7567738107643
CGGCTAGCACGGTAGA-1_3	Dendritic cells	2	23.9085465602231
CGGCTAGGTCATGCAT-1_3	Monocyte_Macrophages	2	13.7332027809864
CGGCTAGTCTTATCTG-1_3	Monocyte_Macrophages	2	12.0613344386318
CGGTTAAAGCTCCTCT-1_3	Dendritic cells	2	24.0996886656282
CGGTTAACAGTATAAG-1_3	Dendritic cells	2	24.2199135213242
CGTAGCGAGGCTAGAC-1_3	Monocyte_Macrophages	2	11.5107200890189
CGTAGCGGTCCCGACA-1_3	Monocyte_Macrophages	1	0.667714313054067
CGTAGGCGTTAAAGTG-1_3	Monocyte_Macrophages	1	0.982349980760474
CGTAGGCGTTCCGTCT-1_3	Monocyte_Macrophages	1	0.911297193888463
CGTCACTGTAAACGCG-1_3	Monocyte_Macrophages	1	0.621036242643258
CGTCACTTCACCCGAG-1_3	Monocyte_Macrophages	2	12.061325583927
CGTCAGGGTAGCTGCC-1_3	Dendritic cells	2	24.4311545751388
CGTCAGGGTCTCATCC-1_3	Monocyte_Macrophages	1	0.833883214800757
CGTCCATCAGTCTTCC-1_3	Monocyte_Macrophages	1	1.19305491796398
CGTCCATTCTTGCAAG-1_3	Monocyte_Macrophages	1	0.666487211509747
CGTCTACAGACAGACC-1_3	Monocyte_Macrophages	1	1.04212814190735
CGTCTACAGTTGTCGT-1_3	Monocyte_Macrophages	1	0.46684533348059
CGTGTAACATTCCTCG-1_3	Monocyte_Macrophages	1	0.65058784362474
CGTGTCTAGTGGGCTA-1_3	Monocyte_Macrophages	1	0.688702805847489
CTAACTTAGTACTTGC-1_3	Dendritic cells	2	24.0077758506493
CTAAGACCAAAGGCGT-1_3	Monocyte_Macrophages	1	0.537497697523873
CTAATGGCAGCCAGAA-1_3	Mast cells	3	20.4715800214754
CTACACCAGTCGTACT-1_3	Dendritic cells	2	19.6788635987265
CTACACCGTCGGCACT-1_3	Monocyte_Macrophages	1	0.581207765659193
CTACACCTCAGCACAT-1_3	Monocyte_Macrophages	1	0.899888852759662
CTACATTCAAGGACAC-1_3	Monocyte_Macrophages	1	0.723097113625634
CTACATTGTTCACCTC-1_3	Mast cells	3	20.3938344790047
CTACATTTCTCCGGTT-1_3	Monocyte_Macrophages	2	14.0255455388616
CTACCCACAACACGCC-1_3	Dendritic cells	2	24.1785185972609
CTACCCAGTAGGAGTC-1_3	Dendritic cells	2	24.5535845831142
CTACGTCTCTATCCTA-1_3	Monocyte_Macrophages	1	5.78074585846872
CTAGAGTGTGAGTGAC-1_3	Monocyte_Macrophages	3	20.2954808111583
CTCACACAGACAGGCT-1_3	Monocyte_Macrophages	2	17.732235527704
CTCAGAAAGATCCCGC-1_3	Monocyte_Macrophages	1	0.722854193877388
CTCAGAAAGGCCCGTT-1_3	Dendritic cells	2	20.4666020376623
CTCAGAAGTAACGTTC-1_3	Monocyte_Macrophages	1	0.510046798657708
CTCAGAAGTCTTGTCC-1_3	Monocyte_Macrophages	1	0.759999814174197
CTCAGAAGTGCGCTTG-1_3	Monocyte_Macrophages	1	0.624085667785736
CTCAGAATCCGGCACA-1_3	Monocyte_Macrophages	1	1.2087378884918
CTCATTATCCGGCACA-1_3	Dendritic cells	2	16.7432359465862
CTCCTAGAGTGGAGAA-1_3	Dendritic cells	2	23.9358012246253
CTCCTAGGTGCAGACA-1_3	Dendritic cells	2	22.5202173654698
CTCCTAGTCACTGGGC-1_3	Monocyte_Macrophages	1	0.588588819662445
CTCGAAAAGGACAGCT-1_3	Monocyte_Macrophages	2	11.5275398549206
CTCGAGGAGAACTGTA-1_3	Monocyte_Macrophages	2	12.0613167292222
CTCGAGGAGTGGACGT-1_3	Dendritic cells	2	24.0547308653727
CTCGAGGTCTTTCCTC-1_3	Mast cells	3	20.51294003094
CTCGGAGGTACATCCA-1_3	Monocyte_Macrophages	2	11.5040257195407
CTCGGGAAGAGTCGGT-1_3	Monocyte_Macrophages	2	11.5047126051883
CTCGGGAAGGAACTGC-1_3	Monocyte_Macrophages	1	0.440688604482009
CTCGGGATCTACCAGA-1_3	Monocyte_Macrophages	1	0.880097597592037
CTCGGGATCTGTCTCG-1_3	Monocyte_Macrophages	1	0.872010170872369
CTCGTACCAATAGAGT-1_3	Monocyte_Macrophages	2	13.5559338012275
CTCGTACCAGGTCGTC-1_3	Monocyte_Macrophages	1	1.11345337355355
CTCTACGTCGACCAGC-1_3	Dendritic cells	2	17.8316924582605
CTCTGGTAGTAGGTGC-1_3	Dendritic cells	2	24.0823708541598
CTGAAACCATGCTAGT-1_3	Monocyte_Macrophages	2	11.5067677639685
CTGATAGCATTATCTC-1_3	Monocyte_Macrophages	1	1.12013740871503
CTGATCCCATGACATC-1_3	Monocyte_Macrophages	2	12.0613078745174
CTGATCCGTGACGGTA-1_3	Monocyte_Macrophages	1	1.03863489471983
CTGCGGAAGGAGTCTG-1_3	Monocyte_Macrophages	1	3.13188097216575
CTGCTGTGTCATCCCT-1_3	Monocyte_Macrophages	1	0.875474645007682
CTGGTCTCAGCTCGAC-1_3	Monocyte_Macrophages	1	0.816857292187313
CTTAACTGTGCTTCTC-1_3	Monocyte_Macrophages	1	0.334892512134615
CTTACCGCATGGTCAT-1_3	Monocyte_Macrophages	1	0.910728618644445
CTTAGGACAGTGACAG-1_3	Monocyte_Macrophages	1	1.65086403991093
CTTCTCTCAATGCCAT-1_3	Monocyte_Macrophages	2	12.0540815413621
CTTCTCTCACTTAACG-1_3	Dendritic cells	2	23.8514245557513
CTTTGCGAGATGAGAG-1_3	Monocyte_Macrophages	2	16.3231305493959
GAAACTCAGCGCCTTG-1_3	Dendritic cells	2	24.2606805007671
GAAACTCGTTGACGTT-1_3	Monocyte_Macrophages	1	2.25988313197847
GAAATGAGTAACGACG-1_3	Dendritic cells	2	20.9682918203001
GAAATGAGTCCTAGCG-1_3	Monocyte_Macrophages	1	0.382549797254537
GAACCTAGTAGCTTGT-1_3	Dendritic cells	2	24.215145659748
GAACGGAAGGGATGGG-1_3	Monocyte_Macrophages	1	1.08850359508904
GAACGGACATCCAACA-1_3	Monocyte_Macrophages	2	16.1131011365069
GAATAAGCAAGCTGGA-1_3	Monocyte_Macrophages	1	0.532931302235069
GAATAAGGTCCGTTAA-1_3	Monocyte_Macrophages	1	1.2002287398229
GAATAAGTCCTTGGTC-1_3	Monocyte_Macrophages	1	0.554039854963476
GAATGAAGTTCGTGAT-1_3	Monocyte_Macrophages	2	13.5067463302551
GAATGAATCGTTGACA-1_3	Monocyte_Macrophages	1	1.04828871695962
GACACGCAGCTAAACA-1_3	Monocyte_Macrophages	1	1.08771385651687
GACACGCCAGCCACCA-1_3	Monocyte_Macrophages	1	1.20863343003602
GACACGCCATGGGACA-1_3	Mast cells	3	20.7157194194471
GACACGCGTCTAAACC-1_3	Dendritic cells	2	23.9336392054585
GACACGCTCACTCCTG-1_3	Monocyte_Macrophages	1	0.325276423771787
GACAGAGCAGACTCGC-1_3	Dendritic cells	2	24.0396245504299
GACAGAGGTGGAAAGA-1_3	Dendritic cells	2	23.985455731762
GACCAATAGACTAGAT-1_3	Dendritic cells	2	16.1065981006288
GACCAATTCGGATGTT-1_3	Dendritic cells	2	16.4430515063984
GACCAATTCTCTAGGA-1_3	Monocyte_Macrophages	1	0.716984247369516
GACCAATTCTGAGGGA-1_3	Dendritic cells	2	23.9384520060264
GACCTGGTCTCGCATC-1_3	Monocyte_Macrophages	2	12.0612990198126
GACGCGTAGCACACAG-1_3	Monocyte_Macrophages	1	0.478939600155475
GACGCGTGTCTTCAAG-1_3	Monocyte_Macrophages	1	0.574309913713248
GACGGCTAGGGATGGG-1_3	Monocyte_Macrophages	1	0.677124788080879
GACGGCTAGTACATGA-1_3	Dendritic cells	2	19.1560098638426
GACGGCTGTCTTGATG-1_3	Monocyte_Macrophages	1	0.543735455822872
GACGTGCAGTGTTAGA-1_3	Dendritic cells	2	12.0612901651078
GACGTGCCAATACGCT-1_3	Monocyte_Macrophages	1	4.6485962375531
GACGTGCCAGTATGCT-1_3	Monocyte_Macrophages	1	0.888762543989725
GACGTTATCAGAAATG-1_3	Dendritic cells	2	24.1754050753918
GACGTTATCCGAATGT-1_3	Monocyte_Macrophages	1	1.83722903234837
GACGTTATCTGGTTCC-1_3	Monocyte_Macrophages	2	11.5275310002158
GACTGCGCAAAGTCAA-1_3	Monocyte_Macrophages	2	12.061281310403
GAGCAGAGTATGCTTG-1_3	Monocyte_Macrophages	1	0.751069931718942
GAGCAGAGTTCAACCA-1_3	Monocyte_Macrophages	1	0.384236444083861
GAGGTGAAGTGACTCT-1_3	Dendritic cells	2	24.2071348075891
GAGGTGATCCTCATTA-1_3	Monocyte_Macrophages	1	1.08014368221022
GAGTCCGGTTTGCATG-1_3	Dendritic cells	2	24.4413307316606
GAGTCCGTCATGTCTT-1_3	Monocyte_Macrophages	1	1.16853432369449
GATCAGTAGCCACGTC-1_3	Monocyte_Macrophages	2	11.527522145511
GATCGATGTCAGTGGA-1_3	Monocyte_Macrophages	1	1.03810440051869
GATCGCGAGCATCATC-1_3	Monocyte_Macrophages	2	13.669232729501
GATCGTACATTCTCAT-1_3	Dendritic cells	2	18.9094157050921
GATCGTAGTTTAGCTG-1_3	Dendritic cells	2	24.3678648873463
GATGAGGAGTTAACGA-1_3	Dendritic cells	2	19.930639003925
GATGCTAAGGTGCAAC-1_3	Monocyte_Macrophages	1	0.723583950048439
GATGCTAGTGCACTTA-1_3	Dendritic cells	2	24.1612374275371
GATGCTATCGCGGATC-1_3	Dendritic cells	2	20.971119232985
GATTCAGCAAGACACG-1_3	Monocyte_Macrophages	1	0.920906633868369
GCAAACTAGTTAGCGG-1_3	Dendritic cells	2	17.4092442806812
GCAAACTTCGCACTCT-1_3	Monocyte_Macrophages	1	0.857122430554015
GCAATCATCACCGGGT-1_3	Monocyte_Macrophages	1	0.61329521390768
GCACATACAGACACTT-1_3	Monocyte_Macrophages	3	20.2737936608109
GCACTCTCATCACGTA-1_3	Monocyte_Macrophages	1	0.798653563666967
GCAGCCAGTTGTCGCG-1_3	Monocyte_Macrophages	1	1.01336986095404
GCAGCCATCTCTGCTG-1_3	Monocyte_Macrophages	2	16.0508188662517
GCATGATAGCTGAACG-1_3	Monocyte_Macrophages	1	0.575754658866413
GCATGATGTAGAGCTG-1_3	Dendritic cells	2	24.7988586348731
GCATGATTCCCACTTG-1_3	Monocyte_Macrophages	2	16.3815340742117
GCATGCGCACACCGCA-1_3	Dendritic cells	2	24.4045963601427
GCATGCGTCTTACCTA-1_3	Monocyte_Macrophages	1	0.435310613828184
GCATGTATCATGTCCC-1_3	Monocyte_Macrophages	2	12.839036993925
GCCAAATGTTGTCGCG-1_3	Monocyte_Macrophages	2	13.901912114297
GCCAAATTCCACGTTC-1_3	Monocyte_Macrophages	2	12.0612724556982
GCCTCTAAGTTAGGTA-1_3	Monocyte_Macrophages	2	16.4269017512417
GCCTCTACACGGACAA-1_3	Monocyte_Macrophages	1	3.96525648709896
GCGACCAAGCACAGGT-1_3	Monocyte_Macrophages	1	0.660998631236186
GCGAGAAAGCTGCGAA-1_3	Monocyte_Macrophages	1	0.797718450956922
GCGAGAATCATGTCCC-1_3	Dendritic cells	2	24.4141890480324
GCGCAACGTTCATGGT-1_3	Dendritic cells	2	13.6860769253334
GCGCAGTAGGATTCGG-1_3	Dendritic cells	2	16.3636883272693
GCGCAGTGTTCGGGCT-1_3	Dendritic cells	2	24.3631333809379
GCGCCAACAATCGAAA-1_3	Dendritic cells	2	19.6732230474041
GCGCCAATCTGCGTAA-1_3	Dendritic cells	2	16.348952920057
GCGCGATAGGTTCCTA-1_3	Monocyte_Macrophages	1	0.239431121472671
GCGCGATCATACTCTT-1_3	Dendritic cells	2	24.7181095279983
GCGGGTTTCACGAAGG-1_3	Mast cells	3	20.577686214059
GCTCTGTGTCTTTCAT-1_3	Monocyte_Macrophages	1	0.761569659697104
GCTCTGTTCTGCTGTC-1_3	Monocyte_Macrophages	1	0.44764787131263
GCTGCAGCACACAGAG-1_3	Monocyte_Macrophages	1	0.553414212576415
GCTGCAGGTGAGGGAG-1_3	Monocyte_Macrophages	1	0.916855899480205
GCTGCAGTCCTAGAAC-1_3	Monocyte_Macrophages	1	0.462595504738681
GCTGCGAAGCTAGCCC-1_3	Monocyte_Macrophages	1	4.89517091568577
GCTGCGATCTAAGCCA-1_3	Monocyte_Macrophages	1	0.371379755467829
GCTGGGTAGCGTGTCC-1_3	Monocyte_Macrophages	3	11.7440073828315
GCTGGGTTCGGCGCTA-1_3	Dendritic cells	2	18.1025553476398
GCTTCCAAGATCGGGT-1_3	Dendritic cells	2	21.749325013453
GCTTCCACAGTCAGAG-1_3	Monocyte_Macrophages	1	0.327547023694443
GCTTCCATCAAACAAG-1_3	Monocyte_Macrophages	1	4.6809223498203
GGAAAGCAGCTAGTCT-1_3	Monocyte_Macrophages	2	17.2998368177682
GGAAAGCCAAGTCTGT-1_3	Monocyte_Macrophages	1	0.72479944634355
GGAAAGCCATGTTGAC-1_3	Dendritic cells	2	23.8650716947739
GGAAAGCTCAATCTCT-1_3	Monocyte_Macrophages	2	12.1017774508814
GGAAAGCTCGGAAACG-1_3	Dendritic cells	2	16.7405454607619
GGAACTTCAAGCTGGA-1_3	Monocyte_Macrophages	2	13.14171172479
GGAACTTTCAGTCAGT-1_3	Monocyte_Macrophages	1	0.326514792452518
GGAATAACAAAGCAAT-1_3	Monocyte_Macrophages	1	0.685540162520116
GGACAAGGTCCGACGT-1_3	Monocyte_Macrophages	1	0.569271793635921
GGACAGAGTAGGACAC-1_3	Dendritic cells	2	20.9840404458106
GGACAGAGTGCATCTA-1_3	Monocyte_Macrophages	1	0.457120578090235
GGACATTCACCGAATT-1_3	Monocyte_Macrophages	1	0.806339447648169
GGACGTCGTCTCATCC-1_3	Dendritic cells	2	18.6313115640363
GGAGCAACACGAGAGT-1_3	Monocyte_Macrophages	1	0.592149658222688
GGAGCAAGTCAATGTC-1_3	Monocyte_Macrophages	1	1.18378674109686
GGAGCAAGTGACGCCT-1_3	Dendritic cells	2	24.1001562869329
GGATTACTCAACTCTT-1_3	Dendritic cells	2	15.849007414497
GGCGTGTCAGTGAGTG-1_3	Monocyte_Macrophages	1	0.609134924781602
GGCGTGTGTAGCGCAA-1_3	Monocyte_Macrophages	1	0.980757932180219
GGCGTGTTCATGCAAC-1_3	Monocyte_Macrophages	1	0.676947425909627
GGCTCGATCCACGACG-1_3	Monocyte_Macrophages	1	0.385914331377744
GGCTGGTAGTCATGCT-1_3	Monocyte_Macrophages	1	0.7460481042465
GGGAATGCAATGGATA-1_3	Monocyte_Macrophages	1	0.519421103237128
GGGAATGGTTCAGACT-1_3	Dendritic cells	2	24.3697926559748
GGGACCTAGGGTGTGT-1_3	Monocyte_Macrophages	1	0.612910756376241
GGGACCTGTTCGTTGA-1_3	Dendritic cells	2	24.0844180462212
GGGAGATCAAATCCGT-1_3	Monocyte_Macrophages	1	0.889598903409343
GGGCACTAGAAGGACA-1_3	Monocyte_Macrophages	1	1.12053242834462
GGGCACTCATACAGCT-1_3	Monocyte_Macrophages	1	0.834584661418864
GGGCACTGTCAGCTAT-1_3	Monocyte_Macrophages	2	11.5566488661218
GGGCATCGTCACAAGG-1_3	Monocyte_Macrophages	1	0.51698333275802
GGGTCTGAGAAGCCCA-1_3	Monocyte_Macrophages	1	0.75578521004137
GGGTCTGCAGAGTGTG-1_3	Monocyte_Macrophages	1	0.760543285984795
GGGTTGCAGACAAGCC-1_3	Monocyte_Macrophages	2	13.2174243345584
GGGTTGCGTCTCTTTA-1_3	Monocyte_Macrophages	1	1.12294663785182
GGGTTGCTCGTCCAGG-1_3	Dendritic cells	2	13.1201469565252
GGTATTGAGACACGAC-1_3	Dendritic cells	2	24.5416980046976
GGTATTGAGACTGTAA-1_3	Monocyte_Macrophages	1	1.19806105031726
GGTATTGGTGATGATA-1_3	Dendritic cells	2	22.5024340335125
GGTGAAGCAGGCGATA-1_3	Monocyte_Macrophages	1	0.904755458453795
GGTGCGTGTGCAGTAG-1_3	Monocyte_Macrophages	1	1.17687931771009
GGTGTTAAGCAATATG-1_3	Monocyte_Macrophages	2	16.0458009735796
GGTGTTACAGTGGGAT-1_3	Dendritic cells	2	16.4251259998968
GTAACGTTCCCTGACT-1_3	Dendritic cells	2	24.257252941771
GTAACTGCAGCATACT-1_3	Monocyte_Macrophages	1	1.12161811812163
GTAACTGCAGGCAGTA-1_3	Monocyte_Macrophages	1	0.818292450009419
GTAACTGGTGATGATA-1_3	Dendritic cells	2	19.677134728008
GTACGTAAGGGAAACA-1_3	Monocyte_Macrophages	1	0.770726018108649
GTACGTAGTTTGTTTC-1_3	Monocyte_Macrophages	1	1.09939142452269
GTACTCCGTCATGCCG-1_3	Monocyte_Macrophages	1	1.17940236627099
GTACTCCGTGTGACCC-1_3	Dendritic cells	2	24.5861089445511
GTACTTTAGAAACCAT-1_3	Monocyte_Macrophages	2	16.4145148687356
GTAGGCCGTTCGTCTC-1_3	Dendritic cells	2	24.5221285933813
GTATCTTGTTCTCATT-1_3	Dendritic cells	2	24.8488629810643
GTATCTTGTTTGGGCC-1_3	Monocyte_Macrophages	1	0.980258688697789
GTATTCTAGATGAGAG-1_3	Monocyte_Macrophages	2	13.7197795275865
GTATTCTAGGAACTGC-1_3	Dendritic cells	2	17.2919951416315
GTCAAGTCACAGGCCT-1_3	Monocyte_Macrophages	2	12.9323823773942
GTCAAGTTCAAACGGG-1_3	Mast cells	3	20.3458138772164
GTCCTCACAATCCAAC-1_3	Monocyte_Macrophages	1	0.940452150882233
GTCCTCACATCGGTTA-1_3	Monocyte_Macrophages	1	5.8015779379977
GTCCTCAGTGCGATAG-1_3	Dendritic cells	2	23.9132326966833
GTCGTAATCTCGCATC-1_3	Monocyte_Macrophages	1	0.350950912889836
GTCTCGTCAACACCCG-1_3	Monocyte_Macrophages	1	0.757424630875902
GTGCATAGTCCGACGT-1_3	Monocyte_Macrophages	1	0.761876971148522
GTGCATAGTTGTACAC-1_3	Monocyte_Macrophages	1	0.59062352429328
GTGCATATCCACTCCA-1_3	Monocyte_Macrophages	1	1.10973041124609
GTGCGGTAGATGTGTA-1_3	Monocyte_Macrophages	2	12.0612636009934
GTGCGGTGTGCGCTTG-1_3	Mast cells	3	20.5369320225071
GTGCTTCTCCCGGATG-1_3	Monocyte_Macrophages	2	11.2572900443909
GTGGGTCAGAATGTTG-1_3	Monocyte_Macrophages	1	0.842975686968667
GTGTGCGAGTGACATA-1_3	Monocyte_Macrophages	1	0.878653406087636
GTGTTAGTCTCGCTTG-1_3	Dendritic cells	2	15.3160689419232
GTTAAGCGTACGAAAT-1_3	Monocyte_Macrophages	1	0.429493952678144
GTTCATTCATTGAGCT-1_3	Dendritic cells	2	24.6231706382475
GTTCGGGGTAAATGAC-1_3	Monocyte_Macrophages	1	0.821685637878718
GTTCTCGTCCCATTTA-1_3	Monocyte_Macrophages	1	0.903777275047441
GTTTCTAGTTATCCGA-1_3	Monocyte_Macrophages	1	0.798404804899797
TAAACCGGTAGCTCCG-1_3	Dendritic cells	2	20.1968894824616
TAAACCGGTTATGTGC-1_3	Dendritic cells	2	12.9150801428159
TAAACCGTCTTAGCCC-1_3	Monocyte_Macrophages	1	0.260631000565944
TAAGAGACATGCCCGA-1_3	Monocyte_Macrophages	2	16.4204174756371
TAAGAGATCAGAGCTT-1_3	Dendritic cells	2	24.0607341651832
TAAGAGATCCACGACG-1_3	Dendritic cells	2	23.0140664839353
TAAGCGTTCTTCATGT-1_3	Monocyte_Macrophages	1	0.350786949151508
TAAGTGCAGTTTAGGA-1_3	Monocyte_Macrophages	2	12.1046566684288
TAAGTGCCAAGGACAC-1_3	Monocyte_Macrophages	1	0.33835970603808
TAAGTGCCACGAAACG-1_3	Monocyte_Macrophages	1	0.63996984710154
TAAGTGCCATGGGACA-1_3	Dendritic cells	2	24.2691974253128
TACACGACACCTTGTC-1_3	Monocyte_Macrophages	1	0.523095040919623
TACAGTGTCTCGGACG-1_3	Monocyte_Macrophages	2	16.3721081882079
TACCTATAGAGTACAT-1_3	Monocyte_Macrophages	1	4.20531065117693
TACCTATCAGGTGCCT-1_3	Monocyte_Macrophages	1	4.66967248496476
TACCTTACAGCCAATT-1_3	Monocyte_Macrophages	1	0.583282946528419
TACCTTATCAGATAAG-1_3	Monocyte_Macrophages	1	0.693934750883682
TACGGATGTGCCTGTG-1_3	Monocyte_Macrophages	1	0.911218866121409
TACGGGCCATACCATG-1_3	Monocyte_Macrophages	2	11.5275132908062
TACTCATCAGTCGTGC-1_3	Dendritic cells	2	24.3967862057511
TACTTACAGTCGTACT-1_3	Monocyte_Macrophages	1	0.67700784389601
TACTTGTGTTAAGATG-1_3	Monocyte_Macrophages	1	0.957236663058877
TAGACCAAGCCATCGC-1_3	Monocyte_Macrophages	1	0.68929318530963
TAGACCACAAACGCGA-1_3	Dendritic cells	2	13.7083482882474
TAGACCACAGCTGTGC-1_3	Dendritic cells	2	23.8845560723615
TAGAGCTGTAGTACCT-1_3	Monocyte_Macrophages	2	12.8894383268411
TAGCCGGGTCTCCATC-1_3	Monocyte_Macrophages	1	4.42381802677289
TAGGCATTCCATGAAC-1_3	Dendritic cells	2	20.7310244189793
TAGTTGGAGAGGGCTT-1_3	Monocyte_Macrophages	1	0.320783574363264
TAGTTGGAGTCCATAC-1_3	Monocyte_Macrophages	1	0.485124342318658
TAGTTGGGTCCGAAGA-1_3	Monocyte_Macrophages	1	0.902825202702369
TATCAGGGTTACCGAT-1_3	Monocyte_Macrophages	1	0.255179193069502
TATCTCACACCGAATT-1_3	Monocyte_Macrophages	2	12.8309912002295
TATGCCCGTCAAAGCG-1_3	Monocyte_Macrophages	1	1.02734045583093
TATTACCTCCTAAGTG-1_3	Monocyte_Macrophages	1	0.451984456367113
TCAACGAAGGGTATCG-1_3	Monocyte_Macrophages	1	0.838813240452155
TCAATCTGTGAGGCTA-1_3	Monocyte_Macrophages	1	1.02761981729996
TCACAAGAGCGTTTAC-1_3	Monocyte_Macrophages	1	0.658555421042778
TCACGAAGTCATATCG-1_3	Dendritic cells	2	18.1063618177719
TCAGATGCAAGACACG-1_3	Monocyte_Macrophages	1	2.06323690569784
TCAGCAAAGCTAGTCT-1_3	Monocyte_Macrophages	2	13.7347083994247
TCAGCAAAGGGCTTCC-1_3	Monocyte_Macrophages	1	0.681685408313153
TCAGCAAGTCTTGCGG-1_3	Monocyte_Macrophages	1	0.45905682599957
TCAGCTCCAATGGAAT-1_3	Monocyte_Macrophages	1	1.0578611177441
TCAGCTCCACCCTATC-1_3	Monocyte_Macrophages	1	0.728490066889016
TCAGGATAGTACTTGC-1_3	Monocyte_Macrophages	3	20.248164259559
TCAGGATTCATCGGAT-1_3	Monocyte_Macrophages	1	0.500464838843151
TCAGGTAAGATCTGCT-1_3	Monocyte_Macrophages	1	2.46923601730294
TCATTTGAGATGGGTC-1_3	Dendritic cells	2	24.3981354364066
TCATTTGAGTTGTAGA-1_3	Monocyte_Macrophages	1	0.220912509148147
TCCACACAGCTGTCTA-1_3	Dendritic cells	2	21.2307386990719
TCCACACCATCACCCT-1_3	Monocyte_Macrophages	1	3.54672664572596
TCCACACTCGGAAACG-1_3	Monocyte_Macrophages	1	1.1803196539315
TCCCGATAGCTGCGAA-1_3	Dendritic cells	2	20.4663191544783
TCCCGATTCCACTGGG-1_3	Dendritic cells	2	22.761023501401
TCGAGGCTCAGTCAGT-1_3	Monocyte_Macrophages	1	2.46534754400161
TCGCGTTTCGTCTGAA-1_3	Monocyte_Macrophages	1	0.36722995929038
TCGGGACCATCCCATC-1_3	Monocyte_Macrophages	1	1.1318405484132
TCGGGACTCGGTGTCG-1_3	Monocyte_Macrophages	2	11.5275044361014
TCGGTAAAGTTAACGA-1_3	Monocyte_Macrophages	2	12.8535837648386
TCGTAGAGTCAGAAGC-1_3	Monocyte_Macrophages	1	0.937084395369936
TCTATTGCACACAGAG-1_3	Monocyte_Macrophages	2	16.3983317174482
TCTATTGGTCAACTGT-1_3	Dendritic cells	2	16.0946431422249
TCTATTGTCCTTGGTC-1_3	Monocyte_Macrophages	2	12.8485085506724
TCTCATAAGGCTCAGA-1_3	Monocyte_Macrophages	1	0.315959152265031
TCTCTAAGTGCATCTA-1_3	Monocyte_Macrophages	3	20.6181368143924
TCTCTAATCTGCGACG-1_3	Dendritic cells	2	23.8400417586589
TCTGGAACAGCTCCGA-1_3	Dendritic cells	2	17.3017687849529
TCTGGAAGTAAGAGAG-1_3	Dendritic cells	2	24.3009873837059
TCTTTCCAGCGTTTAC-1_3	Monocyte_Macrophages	2	12.0612547462886
TGAAAGACAAGGTGTG-1_3	Monocyte_Macrophages	1	1.15299762720352
TGAAAGAGTTTGCATG-1_3	Monocyte_Macrophages	2	15.2955279495103
TGAAAGATCGTCTGAA-1_3	Monocyte_Macrophages	1	0.967263255280159
TGACAACCAACACCTA-1_3	Monocyte_Macrophages	1	3.56223086678999
TGACAACGTTTAGCTG-1_3	Monocyte_Macrophages	1	0.869082324825072
TGACTAGGTAGAGTGC-1_3	Monocyte_Macrophages	1	0.334681766587669
TGAGAGGGTCCGAAGA-1_3	Monocyte_Macrophages	2	12.0612458915838
TGAGAGGGTCCGTCAG-1_3	Monocyte_Macrophages	2	16.7472596882926
TGAGAGGGTCGCGAAA-1_3	Monocyte_Macrophages	2	12.0398073218112
TGAGCATGTACCGTTA-1_3	Dendritic cells	2	24.0271656093705
TGAGCCGTCTGCGACG-1_3	Monocyte_Macrophages	1	1.07416242360344
TGATTTCAGCACACAG-1_3	Dendritic cells	2	23.0463168625756
TGATTTCCAGCTGTGC-1_3	Monocyte_Macrophages	2	13.1870104686452
TGCACCTCATGCTAGT-1_3	Monocyte_Macrophages	2	13.6442742621867
TGCACCTGTCAGAGGT-1_3	Monocyte_Macrophages	2	12.061237036879
TGCCAAAAGGAACTGC-1_3	Monocyte_Macrophages	1	0.921228311819005
TGCCAAACATCCTAGA-1_3	Dendritic cells	2	24.0319744262216
TGCCAAAGTGTTCTTT-1_3	Monocyte_Macrophages	1	0.904481681111834
TGCCCATAGCTGCGAA-1_3	Monocyte_Macrophages	1	1.00213244733068
TGCCCATTCTTAGCCC-1_3	Dendritic cells	2	13.6490542371301
TGCGCAGCACTCTGTC-1_3	Monocyte_Macrophages	2	11.5274955813966
TGCGCAGGTAAATGTG-1_3	Monocyte_Macrophages	1	0.667269951145979
TGCGTGGGTCCCTACT-1_3	Monocyte_Macrophages	1	0.413773835600643
TGGACGCTCTTTCCTC-1_3	Monocyte_Macrophages	1	0.968692394553115
TGGCTGGTCAGCATGT-1_3	Monocyte_Macrophages	1	0.870487617069409
TGGGAAGTCGGAGCAA-1_3	Dendritic cells	2	24.5434296273389
TGGTTAGCAGCGTAAG-1_3	Monocyte_Macrophages	1	0.910064610529438
TGGTTAGCAGTAAGCG-1_3	Monocyte_Macrophages	1	5.55789351996868
TGGTTAGTCGGTGTTA-1_3	Monocyte_Macrophages	1	0.889831306315123
TGGTTCCCAAGTTAAG-1_3	Monocyte_Macrophages	1	0.901596276121952
TGGTTCCGTTCACCTC-1_3	Monocyte_Macrophages	1	0.933324138015279
TGGTTCCTCCAGAAGG-1_3	Monocyte_Macrophages	1	1.01713190298818
TGTGGTAAGTCGAGTG-1_3	Dendritic cells	2	24.1537385721977
TGTGTTTAGAATAGGG-1_3	Dendritic cells	2	19.9322952379605
TGTTCCGGTGTTGGGA-1_3	Dendritic cells	2	18.3716333951505
TTAGGCAAGTGAACAT-1_3	Monocyte_Macrophages	2	16.0450695077125
TTATGCTAGCTCAACT-1_3	Dendritic cells	2	24.1231274618803
TTATGCTTCTTAGAGC-1_3	Dendritic cells	2	24.6707197875738
TTCCCAGCACCTCGTT-1_3	Monocyte_Macrophages	1	0.771057370562615
TTCCCAGTCGTCTGAA-1_3	Monocyte_Macrophages	1	0.362740266934415
TTCTCAACAAGTCTAC-1_3	Monocyte_Macrophages	2	13.6850257431309
TTCTCAAGTGCAGACA-1_3	Monocyte_Macrophages	2	12.0612281821743
TTCTCCTTCAGTCAGT-1_3	Monocyte_Macrophages	2	13.1517323581237
TTCTTAGCATGAAGTA-1_3	Monocyte_Macrophages	2	11.5215982965606
TTGAACGCAACACCTA-1_3	Monocyte_Macrophages	2	15.7482795037786
TTGAACGGTTGATTCG-1_3	Dendritic cells	2	12.0590031483919
TTGCCGTCAAGACACG-1_3	Monocyte_Macrophages	1	0.857312784646875
TTGGAACAGACTTGAA-1_3	Dendritic cells	2	21.740616610974
TTGGAACTCGGCGCAT-1_3	Monocyte_Macrophages	1	4.20176595916098
TTGGCAAAGACAGGCT-1_3	Monocyte_Macrophages	1	0.896451030211836
TTGGCAACATTACGAC-1_3	Monocyte_Macrophages	2	16.4394649409269
TTGGCAATCCACGTTC-1_3	Dendritic cells	2	19.9347896402429
TTTACTGCAGCGAACA-1_3	Monocyte_Macrophages	1	5.34738656798225
TTTACTGTCCCTCAGT-1_3	Monocyte_Macrophages	1	0.852077896118545
TTTGCGCCATAGTAAG-1_3	Dendritic cells	2	17.8482537330865
TTTGCGCGTCCGAATT-1_3	Dendritic cells	2	24.3172173821542
TTTGCGCTCAAGCCTA-1_3	Monocyte_Macrophages	1	0.563955436711077
TTTGGTTGTAACGCGA-1_3	Monocyte_Macrophages	1	0.717652648177837
TTTGTCACAAGCTGTT-1_3	Monocyte_Macrophages	1	0.435006475246644
TTTGTCAGTTACGACT-1_3	Dendritic cells	2	20.4624104472943
