# Supplementary material for: Immune cells with senescence-related transcriptional signatures orchestrate the inflammatory continuum in osteoarthritis synovium: a single-cell and machine learning study
Source: Front Immunol. 2026 Apr 17;17:1774722. doi: 10.3389/fimmu.2026.1774722 (PMC13132789; doi:10.3389/fimmu.2026.1774722)
Supplement: Supplementary file 4 [file Presentation1.zip › raw data and R code/raw data/significant_degs.csv]

p_val	avg_log2FC	pct.1	pct.2	p_val_adj	cluster	gene
6.8729103363465e-265	9.80742300466832	0.991	0.007	2.25005338591312e-260	Mast cells	CPA3
1.90942557164589e-211	9.43537337505441	0.775	0.002	6.2510774364543e-207	Mast cells	SLC18A2
1.85670704844959e-195	10.7294924539034	0.712	0.002	6.07848753521426e-191	Mast cells	GCSAML
9.88105869089643e-184	7.90615955249599	0.721	0.007	3.23486099422567e-179	Mast cells	IL1RL1
3.93575035492926e-179	9.83599482699551	0.649	0.001	1.28848595119674e-174	Mast cells	CALB2
2.71398897776533e-176	10.0414296696448	1	0.069	8.88505711540813e-172	Mast cells	TPSAB1
8.09813279886168e-175	8.63088246383134	0.667	0.004	2.65116671569134e-170	Mast cells	RAB27B
4.93486787734636e-169	9.09970164767741	0.631	0.002	1.61557704568565e-164	Mast cells	C1orf186
7.24285381372495e-167	8.3238198127775	0.64	0.004	2.37116548153727e-162	Mast cells	KIT
9.75621250756911e-157	8.32001630607539	0.613	0.005	3.19398885072798e-152	Mast cells	HDC
1.30374895462138e-144	6.10323279128093	0.847	0.053	4.26821332763949e-140	Mast cells	RGS13
3.90013360510832e-141	5.57963060500406	0.838	0.052	1.27682573964036e-136	Mast cells	VWA5A
4.51859564405145e-138	7.12360867823465	0.604	0.012	1.47929784194956e-133	Mast cells	GATA2
2.97282640428208e-118	6.8872834210847	0.55	0.014	9.73243908233866e-114	Mast cells	MAOB
3.13182936542315e-112	7.89756372749007	0.505	0.011	1.02529829765223e-107	Mast cells	CTSG
1.41975792656909e-106	5.71385385910798	0.856	0.102	4.64800350000189e-102	Mast cells	CD69
5.70474656858877e-94	3.64836130930132	0.757	0.075	1.86761993162459e-89	Mast cells	CST7
2.66423391597966e-78	4.69614662471362	0.532	0.039	8.72216899413421e-74	Mast cells	SMYD3
3.50871800619246e-73	4.44917963810423	0.676	0.088	1.14868410086729e-68	Mast cells	GPR65
1.24756154176031e-65	4.24600106193107	0.712	0.128	4.08426697541492e-61	Mast cells	DUSP14
1.78721167399992e-63	3.62797473893706	0.739	0.145	5.85097357834092e-59	Mast cells	CD82
3.02935503926308e-60	4.15426200103022	0.523	0.056	9.91750252753947e-56	Mast cells	RHOH
1.67968640158055e-55	1.22048784767325	1	0.998	5.4989573414944e-51	Mast cells	RPL7
1.19777678196074e-49	1.97543996885722	0.982	0.809	3.92128162878308e-45	Mast cells	LAPTM4A
1.87138716372211e-49	3.06159457859477	0.784	0.225	6.12654729659344e-45	Mast cells	RAC2
6.96991435549269e-49	2.75051757284194	0.847	0.244	2.2818105617012e-44	Mast cells	SAMSN1
4.6364056623258e-48	1.09726199208892	1	1	1.51786648573222e-43	Mast cells	RPL34
1.59435134369827e-46	2.5735360827325	0.973	0.713	5.21958742899941e-42	Mast cells	SELK
9.78767822173784e-46	3.14783007934722	0.712	0.179	3.20429009623254e-41	Mast cells	ACSL4
7.20710672779753e-45	2.53304292412144	0.991	0.796	2.35946260054635e-40	Mast cells	CLU
2.14549456322141e-44	2.77705181239834	0.937	0.41	7.02392010107425e-40	Mast cells	HPGDS
8.47085135856521e-43	3.62988002818958	0.505	0.081	2.77318731776708e-38	Mast cells	SDPR
9.36698956386126e-43	0.977939013110524	1	0.998	3.0665650434169e-38	Mast cells	RPL3
1.05650847918255e-42	1.22901229369433	1	0.94	3.45879745914784e-38	Mast cells	RPL36AL
6.91681728547634e-41	0.69107881294561	1	1	2.26442764291925e-36	Mast cells	RPL41
3.40847897169505e-39	0.858416400332217	1	0.999	1.11586784575353e-34	Mast cells	RPS18
9.27124695639547e-39	2.98504107754156	0.541	0.107	3.03522082858475e-34	Mast cells	PROCR
1.81155652598498e-38	0.96819650487393	1	0.998	5.93067375476963e-34	Mast cells	RPS4X
4.28142358738372e-38	2.98702421975945	0.685	0.201	1.40165245403768e-33	Mast cells	HPGD
5.57038322490567e-38	0.816527749184661	1	0.999	1.82363206016962e-33	Mast cells	RPL32
2.43756105395833e-37	0.738218156784009	1	1	7.98008737844879e-33	Mast cells	RPL21
2.89594772261246e-37	0.79167412179999	1	1	9.48075365428868e-33	Mast cells	RPS27A
4.56605309219085e-37	2.8807413846553	0.604	0.141	1.49483446132144e-32	Mast cells	CD52
5.33415461879715e-37	1.080235842095	1	0.992	1.74629553910181e-32	Mast cells	RPL14
3.21928508929887e-36	0.828067120169512	1	1	1.05392955253466e-31	Mast cells	RPL35A
5.30907262779977e-36	1.41153290127566	1	0.857	1.73808419688909e-31	Mast cells	NDUFA4
9.49783181623802e-35	2.86688086807217	0.604	0.161	3.10940018e-30	Mast cells	NSMCE1
2.4082573658567e-34	1.05076432406352	1	0.996	7.88415296434166e-30	Mast cells	H3F3B
1.65340960026129e-32	2.28044970054512	0.73	0.278	5.41293234933541e-28	Mast cells	LDHB
8.84124044543176e-32	1.37409039284585	0.982	0.8	2.89444529702545e-27	Mast cells	OST4
1.29620056194828e-30	2.66047729998331	0.55	0.144	4.24350139970627e-26	Mast cells	COX7A1
1.30914098845816e-30	2.26583212536431	0.919	0.598	4.28586576801432e-26	Mast cells	RGS2
1.36642444227638e-30	2.47915235827295	0.64	0.218	4.47340033912441e-26	Mast cells	CTNNBL1
2.75504975738574e-30	0.640247904137389	1	0.998	9.01948189572944e-26	Mast cells	RPL23A
3.28863158769916e-30	0.733481992143988	1	1	1.07663220918095e-25	Mast cells	RPS6
3.74659367989067e-30	0.716558061234145	1	1	1.22655983892261e-25	Mast cells	RPL11
1.77053615464301e-29	0.859127927628057	1	0.989	5.79638126307028e-25	Mast cells	RPL24
1.00228980472989e-28	0.622738702079452	1	1	3.28129636272472e-24	Mast cells	RPS14
1.21656810551123e-27	2.35576242067446	0.82	0.456	3.98280066382268e-23	Mast cells	CREM
3.65441507134015e-27	2.73781393434732	0.595	0.198	1.19638240605534e-22	Mast cells	TWISTNB
4.21951903772449e-27	1.75788835524676	0.82	0.471	1.38138614257024e-22	Mast cells	SBDS
5.5566977384465e-27	2.02679069213704	0.982	0.862	1.81915170561261e-22	Mast cells	GLUL
1.79682826202541e-26	0.660839106887085	1	0.998	5.8824563642188e-22	Mast cells	RPS25
4.36648803001122e-26	0.600618910633774	1	1	1.42950085126507e-21	Mast cells	RPS15
1.74438288880015e-25	2.27224747552507	0.604	0.206	5.71076070135392e-21	Mast cells	DUSP10
2.09902043108774e-25	2.37282225887799	0.55	0.168	6.87177308729504e-21	Mast cells	ANXA6
9.21320005922521e-25	0.54417325246334	1	1	3.01621743538915e-20	Mast cells	RPL10
1.03121426885291e-24	2.58280745834986	0.604	0.227	3.37598927337066e-20	Mast cells	ZNF331
1.57210118577097e-24	1.37925283080127	0.955	0.725	5.146744861977e-20	Mast cells	VAPA
1.88876279273079e-24	2.34256468175258	0.82	0.472	6.18343163084207e-20	Mast cells	BIRC3
8.54765550974717e-24	0.547621205482929	1	1	2.79833146078103e-19	Mast cells	RPS27
1.16908947948575e-23	1.43102787148706	0.892	0.6	3.82736513794046e-19	Mast cells	PRDX6
2.00952036902061e-23	2.0148182616132	0.712	0.342	6.57876778409966e-19	Mast cells	DNAJB9
3.73846503585905e-23	1.19488835726727	0.982	0.902	1.22389868343953e-18	Mast cells	PRDX1
4.78793105747946e-23	1.2170383529884	0.982	0.924	1.56747286959763e-18	Mast cells	SDCBP
4.84912261297859e-23	0.723401435527108	1	0.998	1.58750576103693e-18	Mast cells	RPS3
8.10047035116212e-23	2.18086445485719	0.847	0.548	2.65193198356345e-18	Mast cells	DDIT4
1.53117389260846e-22	1.96317736770794	0.919	0.796	5.01275708962156e-18	Mast cells	MT2A
1.62670560059308e-22	1.22468450577823	0.919	0.728	5.32550879522162e-18	Mast cells	RBM8A
2.22443570387326e-22	0.536139882514973	1	0.999	7.28235760734029e-18	Mast cells	RPL26
4.9234096760964e-22	2.3968609535933	0.514	0.169	1.61182585976044e-17	Mast cells	SVIP
6.00328468996401e-22	0.520997368490437	1	1	1.96535534180042e-17	Mast cells	RPL15
9.9066097052484e-22	1.20709580023489	0.91	0.678	3.24322588530422e-17	Mast cells	PEBP1
3.03303595555572e-21	1.12713202505799	0.928	0.795	9.92955311129831e-17	Mast cells	EIF3E
5.9954861364154e-21	2.08379667968352	0.532	0.184	1.96280225133967e-16	Mast cells	NXT1
6.87697737312688e-21	1.06870812587555	0.946	0.803	2.25138485241428e-16	Mast cells	SKP1
1.02120994608335e-20	1.47474652916369	0.595	0.22	3.34323712148767e-16	Mast cells	FHL1
1.63323412338721e-20	0.525822534183509	1	1	5.34688187314504e-16	Mast cells	RPL19
2.84116616922873e-20	0.731676247615477	1	0.991	9.30140980482102e-16	Mast cells	CD63
3.53503173937899e-20	2.57580418516704	0.667	0.339	1.15729869083789e-15	Mast cells	TIMP3
7.15785630058685e-20	1.44824302077664	0.802	0.496	2.34333899568612e-15	Mast cells	MORF4L2
1.78762181963311e-19	0.609087887463066	1	0.993	5.85231631311487e-15	Mast cells	RPL10A
2.66397066985299e-19	0.558631437146005	1	0.998	8.72130717896471e-15	Mast cells	RPL31
3.17313695598321e-19	1.29771812840817	0.964	0.85	1.03882157664978e-14	Mast cells	CD9
3.66564317458027e-19	0.51738418837998	1	0.998	1.20005826249409e-14	Mast cells	RPL12
4.83470010223216e-19	0.47567335885907	1	0.999	1.58278411946876e-14	Mast cells	RPS13
1.0014390280314e-18	0.744937431974019	1	1	3.27851108996918e-14	Mast cells	RPL37A
1.50939146568555e-18	0.577499276164959	0.991	0.985	4.94144578036135e-14	Mast cells	PFDN5
2.04100520335842e-18	2.11966989386429	0.577	0.235	6.68184283475479e-14	Mast cells	ADRB2
4.35001999416859e-18	1.57830598908876	0.703	0.375	1.42410954569091e-13	Mast cells	AP3S1
5.80351223301931e-18	2.23903859776336	0.901	0.698	1.89995383484586e-13	Mast cells	LUM
7.55089722500349e-18	1.84898520637977	0.568	0.24	2.47201273352164e-13	Mast cells	MRPL32
8.6811244494119e-18	1.2668885214661	0.829	0.571	2.84202652224847e-13	Mast cells	RSL24D1
9.34029131476661e-18	2.30202523455607	0.532	0.228	3.05782457062829e-13	Mast cells	RPS4Y1
9.40864001409157e-18	0.853483728955132	0.964	0.874	3.0802005678133e-13	Mast cells	MORF4L1
1.5214892834099e-17	0.48290615446045	1	1	4.98105161602733e-13	Mast cells	RPL13
1.70135868964399e-17	1.60424923829534	0.82	0.568	5.56990807815648e-13	Mast cells	ELF1
2.47167913457994e-17	1.53062473653894	0.892	0.654	8.09178315078782e-13	Mast cells	PLA2G2A
2.53892810806428e-17	1.80672098100506	0.622	0.288	8.31194284018084e-13	Mast cells	SLC2A3
3.22248117920762e-17	0.461191362963617	1	0.999	1.05497588844899e-12	Mast cells	RPL27A
4.31592235984219e-17	1.86354276128707	0.505	0.187	1.41294666216513e-12	Mast cells	B4GALT5
4.85155541787574e-17	1.05414609799623	1	0.946	1.58830221270416e-12	Mast cells	SRGN
6.22831231299656e-17	0.630088503352654	1	0.985	2.03902488502881e-12	Mast cells	NACA
6.37502533747733e-17	0.462134417082961	1	1	2.08705579498333e-12	Mast cells	RPL13A
8.22024422519386e-17	1.5683749541462	0.793	0.508	2.69114355444396e-12	Mast cells	HMGN3
1.00179276704862e-16	0.757854205735048	1	0.975	3.27966916076377e-12	Mast cells	DDX5
1.44719407033324e-16	2.15699595254502	0.541	0.24	4.73782394745697e-12	Mast cells	PLAC9
1.62687234455937e-16	0.475551201992303	1	0.998	5.32605468161848e-12	Mast cells	RPL6
4.13968757697815e-16	1.67851029813761	0.559	0.243	1.35525091895111e-11	Mast cells	AHI1
4.49105031165512e-16	2.91224990215117	0.622	0.306	1.47028005102965e-11	Mast cells	TNFAIP6
4.62553004523396e-16	0.569404610659481	1	0.986	1.51430602620869e-11	Mast cells	GNB2L1
6.27900437579706e-16	1.24256346230546	0.829	0.624	2.05562045254844e-11	Mast cells	BZW1
7.94712445090749e-16	0.522789315513784	1	0.999	2.60172960273809e-11	Mast cells	RPL8
8.92364065645523e-16	1.30639810087548	0.82	0.536	2.92142147811031e-11	Mast cells	BHLHE40
1.00717023167809e-15	0.899116635700005	0.919	0.771	3.29727390446774e-11	Mast cells	PPDPF
1.48556830886272e-15	0.591930458060958	1	0.997	4.86345352955477e-11	Mast cells	RPL30
1.96920928196752e-15	0.930246572772558	0.955	0.797	6.44679734730525e-11	Mast cells	TMEM66
3.02357263638876e-15	0.41972767972899	1	1	9.89857209700954e-11	Mast cells	RPS28
4.0911749027745e-15	1.80382144992479	0.613	0.329	1.33936883967031e-10	Mast cells	REXO2
4.44572350493997e-15	0.693239473881171	0.973	0.93	1.45544096104725e-10	Mast cells	SRP14
5.58132564028796e-15	0.649778650519897	0.982	0.987	1.82721438811747e-10	Mast cells	UBB
6.39065464639503e-15	0.480736200079521	1	1	2.0921725181368e-10	Mast cells	RPL35
1.19803992565816e-14	0.457082815091281	1	0.998	3.92214310861969e-10	Mast cells	RPL39
5.96317287100907e-14	0.982152462486334	0.892	0.751	1.95222353451095e-09	Mast cells	SUB1
6.28867342957145e-14	1.07270383088964	1	0.984	2.0587859073731e-09	Mast cells	ANXA1
7.91094295394822e-14	1.22377420204763	0.721	0.447	2.58988450426357e-09	Mast cells	OSBPL8
8.57309549324186e-14	0.601501837959401	0.982	0.947	2.80666000257752e-09	Mast cells	TOMM7
8.6462818503857e-14	0.42377487470729	1	1	2.83061975217927e-09	Mast cells	RPS3A
1.06106116788907e-13	1.88534216199537	0.559	0.275	3.47370205143525e-09	Mast cells	MYC
1.22948608869256e-13	1.37976113862949	0.64	0.348	4.02509155716169e-09	Mast cells	COQ10B
1.30703210626913e-13	1.27495338037858	0.676	0.389	4.27896170950388e-09	Mast cells	NDUFAF3
1.42275940673863e-13	1.46843778980156	0.55	0.271	4.65782974578091e-09	Mast cells	PYURF
1.46980615820847e-13	0.404703255738513	1	1	4.8118514007429e-09	Mast cells	RPL18A
1.7636624703531e-13	1.19709638484891	0.577	0.271	5.77387819544199e-09	Mast cells	SOX4
1.88715656135375e-13	0.802892461473919	0.91	0.749	6.1781731505599e-09	Mast cells	SSR4
2.06699163169287e-13	0.452542028570168	1	0.997	6.76691720383613e-09	Mast cells	EIF1
2.66890725962225e-13	1.05815330058512	0.775	0.472	8.73746858655134e-09	Mast cells	MRPL33
2.7157531198537e-13	0.698475491787816	0.946	0.887	8.89083256377705e-09	Mast cells	CHCHD2
3.22973382281108e-13	0.493397165574864	1	1	1.05735025891189e-08	Mast cells	MALAT1
5.43030202117811e-13	2.51527207223748	0.928	0.877	1.77777227569329e-08	Mast cells	PRG4
7.1232266634285e-13	1.60663923451929	0.658	0.431	2.33200194507322e-08	Mast cells	SELM
8.38383576895918e-13	0.658223017249862	0.982	0.918	2.74470015404185e-08	Mast cells	COX7C
1.14850720791765e-12	0.413788317675714	1	0.999	3.7599828972808e-08	Mast cells	RPS20
1.20700172418018e-12	1.55270924351775	0.82	0.665	3.95148224462109e-08	Mast cells	MGP
1.4182167174906e-12	1.70180112132564	0.712	0.423	4.64295788972073e-08	Mast cells	PTGS2
2.34839722411225e-12	1.57074534162062	0.541	0.266	7.68818283229867e-08	Mast cells	CNIH1
7.1471246437927e-12	1.36122779978722	0.577	0.317	2.33982566588485e-07	Mast cells	TFG
7.53625744455533e-12	0.950942926277705	0.784	0.524	2.46721996219852e-07	Mast cells	EIF1B
1.06363388744886e-11	0.76845751878138	0.91	0.76	3.48212462073008e-07	Mast cells	SON
1.15551742221186e-11	0.835365100290498	0.892	0.815	3.78293293683718e-07	Mast cells	SOD1
1.30652121531692e-11	2.7209505921818	0.532	0.316	4.27728915470452e-07	Mast cells	ERRFI1
1.38552778016717e-11	0.986516009005848	0.829	0.648	4.53594084671129e-07	Mast cells	DAD1
1.42135246308126e-11	1.07457463815691	0.694	0.41	4.65322369363542e-07	Mast cells	C12orf57
1.45322374372314e-11	1.65715526445006	0.928	0.886	4.75756389220082e-07	Mast cells	FN1
1.48963035952293e-11	1.12039019822467	0.937	0.883	4.87675187100618e-07	Mast cells	ID2
1.76048625826197e-11	1.26216731514891	0.559	0.281	5.76347991229804e-07	Mast cells	ANP32E
1.90014961485589e-11	0.886351099684423	0.865	0.658	6.22070980911522e-07	Mast cells	SNHG8
1.94820641727404e-11	2.74988390483946	0.505	0.292	6.37803816887174e-07	Mast cells	SPARCL1
1.95251899597751e-11	1.05298288204593	0.847	0.691	6.39215668903117e-07	Mast cells	HSPA5
2.11772330775412e-11	0.711955938126506	0.901	0.81	6.93300256492545e-07	Mast cells	SUMO2
2.8452750872089e-11	0.831893598003358	0.865	0.685	9.31486158050448e-07	Mast cells	U2AF1
2.85848051088577e-11	1.57238703603912	0.658	0.402	9.35809349653783e-07	Mast cells	CDC42EP3
3.65690553174419e-11	0.428635485235779	1	1	1.19719773298241e-06	Mast cells	RPS29
4.19334399850264e-11	1.29725716713939	0.568	0.299	1.3728169582298e-06	Mast cells	PRDX2
4.34342023107479e-11	0.732751359034697	0.901	0.78	1.42194891524927e-06	Mast cells	ATP6V1G1
4.89500213652392e-11	0.428584289410937	1	0.994	1.6025257994552e-06	Mast cells	RPL29
5.05190950797989e-11	1.12370891848745	0.613	0.35	1.65389413472246e-06	Mast cells	FAM177A1
5.12304037480409e-11	1.31165944150229	0.649	0.374	1.67718095790336e-06	Mast cells	TNFRSF12A
5.14654239288436e-11	0.945319250332288	0.775	0.581	1.68487504858248e-06	Mast cells	TMED2
5.77461167735758e-11	1.6279699310784	0.595	0.358	1.89049237093332e-06	Mast cells	UAP1
5.98034504722248e-11	0.911705699948936	0.757	0.611	1.9578453615597e-06	Mast cells	LAMTOR5
6.50531839112521e-11	0.952274420852898	0.811	0.606	2.12971113488657e-06	Mast cells	YWHAQ
6.99358321288003e-11	0.931482996277612	0.721	0.489	2.28955927223266e-06	Mast cells	EIF3D
1.00719898546599e-10	1.94400400038612	0.541	0.316	3.29736803861854e-06	Mast cells	NNMT
1.01088541183882e-10	0.513569447964204	1	0.945	3.30943666127793e-06	Mast cells	UQCRB
1.02721898694004e-10	1.35314066144565	0.586	0.345	3.3629095194443e-06	Mast cells	VAMP2
1.60815864021672e-10	1.30468634477818	0.514	0.258	5.26478975634148e-06	Mast cells	EPB41L4A-AS1
1.74699319094991e-10	1.40997019314327	0.532	0.283	5.71930630853181e-06	Mast cells	TMEM9B
1.96922928718228e-10	0.798035944099374	0.946	0.781	6.44686284037736e-06	Mast cells	CIRBP
2.11427094953463e-10	1.16793061995838	0.703	0.461	6.92170023458648e-06	Mast cells	HMGN1
2.29835877096006e-10	0.584864131256734	0.982	0.964	7.52436694436903e-06	Mast cells	RPSA
3.11024634177299e-10	0.337363137818336	1	1	1.01823244736964e-05	Mast cells	RPS23
3.78642965944524e-10	1.1184914599097	0.622	0.379	1.23960134190918e-05	Mast cells	CAMLG
4.92901077618915e-10	0.77455670823309	0.865	0.648	1.6136595479088e-05	Mast cells	SERBP1
5.7718303973373e-10	0.74023754812293	0.946	0.866	1.88958183548029e-05	Mast cells	CCNI
6.02022025897514e-10	0.756158603497974	0.874	0.732	1.97089970838328e-05	Mast cells	CYCS
7.02020421418061e-10	1.69083006078005	0.514	0.297	2.29827445563845e-05	Mast cells	C1S
8.70198992824684e-10	0.82596736139823	0.982	0.894	2.84885746270945e-05	Mast cells	SQSTM1
1.16891178183518e-09	0.365250901601002	1	0.999	3.82678339137201e-05	Mast cells	RPS8
1.22557461483959e-09	1.29794408797091	0.514	0.283	4.01228617406186e-05	Mast cells	LAT2
1.2555272861893e-09	0.434303650097525	1	0.991	4.11034522952655e-05	Mast cells	RPL5
1.29630363573744e-09	1.03019998342426	0.613	0.36	4.24383884267722e-05	Mast cells	RTFDC1
1.43945026482212e-09	0.560680996743052	1	0.974	4.71247227697466e-05	Mast cells	CLIC1
1.47806345959018e-09	0.641362596777084	0.946	0.848	4.83888415400633e-05	Mast cells	TPI1
1.50623729013507e-09	1.06085826363962	0.928	0.868	4.9311196404442e-05	Mast cells	RPS26
1.68316564941922e-09	0.574668489781931	0.937	0.891	5.51034770306865e-05	Mast cells	GPX4
1.73509145742229e-09	2.43889171490853	0.757	0.659	5.6803424133091e-05	Mast cells	CRTAC1
1.76584863248793e-09	0.667247764008271	0.946	0.82	5.78103525303897e-05	Mast cells	NAP1L1
2.02667204938215e-09	1.38174461418391	0.793	0.668	6.63491895526729e-05	Mast cells	DCN
2.07571361666783e-09	1.41434389612054	0.514	0.299	6.79547123824715e-05	Mast cells	HAX1
2.10239778919072e-09	1.11060073786084	0.694	0.473	6.88282988225257e-05	Mast cells	CKLF
2.32294801477972e-09	0.382484570892185	0.991	0.988	7.60486721078586e-05	Mast cells	RPS5
2.7551667679011e-09	0.427833091100079	1	0.998	9.01986496475462e-05	Mast cells	RPL9
3.22918879047248e-09	0.403040108936203	0.991	0.991	0.000105717182622488	Mast cells	RPS7
4.44485827436679e-09	0.621336293915718	0.901	0.76	0.00014551577018622	Mast cells	RBM39
5.36192835474501e-09	1.59955081683342	0.532	0.322	0.000175538810477642	Mast cells	IGFBP6
5.75514280915909e-09	0.499713976328205	0.964	0.923	0.00018841186528625	Mast cells	LGALS3
6.4928238079232e-09	1.03825612318709	0.685	0.521	0.00021256206582379	Mast cells	SPCS1
7.72437544138173e-09	0.847015812552464	0.766	0.587	0.000252880603199955	Mast cells	COX17
1.00745960574068e-08	0.539767016495575	0.982	0.949	0.000329822125727383	Mast cells	TUBA1B
1.1240052639544e-08	1.0907068469375	0.649	0.449	0.000367976843313392	Mast cells	DDX24
1.15079320628516e-08	0.322223804728772	1	0.998	0.000376746679873636	Mast cells	FAU
1.19421846088703e-08	1.08020144326423	0.577	0.353	0.000390963239725194	Mast cells	GEM
1.33180311178179e-08	1.35309099053874	0.559	0.374	0.000436005702735121	Mast cells	ARL2
2.0559833255159e-08	0.459555431945843	0.982	0.938	0.000673087821107396	Mast cells	HNRNPA1
2.13584652492538e-08	1.10617636540018	0.568	0.37	0.000699233435330072	Mast cells	NDUFC1
2.4844583546133e-08	0.747587957010666	0.856	0.728	0.000813361976133302	Mast cells	SEC61G
2.62177909203264e-08	1.20857188472432	0.523	0.296	0.000858318039149644	Mast cells	TERF2IP
3.57006472706481e-08	0.413950221346607	1	0.998	0.00116876779034648	Mast cells	RPL36
3.89708617775355e-08	0.645517805631444	0.847	0.7	0.00127582807287296	Mast cells	TRMT112
4.0598562274355e-08	0.414967983073129	1	0.993	0.00132911573173783	Mast cells	RPL18
4.28964199307312e-08	0.576540178246513	0.982	0.943	0.00140434299569228	Mast cells	CD44
5.02521728701834e-08	1.18458205149748	0.514	0.294	0.00164515563542406	Mast cells	SYPL1
6.09406805124318e-08	0.809903471956114	0.694	0.48	0.00199507599861599	Mast cells	PRKAR1A
7.42817160489515e-08	1.07357035191556	0.568	0.373	0.00243183482001057	Mast cells	PSMB5
7.59538700587944e-08	0.767257735044495	0.901	0.826	0.00248657779798481	Mast cells	CAPG
8.68652308169991e-08	1.2528616399153	0.631	0.447	0.00284379392648692	Mast cells	CPM
8.99097358765414e-08	0.530921658968241	0.973	0.888	0.00294346493312621	Mast cells	FXYD5
9.44327045144272e-08	0.965791825745844	0.622	0.407	0.00309153788039332	Mast cells	TAF9
1.05933537176459e-07	0.287831320134476	1	1	0.00346805214008292	Mast cells	PTMA
1.45715550796689e-07	0.664314025672801	0.82	0.745	0.004770435701982	Mast cells	GUK1
1.54308856573999e-07	1.16528955311575	0.55	0.364	0.00505176334651958	Mast cells	SRI
1.73570492893209e-07	1.74438184792348	0.514	0.305	0.00568235079633788	Mast cells	TSC22D1
1.834610522759e-07	0.903963351537032	0.757	0.708	0.00600614792940843	Mast cells	TMEM59
2.27779143221935e-07	0.936315589820511	0.568	0.365	0.00745703359079972	Mast cells	NDUFS4
2.31363385217679e-07	0.552114176928377	0.973	0.972	0.00757437450525637	Mast cells	JUNB
2.33348284124198e-07	0.684647959827321	0.784	0.669	0.00763935612565799	Mast cells	SNRPG
2.52878619836927e-07	0.706588587685574	0.784	0.689	0.00827874025622132	Mast cells	RAN
2.69521970611043e-07	0.319019540400407	1	0.999	0.00882361027386431	Mast cells	RPS19
2.84910656710294e-07	0.848727202706408	0.712	0.579	0.0093274050793816	Mast cells	SPCS2
2.89046777848699e-07	0.66583723560614	0.847	0.726	0.00946281341321071	Mast cells	SEC62
3.30226128918563e-07	0.999888052081464	0.559	0.365	0.0108109430085359	Mast cells	BLOC1S2
3.36115019133673e-07	0.726590175058248	0.694	0.5	0.0110037334963982	Mast cells	C19orf53
3.95141661024235e-07	0.632897509207492	0.784	0.655	0.0129361476986114	Mast cells	BRK1
4.32918852450811e-07	0.813348265281907	0.685	0.496	0.0141728973915347	Mast cells	NDUFB9
5.05567423140493e-07	0.822492453980594	0.739	0.601	0.0165512662987735	Mast cells	HNRNPM
5.1859719821895e-07	0.832966780700386	0.721	0.568	0.016977835075292	Mast cells	SLIRP
6.32012137980698e-07	1.43994489237638	0.667	0.491	0.0206908133732121	Mast cells	PLIN2
6.65081984408843e-07	1.0151593168517	0.613	0.475	0.0217734540055767	Mast cells	VIMP
6.83440628522636e-07	0.337764852581487	1	0.994	0.0223744792965741	Mast cells	RPL22
7.5830126877719e-07	0.468626973393717	0.964	0.964	0.0248252669372276	Mast cells	RPL4
9.3181266212501e-07	0.981124747690918	0.577	0.374	0.0305056829326486	Mast cells	GTF3C6
9.4421497448475e-07	0.772433430045767	0.874	0.742	0.0309117098346818	Mast cells	REL
1.0888152096196e-06	0.544075448201093	0.937	0.891	0.0356456323325266	Mast cells	DYNLL1
1.17356305148052e-06	0.570664220444718	0.955	0.862	0.0384201071793693	Mast cells	DNAJA1
1.27846606902428e-06	1.09986364290746	0.721	0.538	0.0418544221677169	Mast cells	ANKRD28
1.34500667200039e-06	1.12044476086119	0.667	0.522	0.0440328284279487	Mast cells	CPEB4
1.4162979953014e-06	0.986438702346739	0.55	0.352	0.0463667637701771	Mast cells	MRPL20
1.44562796070219e-06	0.433168366300717	0.991	0.927	0.0473269681774684	Mast cells	NPM1
1.56573383637258e-06	1.03649510619445	0.793	0.637	0.0512589943351656	Mast cells	PRNP
1.60917157720267e-06	0.71192052364497	0.748	0.652	0.052681059094461	Mast cells	HNRNPA0
1.7447587682226e-06	1.07194074155753	0.568	0.376	0.0571199125540716	Mast cells	PTPN1
1.80046639815958e-06	0.957355990237925	0.541	0.358	0.0589436689429484	Mast cells	ADI1
1.80080377680354e-06	1.03721320771789	0.595	0.438	0.0589547140449942	Mast cells	CYB5R3
1.83460292233635e-06	1.03387715993382	0.613	0.436	0.0600612304714475	Mast cells	MAPRE1
1.94600667241018e-06	1.14320879036313	0.667	0.486	0.0637083664413645	Mast cells	BTG2
1.97106846216819e-06	0.187697389302333	1	1	0.0645288393144621	Mast cells	RPLP1
2.19285559680899e-06	0.92172263883912	0.532	0.341	0.0717897065283327	Mast cells	NDUFA5
2.37932957530664e-06	0.620499177147489	0.856	0.713	0.0778944916363888	Mast cells	EIF4A2
2.56093680153146e-06	0.912255154849705	0.559	0.383	0.0838399490085368	Mast cells	SIVA1
2.61739488012111e-06	0.591222356107832	0.829	0.746	0.0856882735854048	Mast cells	SEC61B
2.68385395988721e-06	0.705482918957888	0.784	0.591	0.0878640109387875	Mast cells	ASAH1
2.81433510708773e-06	0.897135237316898	0.712	0.519	0.0921357027358381	Mast cells	TIPARP
2.89749382442811e-06	1.12507188664462	0.649	0.514	0.0948581528241274	Mast cells	TPPP3
2.94605854548769e-06	0.984261713898051	0.55	0.37	0.0964480646621761	Mast cells	SNRPD1
3.33493846266353e-06	0.348110071864125	1	0.975	0.109179215390679	Mast cells	HSP90AB1
3.38358844689968e-06	0.948967114634841	0.64	0.456	0.110771918574602	Mast cells	CYSTM1
3.74103962700584e-06	0.681794857940061	0.775	0.652	0.122474155308917	Mast cells	SNRPD2
3.81548630266011e-06	0.661676873956714	0.739	0.635	0.124911390576487	Mast cells	PARK7
3.83412916774295e-06	0.914411272780613	0.676	0.476	0.125521720693569	Mast cells	TANK
4.05179868281468e-06	0.864358033726421	0.658	0.481	0.132647785277987	Mast cells	STK17B
4.20960576471309e-06	0.533520050685728	0.874	0.798	0.137814073525177	Mast cells	EDF1
4.46116884188847e-06	0.70070896095116	0.793	0.725	0.146049745545745	Mast cells	ARL6IP5
5.40158513213993e-06	0.7152544024174	0.532	0.355	0.176837094055997	Mast cells	BGN
5.9377577104149e-06	0.857342474788098	0.577	0.4	0.194390311923563	Mast cells	DCTN3
6.06358304153676e-06	0.570135438554371	0.928	0.842	0.198509581613831	Mast cells	HNRNPK
6.18247290793375e-06	0.642349274156069	0.802	0.718	0.202401798059935	Mast cells	TMEM258
6.57422885013157e-06	0.772364496096389	0.613	0.459	0.215227104095607	Mast cells	PCNP
6.65502375002262e-06	0.827975402494151	0.667	0.51	0.21787216752824	Mast cells	RBMX
7.55138982469063e-06	0.324650682700892	0.955	0.896	0.247217400080722	Mast cells	H2AFZ
9.49939570194212e-06	0.917771246511745	0.523	0.341	0.310991216490181	Mast cells	MRPL14
1.14736327615996e-05	1.0420603449099	0.568	0.442	0.375623789349246	Mast cells	OSTC
1.3404598473553e-05	0.803910062862447	0.514	0.336	0.438839744827177	Mast cells	COPS6
1.40396032114399e-05	0.953302613362793	0.559	0.399	0.459628529936118	Mast cells	TMCO1
1.43170145412321e-05	0.759544284297753	0.658	0.547	0.468710422050856	Mast cells	NDUFC2
1.4810855139684e-05	0.812363387520586	0.595	0.397	0.484877775562975	Mast cells	MTHFD2
1.52276014773834e-05	0.652290756331311	0.55	0.396	0.498521217166577	Mast cells	COL1A2
1.64041704216313e-05	0.715218695497392	0.676	0.563	0.537039731263364	Mast cells	ERH
1.65970915899548e-05	0.567637237865652	0.757	0.625	0.543355584471941	Mast cells	EIF3L
1.68472677441981e-05	0.728848257070344	0.622	0.475	0.551545851409559	Mast cells	RWDD1
1.89601194252872e-05	0.645842789414279	0.667	0.512	0.620716389745054	Mast cells	SEPT2
2.03663257419187e-05	0.52777374854187	0.802	0.713	0.666752772138935	Mast cells	IFITM2
2.11749050605004e-05	0.831704290420308	0.748	0.592	0.693224041870663	Mast cells	GPBP1
2.16220887751074e-05	0.680052134850992	0.667	0.532	0.707863942319466	Mast cells	FAM96B
2.25150752037968e-05	0.672584712255816	0.595	0.443	0.737098532021899	Mast cells	EIF3I
2.31641043683115e-05	0.759657039860204	0.604	0.457	0.758346448809782	Mast cells	C19orf10
2.35654821017362e-05	0.323579736352051	0.955	0.953	0.771486753046638	Mast cells	BTF3
2.5180664312588e-05	0.351329232363832	1	0.996	0.824364588265508	Mast cells	RPL7A
2.7212978633172e-05	0.567158258362537	0.739	0.618	0.890898494492784	Mast cells	GABARAPL2
3.03939819780512e-05	0.609836836469154	0.64	0.462	0.99503818199744	Mast cells	ARID4B
3.04590354194771e-05	0.890542183314676	0.541	0.388	0.997167901562841	Mast cells	IDI1
3.24071669322746e-05	0.473286885064015	0.901	0.793	1	Mast cells	NDUFB2
3.31795243044771e-05	0.865408474274203	0.541	0.38	1	Mast cells	CAMTA1
3.41273353617512e-05	0.678663933818678	0.649	0.511	1	Mast cells	ANAPC16
3.46397632423386e-05	0.261514330804502	1	1	1	Mast cells	RPS15A
3.52120711738938e-05	0.493687369865745	0.901	0.859	1	Mast cells	POLR2L
3.52344065849212e-05	0.713933318403271	0.604	0.412	1	Mast cells	C7orf73
3.56013281161265e-05	0.369146962631451	0.982	0.962	1	Mast cells	CALM2
3.78866446957693e-05	0.357769751492585	0.865	0.723	1	Mast cells	RPS27L
4.16742603741843e-05	0.516233969775518	0.793	0.679	1	Mast cells	CNBP
4.48851098094348e-05	0.465823081154576	0.775	0.611	1	Mast cells	DRAP1
4.83328419712842e-05	0.711905125381168	0.559	0.394	1	Mast cells	SYAP1
5.61766937579461e-05	0.582795356771882	0.775	0.711	1	Mast cells	NEDD8
5.63708773092884e-05	0.597616178287979	0.703	0.579	1	Mast cells	TMED9
5.89274287451066e-05	0.42491599642305	0.883	0.805	1	Mast cells	EIF5
5.96044360860938e-05	1.12200005475322	0.604	0.482	1	Mast cells	DUSP6
6.39762074656888e-05	0.790300034535608	0.532	0.367	1	Mast cells	EMC7
6.78929505273586e-05	0.417524770868642	0.937	0.883	1	Mast cells	TMA7
7.24481667673683e-05	0.47400682052702	0.874	0.845	1	Mast cells	COX7A2
7.74668381987546e-05	0.711867743160443	0.685	0.597	1	Mast cells	SELT
7.77251029668939e-05	0.714167860807204	0.559	0.408	1	Mast cells	KPNA2
8.18496761134258e-05	0.568675848265359	0.685	0.582	1	Mast cells	C4orf3
8.51115643606466e-05	0.841269954720457	0.649	0.523	1	Mast cells	SF3B14
8.55767556448579e-05	0.787993574872202	0.523	0.349	1	Mast cells	FAM107B
9.13336671496834e-05	0.449672473038194	0.829	0.735	1	Mast cells	UQCRQ
9.20663171123797e-05	0.509374676473767	0.847	0.746	1	Mast cells	UQCRH
9.36952792304999e-05	0.886241703083541	0.568	0.447	1	Mast cells	ATP5G1
9.43934116948094e-05	0.451471375321842	0.91	0.855	1	Mast cells	TIMP1
9.76254717031729e-05	0.78565564796857	0.586	0.446	1	Mast cells	SRP9
9.96071858935258e-05	0.348663526062024	0.973	0.967	1	Mast cells	SH3BGRL3
0.000103292786123165	0.615998949292214	0.703	0.577	1	Mast cells	PSMB6
0.000108131536834628	0.661166078575666	0.595	0.452	1	Mast cells	SEPW1
0.000121513467791364	0.704026833400396	0.622	0.492	1	Mast cells	UFC1
0.00013127010768564	0.479383272762209	0.748	0.611	1	Mast cells	WDR83OS
0.000140064600168162	0.542677662727731	0.622	0.452	1	Mast cells	SNRPE
0.000146704177093493	0.774746584996588	0.55	0.391	1	Mast cells	BUD31
0.000150723259249784	0.659967488502221	0.613	0.462	1	Mast cells	HBP1
0.000170936549213411	0.602938623715856	0.82	0.727	1	Mast cells	SLC3A2
0.000171629108402202	0.420554644315162	0.856	0.732	1	Mast cells	NDUFS5
0.000173869296749232	0.444447946414666	0.892	0.838	1	Mast cells	EIF3K
0.000178790366327993	0.532282990295828	0.676	0.535	1	Mast cells	XBP1
0.000182677462192474	0.721649005728829	0.874	0.825	1	Mast cells	LDHA
0.000184129976116729	0.575673017025764	0.676	0.537	1	Mast cells	GHITM
0.000187067950178119	0.54701106600193	0.703	0.62	1	Mast cells	NDUFB8.1
0.000190938735958445	0.601847782794138	0.649	0.471	1	Mast cells	STX11
0.000192247755551778	0.695644328828575	0.532	0.37	1	Mast cells	C10orf54
0.000202748294521078	0.603597564542908	0.676	0.518	1	Mast cells	C9orf16
0.000212664433108717	0.503170093264357	0.775	0.689	1	Mast cells	HNRNPA3
0.000215999592149759	0.588708068481254	0.703	0.58	1	Mast cells	SSR2
0.000250480717951235	0.627835531016975	0.595	0.471	1	Mast cells	MRPS21
0.000258236576616483	0.802774527000301	0.55	0.409	1	Mast cells	STMN1
0.000270418557444499	0.432070234113295	0.919	0.831	1	Mast cells	UBE2D3
0.000294517709342866	0.504385853269637	0.685	0.554	1	Mast cells	SKIL
0.000311796058455117	0.43413514047246	0.595	0.382	1	Mast cells	RILPL2
0.000321468613118078	0.769032433064832	0.514	0.375	1	Mast cells	DUT
0.000325715672629674	0.575649056154584	0.802	0.746	1	Mast cells	HERPUD1
0.000352348504763389	0.544034196241196	0.658	0.513	1	Mast cells	PSMA2.1
0.000354224997969573	0.59558969376255	0.667	0.598	1	Mast cells	JTB
0.000359632182660468	0.603682105637883	0.703	0.587	1	Mast cells	SEPT7
0.000375836625278342	0.32072719576971	1	1	1	Mast cells	EEF1A1
0.000379824164251231	0.386229975384206	0.937	0.896	1	Mast cells	ALDOA
0.000409855944835805	0.832394019051019	0.514	0.388	1	Mast cells	POLR2K
0.000411415013227655	0.374123087862008	0.919	0.851	1	Mast cells	ATP5G2
0.000439147471516196	0.819804481944305	0.541	0.404	1	Mast cells	ILF2
0.000481772579285816	0.4177004006663	0.892	0.883	1	Mast cells	COMMD6
0.000519424444275725	0.418497694591208	0.82	0.758	1	Mast cells	POMP
0.000554520393244976	0.951133710686485	0.577	0.51	1	Mast cells	UGP2
0.000563680197252595	0.487233846292439	0.757	0.648	1	Mast cells	AP2M1
0.000607331028946479	0.305793295997554	0.928	0.885	1	Mast cells	COX6C
0.000665987780244101	0.41594875274292	0.784	0.694	1	Mast cells	EIF3H
0.000673300281155628	1.1311552541923	0.532	0.46	1	Mast cells	MT1X
0.000681780259180612	0.347519812140496	0.739	0.606	1	Mast cells	UXT
0.000699711554491575	0.542156456240641	0.685	0.608	1	Mast cells	C11orf58
0.000702722238878121	0.65096152709996	0.667	0.558	1	Mast cells	SRRM1
0.00075077655354255	0.534324770769201	0.739	0.696	1	Mast cells	ATP5J
0.000793630066054973	0.304433337339725	0.757	0.602	1	Mast cells	CD59
0.000863676020894617	0.509972810366862	0.73	0.65	1	Mast cells	RABAC1
0.000869578926129409	0.354169160899538	0.829	0.722	1	Mast cells	NDUFB1
0.000885310821279103	0.433717368491411	0.676	0.554	1	Mast cells	EIF5B
0.000913241045184623	0.875089204005457	0.586	0.463	1	Mast cells	COMP
0.000948822206515944	0.268094104773816	0.955	0.959	1	Mast cells	EEF1D
0.000972398422137892	0.464484502361462	0.721	0.587	1	Mast cells	PLP2
0.00126108288592863	0.518527636768754	0.676	0.572	1	Mast cells	CUTA
0.00127350707252501	0.254302032998695	0.901	0.911	1	Mast cells	ATP5L
0.0013902585938735	0.614482487779004	0.514	0.391	1	Mast cells	CHD1
0.00148260813766641	0.542295170622763	0.604	0.535	1	Mast cells	RAB2A
0.00151704955501975	0.553616144876323	0.721	0.667	1	Mast cells	BST2
0.00166515736937802	0.241174327514495	1	0.999	1	Mast cells	RPL38
0.00171450841949103	0.401783236197857	0.811	0.722	1	Mast cells	NDUFB4
0.00178565298096741	0.478085852433788	0.532	0.39	1	Mast cells	EIF2A
0.00189743698615599	0.785323063342778	0.514	0.421	1	Mast cells	SFT2D1
0.00198496393812919	0.470529758089667	0.64	0.563	1	Mast cells	DNAJC8
0.00198550960301618	0.543742440616392	0.577	0.449	1	Mast cells	LRPAP1
0.00199539331542967	0.39175948377813	0.856	0.793	1	Mast cells	SLC25A5
0.00199550316405034	0.411817406612222	0.757	0.673	1	Mast cells	PSMB1
0.00204477362125541	0.507221188328824	0.748	0.681	1	Mast cells	SHFM1
0.00211590895701334	0.456379057004229	0.595	0.464	1	Mast cells	UBE2I
0.00213725672348262	0.300517132704245	0.847	0.81	1	Mast cells	NCL
0.00214864528315673	0.687876563478897	0.631	0.576	1	Mast cells	NHP2L1
0.00218437618293673	0.629828952180227	0.586	0.476	1	Mast cells	HSPA9
0.0022195743423871	0.493036134876227	0.604	0.495	1	Mast cells	PSMA4
0.00223291596244236	0.561189909835904	0.847	0.78	1	Mast cells	ARHGDIB
0.00235725230961524	0.412695915137466	0.667	0.597	1	Mast cells	DDX21
0.00241291165791622	0.479586889782387	0.631	0.52	1	Mast cells	SNRPB2
0.0024313139086299	0.482130557579413	0.532	0.41	1	Mast cells	TCEA1
0.00280113257056246	0.421888000482104	0.676	0.572	1	Mast cells	PSMD8
0.00292853936765767	0.591973919043714	0.55	0.442	1	Mast cells	EIF6
0.00304719948040624	0.291633398593685	0.892	0.797	1	Mast cells	ATP6V0E1
0.00310215392182603	0.384096924459989	0.766	0.685	1	Mast cells	EIF1AX
0.00339297044296126	0.530335911289862	0.604	0.495	1	Mast cells	TMED10
0.00353481938652502	0.451343406184311	0.64	0.572	1	Mast cells	FKBP2
0.00353644061463388	0.325164820507348	0.856	0.818	1	Mast cells	COX6A1
0.00383167368338859	0.717640744459889	0.541	0.423	1	Mast cells	ZC3H15
0.003914060755281	0.599181547605127	0.586	0.47	1	Mast cells	PPP2CA
0.00402951237777261	0.433408302971463	0.712	0.621	1	Mast cells	MAP3K8
0.00407076491282245	0.603746459202895	0.604	0.544	1	Mast cells	FOXP1
0.00413143036989156	0.356173147522591	0.748	0.725	1	Mast cells	ARF1
0.00420111711412765	0.668536494109397	0.559	0.483	1	Mast cells	SUMO1
0.00426703408331649	0.476252540941228	0.577	0.447	1	Mast cells	PPIG
0.00444018212532744	0.450933324910932	0.595	0.496	1	Mast cells	HNRNPH3
0.00444366518549069	0.55443990153917	0.568	0.475	1	Mast cells	MRPL51
0.00450212516156956	0.4221174875072	0.64	0.558	1	Mast cells	ROMO1
0.00481858454470723	0.496355168163808	0.586	0.528	1	Mast cells	ANXA7
0.00482926979798055	0.434803416735584	0.514	0.411	1	Mast cells	MRPL52
0.00495016400016793	0.525381705848935	0.631	0.556	1	Mast cells	TMBIM4.1
0.00503776398885888	0.452365743800899	0.793	0.72	1	Mast cells	AMD1
0.00532920983033077	0.46472630718322	0.91	0.866	1	Mast cells	DSTN
0.00566979161613426	0.362046197593514	0.604	0.495	1	Mast cells	GOLGA4
0.00592510121114731	0.431662610956525	0.577	0.475	1	Mast cells	RPL22L1
0.00603432461292679	0.461766107960161	0.91	0.83	1	Mast cells	SGK1
0.0063415551967335	0.52886819897821	0.514	0.422	1	Mast cells	PRELID1
0.00641342885582769	0.460905613696107	0.604	0.482	1	Mast cells	N4BP2L2
0.0065100216598041	0.181533555793098	0.991	0.998	1	Mast cells	RPL23
0.00680194798027194	0.4336438878457	0.595	0.453	1	Mast cells	HIF1A
0.00697083075240284	0.475527069537633	0.631	0.548	1	Mast cells	PFDN2
0.00707521994237711	0.422422413075737	0.658	0.538	1	Mast cells	ARF4
0.00744843199660412	0.224867869970186	0.991	0.999	1	Mast cells	RPS11
0.00776829685206542	0.503928944115412	0.577	0.498	1	Mast cells	ADRM1
0.00804761514256071	0.270854292331833	0.748	0.674	1	Mast cells	ATP5O
0.00815212375633188	0.626044439232309	0.595	0.498	1	Mast cells	RSL1D1
0.00818222864994821	0.293353216610646	0.604	0.499	1	Mast cells	PHPT1
0.00821401830815406	0.329124674588289	0.712	0.655	1	Mast cells	EIF3F
0.00900548358011044	0.389675944409422	0.811	0.779	1	Mast cells	PDIA3
0.00939509094114129	0.504996611543086	0.505	0.403	1	Mast cells	NDUFAB1
7.6067626161494e-170	3.75828995975298	0.984	0.388	2.49030194527499e-165	Monocyte_Macrophages	RNASE1
4.32277525004433e-160	4.67318103706881	0.92	0.224	1.41519016135951e-155	Monocyte_Macrophages	MARCO
5.63352488142715e-155	2.98159931595306	0.988	0.445	1.84430337568162e-150	Monocyte_Macrophages	C1QA
2.11358657207424e-152	3.26424708102523	0.977	0.362	6.91945971965663e-148	Monocyte_Macrophages	C1QB
3.20023319079734e-144	2.42928582673517	0.984	0.677	1.04769234200323e-139	Monocyte_Macrophages	CTSB
4.91843163471056e-139	2.63795069309678	0.973	0.35	1.61019614857154e-134	Monocyte_Macrophages	C1QC
2.85171264356264e-133	3.15835181524766	0.915	0.283	9.33593685249538e-129	Monocyte_Macrophages	FOLR2
1.36241881220263e-132	3.15180505186671	0.949	0.36	4.46028670738896e-128	Monocyte_Macrophages	SEPP1
5.20785352325377e-124	2.24867638909545	0.966	0.654	1.70494708644282e-119	Monocyte_Macrophages	TGFBI
6.20517014002135e-124	2.49482782297547	0.962	0.61	2.03144860044019e-119	Monocyte_Macrophages	CTSZ
5.75582024967612e-121	3.31850349206893	0.87	0.309	1.88434043333897e-116	Monocyte_Macrophages	LGMN
5.14110389243955e-120	2.96953329889514	0.889	0.356	1.68309459230686e-115	Monocyte_Macrophages	DAB2
7.45500623368022e-119	1.52639259717053	1	1	2.44061994078223e-114	Monocyte_Macrophages	FTL
2.16091571696894e-108	2.22178193651441	0.944	0.547	7.07440587421292e-104	Monocyte_Macrophages	CTSD
5.42628876388392e-105	4.76014276783793	0.709	0.081	1.77645841552032e-100	Monocyte_Macrophages	LYVE1
5.00449881777327e-103	1.10869430651253	1	1	1.63837282296261e-98	Monocyte_Macrophages	S100A4
1.23469644666933e-98	2.5279543694458	0.861	0.346	4.04214922710605e-94	Monocyte_Macrophages	CYBB
1.32267100347102e-97	1.25515528810394	0.993	0.943	4.33016033116344e-93	Monocyte_Macrophages	PSAP
7.89961733689858e-97	2.08647568846561	0.956	0.72	2.58617672375386e-92	Monocyte_Macrophages	CFD
9.94942641535938e-96	1.25257056525631	0.996	0.945	3.25724321986035e-91	Monocyte_Macrophages	NPC2
3.49618525425766e-95	2.08504867037765	0.92	0.484	1.14458112853887e-90	Monocyte_Macrophages	CD14
1.1092192254367e-93	2.58859671302443	0.809	0.299	3.63136190023466e-89	Monocyte_Macrophages	GPNMB
9.60825879268623e-93	1.16098951570087	1	0.998	3.14555176354962e-88	Monocyte_Macrophages	S100A6
3.71969980907649e-91	3.02001453702985	0.742	0.173	1.21775532349546e-86	Monocyte_Macrophages	MAMDC2
4.17623519344055e-90	2.94857271547777	0.786	0.25	1.36721587762857e-85	Monocyte_Macrophages	PLTP
1.46260294986252e-88	3.08589472003334	0.749	0.213	4.78826953725993e-84	Monocyte_Macrophages	STAB1
3.32984565494324e-88	1.7269632305272	0.943	0.681	1.09012487051532e-83	Monocyte_Macrophages	CD68
4.9691737174118e-87	2.40046943071509	0.805	0.248	1.62680809160627e-82	Monocyte_Macrophages	CD163
6.44173406768468e-87	1.35271017974938	0.979	0.872	2.10889489907861e-82	Monocyte_Macrophages	CD99
2.27835719575749e-83	3.62105915251381	0.643	0.096	7.45888578747088e-79	Monocyte_Macrophages	LILRB5
3.35234588539393e-81	3.12534494123851	0.683	0.14	1.09749099596027e-76	Monocyte_Macrophages	MAF
7.80130151529097e-80	3.25493011162016	0.651	0.116	2.55399009007596e-75	Monocyte_Macrophages	COLEC12
9.49208467120275e-80	1.51353805300884	0.933	0.722	3.10751867965835e-75	Monocyte_Macrophages	VAMP8
3.88147220149563e-78	2.38038840970903	0.777	0.364	1.27071636932564e-73	Monocyte_Macrophages	PLD3
1.4786273030478e-75	0.913056635999199	0.995	0.972	4.8407300647179e-71	Monocyte_Macrophages	TYROBP
2.2609830859881e-73	1.39558761806033	0.977	0.768	7.40200642690784e-69	Monocyte_Macrophages	AIF1
8.42037928788932e-73	2.04384862562298	0.788	0.339	2.7566637712692e-68	Monocyte_Macrophages	PMP22
1.29376982603984e-69	3.00562169524252	0.646	0.163	4.23554365648924e-65	Monocyte_Macrophages	ACP5
5.4589608001422e-68	2.57723570988274	0.7	0.256	1.78715458675055e-63	Monocyte_Macrophages	EMB
5.7451626400992e-68	1.99609121422774	0.805	0.435	1.88085134511568e-63	Monocyte_Macrophages	BLVRB
2.82463668329464e-67	1.60649727640969	0.862	0.508	9.24729557376999e-63	Monocyte_Macrophages	COMT
4.32884366835388e-65	3.75019610453602	0.562	0.096	1.41717684014569e-60	Monocyte_Macrophages	SLC40A1
1.35620746505189e-64	1.03544389989507	0.977	0.884	4.43995199908687e-60	Monocyte_Macrophages	TSPO
6.76974202077788e-64	1.4697613181568	0.878	0.431	2.21627814276226e-59	Monocyte_Macrophages	MAFB
8.70202687696236e-64	1.8511639711104	0.776	0.333	2.84886955897994e-59	Monocyte_Macrophages	MSR1
2.23863485931896e-63	1.99866818833149	0.742	0.309	7.32884280243841e-59	Monocyte_Macrophages	KCTD12
1.84115324993594e-62	2.07224990489536	0.692	0.236	6.02756750964028e-58	Monocyte_Macrophages	NUPR1
1.47414584984271e-60	2.53055524384813	0.702	0.272	4.82605868321505e-56	Monocyte_Macrophages	NCF1
2.18103861691215e-60	2.56897954964093	0.628	0.175	7.14028422404701e-56	Monocyte_Macrophages	TNS1
3.93728570918775e-60	2.32082033522613	0.673	0.24	1.28898859547389e-55	Monocyte_Macrophages	LAMP1
3.41476037838442e-59	1.17217651530246	0.962	0.785	1.11792425267549e-54	Monocyte_Macrophages	CTSS
3.4807688622412e-59	0.978958289093387	0.955	0.886	1.13953411012052e-54	Monocyte_Macrophages	RHOA
3.75011165243267e-58	0.737375771815071	1	1	1.22771155277341e-53	Monocyte_Macrophages	ACTB
8.87803633763829e-57	2.08123044998577	0.679	0.264	2.90649153621602e-52	Monocyte_Macrophages	CD81
1.27927863833784e-55	1.29096550955296	0.91	0.636	4.18810240619043e-51	Monocyte_Macrophages	EMP1
4.17575507381951e-55	1.7704629073817	0.725	0.319	1.36705869606703e-50	Monocyte_Macrophages	TIMP2
1.27943830765551e-54	1.88114611749508	0.746	0.358	4.18862513160261e-50	Monocyte_Macrophages	ANXA4
1.36092460151525e-54	2.18242106311444	0.667	0.272	4.45539496044062e-50	Monocyte_Macrophages	HNMT
7.84054885759298e-54	1.27972747648648	0.932	0.825	2.56683888499879e-49	Monocyte_Macrophages	FCGRT
7.97030201355849e-54	1.0885305356112	0.923	0.76	2.60931747319878e-49	Monocyte_Macrophages	AHNAK
1.70298979213995e-53	1.22566102608919	0.931	0.789	5.57524798150777e-49	Monocyte_Macrophages	GRN
6.12121548953363e-53	3.04727160190637	0.511	0.104	2.00396352696352e-48	Monocyte_Macrophages	DPYSL3
1.59929138359146e-52	3.05478355830157	0.518	0.106	5.23576013160173e-48	Monocyte_Macrophages	GPR34
2.04683907624056e-51	2.56138020835459	0.57	0.167	6.70094176779634e-47	Monocyte_Macrophages	GYPC
1.15491521601318e-50	2.67282200632958	0.648	0.289	3.78096143418394e-46	Monocyte_Macrophages	F13A1
2.28459648546827e-49	2.04022794405067	0.651	0.268	7.47931197412601e-45	Monocyte_Macrophages	PLEC
2.51768410375709e-49	1.29750699151287	0.822	0.504	8.24239421887996e-45	Monocyte_Macrophages	GNAI2
5.21864346836274e-49	1.02906295008882	0.921	0.683	1.70847949867259e-44	Monocyte_Macrophages	HSPB1
2.00726750174002e-48	0.688464384293853	0.998	0.97	6.57139234719648e-44	Monocyte_Macrophages	ITM2B
2.88760397886625e-48	1.86858420123191	0.669	0.285	9.45343790601232e-44	Monocyte_Macrophages	LAMP2
4.99671376580591e-48	2.03115899979062	0.622	0.232	1.63582415264954e-43	Monocyte_Macrophages	MS4A4A
5.08131403691533e-48	2.55132897832273	0.527	0.138	1.66352058940534e-43	Monocyte_Macrophages	ECM1
2.96398451055697e-47	0.589717146287855	0.998	0.984	9.7034924906614e-43	Monocyte_Macrophages	SERF2
3.09205231914423e-47	2.03127845923099	0.636	0.24	1.01227608824144e-42	Monocyte_Macrophages	TMEM176B
7.54649566139996e-45	0.55508270065569	0.998	1	2.47057174962912e-40	Monocyte_Macrophages	MT-ND2
1.90422412542138e-44	1.59888410366124	0.715	0.356	6.23404894180451e-40	Monocyte_Macrophages	ARHGAP18
3.13225526315339e-44	0.579389572002008	0.996	0.994	1.02543772805116e-39	Monocyte_Macrophages	MT-CYB
1.53210594897952e-43	1.91501250041394	0.63	0.262	5.01580845576916e-39	Monocyte_Macrophages	CREG1
7.85081175098044e-43	1.12957591961023	0.879	0.638	2.57019875103598e-38	Monocyte_Macrophages	RBPJ
1.64779070718597e-42	2.57982085009184	0.533	0.171	5.39453721718542e-38	Monocyte_Macrophages	PDK4
1.75633505371284e-42	1.22006173790189	0.861	0.628	5.74988969884511e-38	Monocyte_Macrophages	HSP90B1
4.78630970233721e-42	2.32490877148638	0.527	0.165	1.56694207035115e-37	Monocyte_Macrophages	A2M
2.14931428149845e-41	1.38780069095844	0.736	0.386	7.03642509476964e-37	Monocyte_Macrophages	MS4A7
5.79532243471174e-41	0.795811769604431	0.998	0.988	1.89727265867593e-36	Monocyte_Macrophages	S100A10
3.81547073415976e-40	1.9587426146277	0.577	0.215	1.24910880894922e-35	Monocyte_Macrophages	ITGAM
5.95102441191587e-40	0.414467460725358	1	1	1.94824637197302e-35	Monocyte_Macrophages	TMSB4X
1.1597138195548e-39	1.51801592559024	0.691	0.382	3.79667110245851e-35	Monocyte_Macrophages	SERPINF1
1.9241549473061e-39	0.57005133373113	0.996	0.992	6.29929846649071e-35	Monocyte_Macrophages	ATP5E
2.33701765092034e-39	1.98356284817839	0.548	0.189	7.65092838558302e-35	Monocyte_Macrophages	AP1B1
5.03961738467332e-39	1.22242609451898	0.856	0.591	1.64986993939435e-34	Monocyte_Macrophages	VSIG4
7.79172767401297e-39	0.637759432415175	0.988	0.947	2.55085580591837e-34	Monocyte_Macrophages	ACTG1
6.46832869911058e-38	1.25649271822789	0.76	0.474	2.11760144951482e-33	Monocyte_Macrophages	PYCARD
1.38402124133108e-37	1.6033467877571	0.66	0.329	4.53100873986968e-33	Monocyte_Macrophages	FRMD4B
1.7163638048022e-37	0.963048795578518	0.931	0.835	5.61903182416145e-33	Monocyte_Macrophages	CSTB
1.3767761245876e-36	1.78155487443785	0.565	0.224	4.50728967667489e-32	Monocyte_Macrophages	BLVRA
1.72394130660386e-36	1.26059828440959	0.754	0.492	5.64383904955972e-32	Monocyte_Macrophages	RAC1
2.84951952906581e-36	2.17233242280879	0.538	0.201	9.32875703425566e-32	Monocyte_Macrophages	FCGR3A
4.96161002588357e-36	0.846439405236649	0.879	0.701	1.62433189027376e-31	Monocyte_Macrophages	COX5B
1.01873193252976e-35	1.57813352146794	0.657	0.356	3.33512460071593e-31	Monocyte_Macrophages	SNX2
1.3210868941675e-35	0.527703107090067	1	0.99	4.32497427412556e-31	Monocyte_Macrophages	MYL6
4.09429125411772e-35	0.987635192388008	0.822	0.63	1.34038907077306e-30	Monocyte_Macrophages	MGST3
4.6007921937942e-35	1.02180950407792	0.856	0.663	1.50620734840434e-30	Monocyte_Macrophages	GNAS
6.10957350572525e-35	1.98035859213042	0.541	0.217	2.00015217430433e-30	Monocyte_Macrophages	MAN1A1
1.1586675071542e-34	1.43603342368008	0.648	0.335	3.79324568492143e-30	Monocyte_Macrophages	LRP1
1.82013440060305e-34	1.26714672072359	0.766	0.537	5.95875600069427e-30	Monocyte_Macrophages	FLNA
6.81831950905499e-34	1.79913281518217	0.554	0.248	2.23218144087442e-29	Monocyte_Macrophages	PTMS
1.47093908330909e-33	1.31580151870925	0.723	0.47	4.81556037093731e-29	Monocyte_Macrophages	AP2S1
1.71341142265502e-33	0.498678828977542	0.998	1	5.60936631548801e-29	Monocyte_Macrophages	MT-ATP6
2.125919473029e-33	1.64379849078094	0.506	0.179	6.95983517080233e-29	Monocyte_Macrophages	LHFPL2
3.79770112134909e-33	1.61609543597855	0.546	0.207	1.24329139310726e-28	Monocyte_Macrophages	C3AR1
4.54989951277291e-33	0.832950490459228	0.897	0.74	1.4895461024916e-28	Monocyte_Macrophages	APLP2
7.2238548204628e-33	1.50738227103159	0.64	0.325	2.36494559112311e-28	Monocyte_Macrophages	FPR3
1.97726906928475e-32	1.53471936847346	0.648	0.382	6.47318347902442e-28	Monocyte_Macrophages	PEPD
3.03799214070949e-32	1.2057751386148	0.707	0.439	9.94577867025473e-28	Monocyte_Macrophages	RAB31
9.68564838723488e-32	1.49597465024461	0.654	0.38	3.17088756901295e-27	Monocyte_Macrophages	SPI1
1.58968608630482e-31	1.14791251550147	0.712	0.425	5.20431430934472e-27	Monocyte_Macrophages	HSBP1
1.92039497962412e-31	0.61775846829791	0.992	0.931	6.28698908429344e-27	Monocyte_Macrophages	ANXA2
2.66202304407322e-31	1.44971065524447	0.642	0.366	8.71493104168689e-27	Monocyte_Macrophages	RAB13
5.23116250868403e-31	0.564837729668093	0.985	0.99	1.71257798209298e-26	Monocyte_Macrophages	MT-ND5
7.1386687212353e-31	1.42262689144733	0.592	0.293	2.33705736595801e-26	Monocyte_Macrophages	BCAT1
7.7545297107475e-31	1.43803601741767	0.627	0.331	2.53867793670452e-26	Monocyte_Macrophages	CSF1R
1.47917163154016e-30	1.09300824328607	0.748	0.453	4.84251208733619e-26	Monocyte_Macrophages	ATPIF1
2.53128057924434e-30	1.81253138442358	0.522	0.22	8.28690636033013e-26	Monocyte_Macrophages	CALM3
2.75889848368347e-30	0.913215513068795	0.843	0.659	9.03208185588295e-26	Monocyte_Macrophages	ALOX5AP
1.09023775679641e-29	1.37754136808143	0.617	0.301	3.56922036820009e-25	Monocyte_Macrophages	RHOB
1.70956894047425e-29	1.05276947160556	0.86	0.644	5.59678679732459e-25	Monocyte_Macrophages	DUSP1
3.02172331960831e-29	0.974435887699486	0.803	0.577	9.89251780373367e-25	Monocyte_Macrophages	CAPZA2
3.20246952069924e-29	1.12439615932491	0.706	0.449	1.04842447168652e-24	Monocyte_Macrophages	MFSD1
3.24133327032991e-29	0.776953126866723	0.866	0.703	1.06114768604061e-24	Monocyte_Macrophages	ATP6V0E1
3.75529769426698e-29	1.00047705176779	0.846	0.699	1.22940935914912e-24	Monocyte_Macrophages	RNF130
1.29164366849344e-28	1.45183102289738	0.584	0.297	4.22858304191382e-24	Monocyte_Macrophages	TSPAN4
1.34017662597609e-28	1.20620224581672	0.64	0.354	4.38747023812051e-24	Monocyte_Macrophages	ISCU
2.1577958955379e-28	1.28908690178327	0.668	0.398	7.06419220281197e-24	Monocyte_Macrophages	ADIRF
2.49167274976367e-28	1.32287580482672	0.605	0.311	8.15723824817631e-24	Monocyte_Macrophages	CD4
2.73997640403067e-28	0.57921790434853	0.983	0.931	8.97013475151562e-24	Monocyte_Macrophages	CALM2
3.31710555306851e-28	1.51354349394596	0.548	0.262	1.08595401596357e-23	Monocyte_Macrophages	CLTC
1.13794091868626e-27	1.46455410321831	0.559	0.26	3.72539097959508e-23	Monocyte_Macrophages	TCEAL4
1.17234452599504e-27	0.633482673882234	0.976	0.941	3.83802150920256e-23	Monocyte_Macrophages	CYBA
2.08390060395918e-27	1.19918113810074	0.667	0.417	6.82227379724157e-23	Monocyte_Macrophages	IFI27L2
2.86128854543462e-27	1.17889112105945	0.645	0.372	9.36728644004387e-23	Monocyte_Macrophages	CD151
4.55953848216445e-27	1.15152995605549	0.711	0.484	1.492701708291e-22	Monocyte_Macrophages	CLTA
9.69225110684646e-27	1.0678045929233	0.73	0.451	3.17304916735939e-22	Monocyte_Macrophages	CEBPB
1.83401965468035e-26	0.857064783177577	0.829	0.657	6.00421354549254e-22	Monocyte_Macrophages	ATP5I
2.69820199428497e-26	0.808831799442209	0.938	0.789	8.83337368889015e-22	Monocyte_Macrophages	CRIP1
3.78284827318676e-26	0.892806919373074	0.808	0.614	1.23842886767588e-21	Monocyte_Macrophages	RPS27L
7.98061384665295e-26	1.39381578828623	0.604	0.36	2.61269336111724e-21	Monocyte_Macrophages	SNX6
1.10855016362191e-25	0.759040357625061	0.923	0.799	3.62917152566541e-21	Monocyte_Macrophages	ZFP36L1
1.22315031262779e-25	0.903337527844839	0.797	0.626	4.00434949348087e-21	Monocyte_Macrophages	ATP5H
1.64663730342773e-25	0.646136816160094	0.914	0.823	5.39076120396171e-21	Monocyte_Macrophages	UBL5
1.71850530466127e-25	0.753738209798456	0.855	0.705	5.62604266640007e-21	Monocyte_Macrophages	LAMTOR4
2.02973505767511e-25	1.56657331640671	0.506	0.236	6.64494663181676e-21	Monocyte_Macrophages	AES
2.10274528234849e-25	0.811397419332079	0.827	0.659	6.88396750535249e-21	Monocyte_Macrophages	IQGAP1
2.11746201064778e-25	1.10793815808506	0.699	0.461	6.9321471304587e-21	Monocyte_Macrophages	DPYSL2
4.03656722729534e-25	0.500599147533192	0.8	0.53	1.32149137887195e-20	Monocyte_Macrophages	HSPA1A
4.19916984758147e-25	0.591807503139727	0.97	0.931	1.37472422470122e-20	Monocyte_Macrophages	ARPC3
4.71146327828273e-25	1.04209823269236	0.7	0.474	1.5424388480442e-20	Monocyte_Macrophages	CD59
5.52827185216074e-25	1.0146640395845	0.866	0.679	1.80984563896038e-20	Monocyte_Macrophages	MTRNR2L2
9.6639782010611e-25	1.0190878870178	0.691	0.47	3.16379318346338e-20	Monocyte_Macrophages	BLOC1S1
1.61397186998707e-24	1.38771373342974	0.558	0.311	5.28382110796368e-20	Monocyte_Macrophages	UCP2
3.90322579250761e-24	0.807423978465139	0.873	0.756	1.27783805995114e-19	Monocyte_Macrophages	CALR
5.6254258195286e-24	0.554938886645558	0.998	0.986	1.84165190479727e-19	Monocyte_Macrophages	S100A11
7.34194451791716e-24	0.608498083161894	0.921	0.833	2.40360579627572e-19	Monocyte_Macrophages	COX6C
7.58760975000305e-24	1.52424496770767	0.51	0.254	2.484031679956e-19	Monocyte_Macrophages	CTSA
7.9972778407653e-24	0.336519589501188	0.999	0.998	2.61814881950975e-19	Monocyte_Macrophages	MT-ND4
8.65944270242422e-24	0.514003527472259	0.993	0.967	2.83492835191964e-19	Monocyte_Macrophages	PFN1
1.24938796572019e-23	0.896284988664011	0.691	0.407	4.09024632217474e-19	Monocyte_Macrophages	HMOX1
1.3384493134681e-23	0.974073528507344	0.72	0.496	4.38181536243187e-19	Monocyte_Macrophages	NUCKS1
2.99012755055378e-23	0.401243051252773	0.998	0.998	9.78907957500297e-19	Monocyte_Macrophages	MT-ND1
4.41143121334504e-23	0.895450405645945	0.76	0.569	1.4442143506249e-18	Monocyte_Macrophages	CANX
5.79266301609494e-23	0.800472066387926	0.829	0.689	1.89640201820916e-18	Monocyte_Macrophages	CAP1
6.32573334212109e-23	0.761201113749541	0.831	0.709	2.0709185815436e-18	Monocyte_Macrophages	ATP5J2
7.46368406177376e-23	1.32228041811725	0.558	0.293	2.44346088814349e-18	Monocyte_Macrophages	TMBIM1
1.05187607250182e-22	0.904273581477791	0.729	0.551	3.44363188615644e-18	Monocyte_Macrophages	PRDX5
1.11361214670677e-22	0.991927040714317	0.672	0.384	3.64574344588862e-18	Monocyte_Macrophages	TXNIP
1.29216452349491e-22	0.594889858312503	0.924	0.837	4.23028821701763e-18	Monocyte_Macrophages	COX6B1
2.25033625593538e-22	0.876335334350955	0.725	0.457	7.36715083468126e-18	Monocyte_Macrophages	ZFP36L2
2.26020234673671e-22	0.939341477016889	0.76	0.569	7.39945044274663e-18	Monocyte_Macrophages	RAB5C
2.81620709658909e-22	0.318484265715722	0.999	0.996	9.21969879281337e-18	Monocyte_Macrophages	OAZ1
5.42852950122897e-22	1.44253110876889	0.501	0.252	1.77719198811234e-17	Monocyte_Macrophages	PDLIM1
5.43261890672018e-22	0.275411815362403	0.674	0.413	1.77853077768205e-17	Monocyte_Macrophages	HTRA1
5.68820067396088e-22	1.11421659787916	0.619	0.38	1.86220313664131e-17	Monocyte_Macrophages	MEF2C
7.59945991325513e-22	0.958824453684743	0.722	0.561	2.48791118640147e-17	Monocyte_Macrophages	HEXB
8.95947570817841e-22	0.260363647899179	0.659	0.372	2.93315315734345e-17	Monocyte_Macrophages	HSPA1B
1.28755639957277e-21	1.19330586018082	0.508	0.244	4.21520214092133e-17	Monocyte_Macrophages	CALU
1.37458285841023e-21	0.901177235018928	0.68	0.437	4.50010936186342e-17	Monocyte_Macrophages	TMED9
1.52354261650754e-21	0.961863603640724	0.673	0.447	4.98777381792238e-17	Monocyte_Macrophages	NDUFB7
2.63991121549e-21	0.39032204641415	0.996	0.998	8.64254133727118e-17	Monocyte_Macrophages	MT-ND3
2.89455194403305e-21	0.935298359323636	0.668	0.443	9.47618415437539e-17	Monocyte_Macrophages	DYNLRB1
3.73535944933187e-21	0.710962851271315	0.794	0.654	1.22288197652227e-16	Monocyte_Macrophages	NDUFS5
4.5789319363282e-21	0.639549400491449	0.875	0.778	1.49905073731513e-16	Monocyte_Macrophages	NDUFA1
5.62214709210438e-21	1.05966253129581	0.61	0.382	1.84057851501313e-16	Monocyte_Macrophages	GNB2
5.84938711281478e-21	0.327022155651868	0.996	0.984	1.9149723529933e-16	Monocyte_Macrophages	CD63
9.32423327939334e-21	0.609554439925816	0.863	0.758	3.05256749100779e-16	Monocyte_Macrophages	TCEB2
1.97303333974053e-20	0.840800802686801	0.768	0.569	6.45931654764254e-16	Monocyte_Macrophages	MTRNR2L12
3.72270457533986e-20	1.11448545410521	0.575	0.333	1.21873902387476e-15	Monocyte_Macrophages	TGOLN2
4.63568800004815e-20	0.687893661235685	0.815	0.72	1.51763153745576e-15	Monocyte_Macrophages	UQCR11.1
4.9431310974636e-20	0.839509719934304	0.723	0.518	1.61828225868763e-15	Monocyte_Macrophages	MTRNR2L8
6.28570967239082e-20	0.780746675112042	0.789	0.677	2.05781563254731e-15	Monocyte_Macrophages	CAPZB
1.64574060004616e-19	0.700797772000561	0.797	0.652	5.38782557643111e-15	Monocyte_Macrophages	UQCRQ
2.73820395902608e-19	0.547983869766808	0.923	0.823	8.96433212105959e-15	Monocyte_Macrophages	ARPC1B
2.91920147233872e-19	0.994283854544496	0.628	0.413	9.5568817801425e-15	Monocyte_Macrophages	DHRS7
2.96652475892231e-19	1.14889727645717	0.57	0.337	9.71180875575985e-15	Monocyte_Macrophages	ZFHX3
3.84392009544333e-19	1.09119031757047	0.559	0.337	1.25842256084624e-14	Monocyte_Macrophages	PTTG1IP
4.90058117519629e-19	1.02603109676265	0.614	0.402	1.60435226513576e-14	Monocyte_Macrophages	PDIA6
5.22000069507837e-19	0.518587616396927	0.927	0.888	1.70892382755476e-14	Monocyte_Macrophages	GSTP1
5.77742560485264e-19	0.822698657958952	0.686	0.474	1.89141359451666e-14	Monocyte_Macrophages	ASAH1
6.76033424233781e-19	0.910632828994881	0.694	0.492	2.21319822425655e-14	Monocyte_Macrophages	ARPC4
7.47355015733765e-19	1.02139830671203	0.59	0.362	2.4466908505092e-14	Monocyte_Macrophages	LAMTOR2
1.03522159328762e-18	1.0425320800984	0.577	0.337	3.38910845210503e-14	Monocyte_Macrophages	SAMHD1
2.49974885855594e-18	0.597120475681041	0.903	0.766	8.18367781314045e-14	Monocyte_Macrophages	TPM3
2.64508842047271e-18	0.876048410495889	0.69	0.512	8.65949047094355e-14	Monocyte_Macrophages	PET100
3.04923100385449e-18	0.859604553443055	0.659	0.439	9.98257246041881e-14	Monocyte_Macrophages	SCP2
5.06305341579984e-18	0.807049617272764	0.708	0.535	1.65754242726455e-13	Monocyte_Macrophages	EID1
9.25208232844183e-18	0.489113088937241	0.908	0.805	3.02894671268529e-13	Monocyte_Macrophages	DSTN
1.66499101521851e-17	0.915011826876306	0.604	0.38	5.45084758562236e-13	Monocyte_Macrophages	CHMP2A
1.67088571443036e-17	0.72131727408791	0.783	0.675	5.47014565190211e-13	Monocyte_Macrophages	PPIB
1.79117212129691e-17	0.485114029645888	0.973	0.947	5.86393929070182e-13	Monocyte_Macrophages	GPX1
1.89590401944715e-17	0.456918428902377	0.978	0.978	6.20681057886609e-13	Monocyte_Macrophages	FCER1G
2.24795975035467e-17	0.409082812123331	0.993	0.996	7.35937063071113e-13	Monocyte_Macrophages	LGALS1
2.51816255049682e-17	1.11755979152952	0.506	0.28	8.24396055781649e-13	Monocyte_Macrophages	SERPINB6
2.58290264824871e-17	0.418207744158814	0.979	0.97	8.45590668983662e-13	Monocyte_Macrophages	TAGLN2
2.7938289498709e-17	0.373940486082174	0.988	0.967	9.14643721608734e-13	Monocyte_Macrophages	PPIA
3.23933191768522e-17	0.786254381932706	0.754	0.583	1.06049248321179e-12	Monocyte_Macrophages	TALDO1
3.37821135063783e-17	1.05991280234999	0.6	0.419	1.10595883197181e-12	Monocyte_Macrophages	SERINC1
4.83417304320669e-17	0.603382684745906	0.757	0.579	1.58261157088501e-12	Monocyte_Macrophages	MINOS1
7.33069965067527e-17	0.805600238686103	0.696	0.545	2.39992445163807e-12	Monocyte_Macrophages	ATP6AP2
7.46198117346714e-17	0.599543253711199	0.771	0.624	2.44290339656967e-12	Monocyte_Macrophages	NEDD8
9.4199544198498e-17	0.481908900938985	0.889	0.819	3.08390467797043e-12	Monocyte_Macrophages	POLR2L
1.2096655005297e-16	0.910857445942042	0.632	0.421	3.96020291563412e-12	Monocyte_Macrophages	RNF13
2.23280853742246e-16	0.851865779980021	0.757	0.612	7.30976858981364e-12	Monocyte_Macrophages	IFITM3
3.03832079914882e-16	0.645670734795189	0.787	0.636	9.94685463225341e-12	Monocyte_Macrophages	NDUFB1
3.34677471669306e-16	0.586698957250964	0.893	0.805	1.09566710675097e-11	Monocyte_Macrophages	SH3BGRL
3.74938112286728e-16	1.01552462440812	0.547	0.341	1.22747239200429e-11	Monocyte_Macrophages	CRTAP
4.03814138228193e-16	0.548679312721088	0.88	0.789	1.32200672573146e-11	Monocyte_Macrophages	COX8A
6.6089514702955e-16	0.737637224062724	0.792	0.689	2.16363853234534e-11	Monocyte_Macrophages	GMFG
7.33209816703982e-16	0.342840634907855	0.903	0.778	2.4003822979255e-11	Monocyte_Macrophages	JUN
7.7463162142383e-16	0.826478584303939	0.651	0.472	2.53598900221734e-11	Monocyte_Macrophages	ANAPC11
9.87911202763249e-16	0.535268190028298	0.926	0.722	3.23422369560632e-11	Monocyte_Macrophages	MS4A6A
1.16931050946265e-15	0.588229533345886	0.776	0.606	3.82808874587883e-11	Monocyte_Macrophages	TRMT112
1.32552879080084e-15	0.930568488911513	0.593	0.4	4.33951615532378e-11	Monocyte_Macrophages	FIS1
2.72016384841793e-15	0.208149286597412	0.912	0.839	8.90527240695061e-11	Monocyte_Macrophages	FOS
2.95153807161723e-15	0.30463471388018	1	0.998	9.6627453388605e-11	Monocyte_Macrophages	TMSB10
4.22857686981359e-15	0.87034003130522	0.719	0.589	1.38435149563957e-10	Monocyte_Macrophages	CCL2
4.84153255836201e-15	0.735444843664368	0.743	0.598	1.58502092895656e-10	Monocyte_Macrophages	GSTO1
5.55547694721004e-15	0.462573503327231	0.955	0.86	1.81875204297762e-10	Monocyte_Macrophages	YBX1
6.03403938414774e-15	0.57424851875945	0.833	0.756	1.97542381358229e-10	Monocyte_Macrophages	GSN
7.62535414662176e-15	0.55351844761426	0.892	0.831	2.49638844052103e-10	Monocyte_Macrophages	ATP6V0B
7.74967278970426e-15	0.90624847907033	0.553	0.348	2.53708787789338e-10	Monocyte_Macrophages	DOK2
8.23188846677626e-15	0.359791549256679	0.95	0.907	2.69495564625321e-10	Monocyte_Macrophages	SRP14
8.42373222375404e-15	0.815173160227803	0.64	0.49	2.7577614554126e-10	Monocyte_Macrophages	DPP7
2.16713982357077e-14	0.287998055330609	0.998	0.998	7.09478235440597e-10	Monocyte_Macrophages	MT-CO2
2.35337947532724e-14	0.872712767413227	0.527	0.319	7.70449372632633e-10	Monocyte_Macrophages	APP
3.52047361752054e-14	0.553452951157857	0.896	0.817	1.15253265290387e-09	Monocyte_Macrophages	MT-ND4L
3.6251818293472e-14	0.438279689722652	0.755	0.561	1.18681202729169e-09	Monocyte_Macrophages	CTSL
5.45284611179495e-14	0.536519532322366	0.863	0.785	1.78515276007943e-09	Monocyte_Macrophages	ARPC5
5.99768237020726e-14	0.968311553482816	0.546	0.368	1.96352125435845e-09	Monocyte_Macrophages	MTRNR2L1
6.4579285684352e-14	0.541123282894114	0.776	0.64	2.11419665473431e-09	Monocyte_Macrophages	TMEM258
8.75224056866002e-14	0.539735593220242	0.834	0.76	2.86530851736792e-09	Monocyte_Macrophages	USMG5
9.50911800004901e-14	0.931990073389572	0.546	0.352	3.11309505085605e-09	Monocyte_Macrophages	BAX
1.91490458352003e-13	0.752743575792925	0.642	0.494	6.26901462552788e-09	Monocyte_Macrophages	NDUFS6
2.23069341178408e-13	0.584080010450969	0.82	0.703	7.30284409149874e-09	Monocyte_Macrophages	RGS10
2.37265854655841e-13	0.628555435865705	0.667	0.496	7.76760954972294e-09	Monocyte_Macrophages	MYEOV2
3.15409900565166e-13	0.697071554863758	0.714	0.567	1.03258893247024e-08	Monocyte_Macrophages	TMEM14C
4.63280657366831e-13	0.827872551260415	0.547	0.343	1.51668821608753e-08	Monocyte_Macrophages	DYNC1I2
4.92934022832197e-13	0.662385868752223	0.599	0.427	1.61376740394805e-08	Monocyte_Macrophages	ATRAID
5.09289151996812e-13	0.760943402327663	0.614	0.423	1.66731082580716e-08	Monocyte_Macrophages	IFI16
7.58542941826038e-13	0.621816790910529	0.73	0.604	2.48331788295008e-08	Monocyte_Macrophages	RAP1A
7.84556354733925e-13	0.647876975025363	0.688	0.533	2.56848059412792e-08	Monocyte_Macrophages	NDFIP1
7.84826402896096e-13	0.451998891738878	0.831	0.705	2.56936467780124e-08	Monocyte_Macrophages	PPDPF
8.99120415263629e-13	0.659317803711822	0.729	0.602	2.94354041549007e-08	Monocyte_Macrophages	ACTR2
1.02824197460883e-12	0.965106258666318	0.556	0.388	3.3662585764744e-08	Monocyte_Macrophages	LY96
1.04462334772555e-12	0.675396606339475	0.674	0.535	3.4198879157839e-08	Monocyte_Macrophages	BSG
1.05615780757451e-12	0.280054917899448	0.995	1	3.45764943043744e-08	Monocyte_Macrophages	MT-CO3
1.19645863191911e-12	0.632428479207708	0.725	0.577	3.91696626917679e-08	Monocyte_Macrophages	NDUFA11
1.23370408032119e-12	0.417552760671987	0.977	0.955	4.0389004181555e-08	Monocyte_Macrophages	LAPTM5
1.52199981048359e-12	0.908692168423485	0.502	0.317	4.98272297956119e-08	Monocyte_Macrophages	CHMP3
1.78754540917306e-12	0.837863332379546	0.519	0.343	5.85206616055075e-08	Monocyte_Macrophages	PRDX3
1.93605247461637e-12	0.797459063583422	0.529	0.343	6.33824859139908e-08	Monocyte_Macrophages	LAMTOR1
2.14986386316305e-12	0.861711383311024	0.584	0.439	7.0382243152232e-08	Monocyte_Macrophages	BCAP31
2.3268988404108e-12	0.87895065200029	0.525	0.346	7.61780142373689e-08	Monocyte_Macrophages	NUCB1
3.41350404876911e-12	0.652043956196094	0.676	0.522	1.11751295548603e-07	Monocyte_Macrophages	SF3B5
3.87858708672709e-12	0.885264173728337	0.534	0.354	1.26977184045271e-07	Monocyte_Macrophages	CAPNS1
3.94771250304215e-12	0.78451654375292	0.531	0.35	1.29240211924594e-07	Monocyte_Macrophages	SEPW1
5.97689646295733e-12	0.841731135229888	0.525	0.364	1.95671636404297e-07	Monocyte_Macrophages	SSB
6.37723306173123e-12	0.702669387546763	0.597	0.419	2.08777855974957e-07	Monocyte_Macrophages	TACC1
7.60110474018049e-12	0.51059550438867	0.832	0.756	2.48844966984029e-07	Monocyte_Macrophages	SLC38A2
7.78532781406181e-12	0.629274136000256	0.717	0.559	2.54876061976756e-07	Monocyte_Macrophages	JUND
8.06112085301608e-12	0.678139072848281	0.563	0.382	2.6390497448604e-07	Monocyte_Macrophages	CRIP2
8.15212235743596e-12	0.872368882986096	0.504	0.327	2.66884181737738e-07	Monocyte_Macrophages	APH1A
9.1264126053312e-12	0.198208401930247	0.978	0.925	2.98780495873333e-07	Monocyte_Macrophages	HSP90AA1
9.34795966403314e-12	0.900763996107571	0.552	0.396	3.06033503481117e-07	Monocyte_Macrophages	AKR1B1
9.73936876062426e-12	0.540819700564728	0.786	0.697	3.18847454485317e-07	Monocyte_Macrophages	ARL6IP4
1.0756515785606e-11	0.731546457076161	0.585	0.407	3.52146813789171e-07	Monocyte_Macrophages	RTN3
1.62458803726944e-11	0.798686073497251	0.522	0.352	5.3185763164127e-07	Monocyte_Macrophages	CCDC85B
1.84102780301346e-11	0.558649728089483	0.625	0.441	6.02715682150546e-07	Monocyte_Macrophages	NDUFC2
1.90481455105206e-11	0.76554025629853	0.593	0.451	6.23598187723423e-07	Monocyte_Macrophages	OS9
2.12303443306415e-11	0.70345403224032	0.623	0.467	6.9503901269654e-07	Monocyte_Macrophages	ROMO1
2.70094397605628e-11	0.75657251085314	0.596	0.453	8.84235038881305e-07	Monocyte_Macrophages	C11orf31
2.72121683546639e-11	0.74204569789475	0.605	0.461	8.90871967594988e-07	Monocyte_Macrophages	TPP1
3.27821322029387e-11	0.494644910844743	0.822	0.738	1.07322144405981e-06	Monocyte_Macrophages	ATP6V1F
3.92317857311314e-11	0.558043269051859	0.639	0.482	1.28437020126578e-06	Monocyte_Macrophages	SLIRP
4.10377632042041e-11	0.859107582324394	0.505	0.354	1.34349429177923e-06	Monocyte_Macrophages	KDELR1
4.74660334811999e-11	0.564116220927656	0.712	0.608	1.55394300410752e-06	Monocyte_Macrophages	ATP5G3
4.76219551456975e-11	0.125828916062485	0.8	0.6	1.55904756755985e-06	Monocyte_Macrophages	KLF4
4.79548343195958e-11	0.760520618861664	0.562	0.4	1.56994536595493e-06	Monocyte_Macrophages	TMEM230
6.01784672431339e-11	0.694149060542743	0.534	0.329	1.97012266060572e-06	Monocyte_Macrophages	PLAU
6.66406330463634e-11	0.658538284609794	0.607	0.433	2.18168104467184e-06	Monocyte_Macrophages	AKR1A1
6.81815167923036e-11	0.884982744441293	0.539	0.394	2.23212649674643e-06	Monocyte_Macrophages	HEXA
8.2880628028231e-11	0.660376531528669	0.682	0.561	2.71334600038823e-06	Monocyte_Macrophages	REEP5
8.62846558117498e-11	0.860594592573858	0.511	0.354	2.82478706196507e-06	Monocyte_Macrophages	GNAQ
9.30322702755963e-11	0.414223384038493	0.785	0.654	3.04569046428247e-06	Monocyte_Macrophages	SEC62
1.57816956062419e-10	0.390025677199465	0.864	0.817	5.16661150757147e-06	Monocyte_Macrophages	MYL12B
1.61892450507885e-10	0.24358194786092	0.998	1	5.30003504472714e-06	Monocyte_Macrophages	MT-CO1
1.62401126001952e-10	0.840810545431892	0.65	0.47	5.31668806305192e-06	Monocyte_Macrophages	TNF
1.81697864759818e-10	0.674258885374917	0.639	0.504	5.94842469650691e-06	Monocyte_Macrophages	MBNL1
1.83078813405737e-10	0.82166974836269	0.511	0.356	5.99363419327703e-06	Monocyte_Macrophages	TRAM1
2.09284024539723e-10	0.505812961103869	0.745	0.602	6.85154039538146e-06	Monocyte_Macrophages	TPM4
2.38447766550935e-10	0.459009072192573	0.666	0.533	7.80630298134449e-06	Monocyte_Macrophages	EGR1
4.59895213580488e-10	0.803891912649588	0.521	0.364	1.5056049502198e-05	Monocyte_Macrophages	SUMO3
4.81011215761726e-10	0.410385375226233	0.517	0.337	1.57473451816074e-05	Monocyte_Macrophages	SELM
4.83517226011853e-10	0.473320093818878	0.795	0.724	1.5829386945176e-05	Monocyte_Macrophages	RNH1
5.15074121025348e-10	0.52168147701235	0.746	0.628	1.68624965741279e-05	Monocyte_Macrophages	NDUFA13
5.92258559024114e-10	0.780915773564001	0.565	0.423	1.93893607053315e-05	Monocyte_Macrophages	QKI
8.49916894111885e-10	0.429342166766731	0.834	0.795	2.78245792794349e-05	Monocyte_Macrophages	PSMA7
1.08303488181094e-09	0.573883476802464	0.683	0.567	3.54563959607267e-05	Monocyte_Macrophages	DAZAP2
1.1571925128075e-09	0.644707244628633	0.559	0.411	3.78841684842921e-05	Monocyte_Macrophages	TMED10
1.19975708527737e-09	0.512141178385746	0.715	0.596	3.92776474578104e-05	Monocyte_Macrophages	C14orf2
1.70091450523666e-09	0.641579403076684	0.534	0.372	5.56845390724377e-05	Monocyte_Macrophages	RBM47
1.78800425650205e-09	0.696777935557724	0.557	0.404	5.85356833493641e-05	Monocyte_Macrophages	NDUFA2
2.46545568380394e-09	0.456448227430793	0.766	0.646	8.07140881763733e-05	Monocyte_Macrophages	MTDH
2.61569243748346e-09	0.232810374785172	1	0.986	8.56325390183334e-05	Monocyte_Macrophages	CST3
2.79999515272303e-09	0.337177991595943	0.875	0.801	9.16662413098464e-05	Monocyte_Macrophages	COX7A2
3.28605144589667e-09	0.417795037305389	0.804	0.744	0.000107578752235765	Monocyte_Macrophages	PDIA3
3.2936688695035e-09	0.753642837859949	0.524	0.374	0.000107828131449805	Monocyte_Macrophages	GNB1
3.30778043113322e-09	0.599037436781922	0.62	0.472	0.000108290115754439	Monocyte_Macrophages	ARRB2
3.53806327266801e-09	0.336508051111157	0.748	0.652	0.000115829115420605	Monocyte_Macrophages	TMEM59
3.58956341879275e-09	0.376937855048285	0.786	0.673	0.000117515127204437	Monocyte_Macrophages	TSC22D3
4.31547043530051e-09	0.641615810058222	0.506	0.35	0.000141279871110868	Monocyte_Macrophages	SYNGR2
4.46451798995096e-09	0.430920352928951	0.801	0.699	0.000146159389955014	Monocyte_Macrophages	POMP
4.57778284010809e-09	0.651644698120272	0.541	0.4	0.000149867454619459	Monocyte_Macrophages	SH3GLB1
5.58975405075617e-09	0.139213461538317	0.795	0.642	0.000182997368113656	Monocyte_Macrophages	DNAJB1
1.06206055949278e-08	0.313590819522304	0.915	0.913	0.000347697385966745	Monocyte_Macrophages	MYL12A
1.08728997547488e-08	0.598686959024063	0.54	0.386	0.000355956992170967	Monocyte_Macrophages	MRPL51
1.11185569528901e-08	0.666815502982257	0.575	0.451	0.000363999317523716	Monocyte_Macrophages	NDUFB10
1.12939143917455e-08	0.763158422279048	0.717	0.628	0.000369740169356963	Monocyte_Macrophages	CCL4
1.3538082854801e-08	0.453411989106191	0.565	0.388	0.000443209756500476	Monocyte_Macrophages	CLEC2B
1.57951186017503e-08	0.494490737605972	0.653	0.52	0.000517100592784101	Monocyte_Macrophages	TKT
1.61539318087717e-08	0.409491666479594	0.766	0.667	0.000528847419555566	Monocyte_Macrophages	NDUFB4
1.6823930317243e-08	0.3569375353886	0.719	0.569	0.000550781830725902	Monocyte_Macrophages	DAD1
1.83937903883199e-08	0.589622152767882	0.548	0.398	0.000602175909732817	Monocyte_Macrophages	NCOA4
2.00419868817944e-08	0.60577026654708	0.557	0.407	0.000656134566536186	Monocyte_Macrophages	UQCR10
2.10332213236882e-08	0.317232790896589	0.909	0.89	0.000688585599694903	Monocyte_Macrophages	PKM
2.17320148909451e-08	0.586408768066778	0.579	0.409	0.000711462703499762	Monocyte_Macrophages	PABPC4
2.50241706092942e-08	0.111321784471791	0.924	0.888	0.000819241297407075	Monocyte_Macrophages	GADD45B
2.79118399341593e-08	0.677747694528163	0.501	0.352	0.000913777815764508	Monocyte_Macrophages	IRF2BP2
2.97110391924584e-08	0.697658853775605	0.542	0.415	0.000972680001082704	Monocyte_Macrophages	KRTCAP2
3.3713544525689e-08	0.648581582459708	0.571	0.443	0.00110371402068201	Monocyte_Macrophages	TMEM219
3.48692111919671e-08	0.545861503125302	0.642	0.516	0.00114154823600262	Monocyte_Macrophages	C19orf60
3.70438076224111e-08	0.663462599176282	0.522	0.382	0.0012127401739425	Monocyte_Macrophages	CTNNA1
4.35308795301875e-08	0.589145216850538	0.616	0.49	0.00142511393405928	Monocyte_Macrophages	COTL1
4.46980369724991e-08	0.513487244300321	0.588	0.439	0.00146332433440568	Monocyte_Macrophages	ANXA7
4.78143678317099e-08	0.355651310928059	0.821	0.77	0.00156534677407452	Monocyte_Macrophages	NDUFB2
5.13401395278736e-08	0.45332054342927	0.776	0.675	0.00168077348786353	Monocyte_Macrophages	FKBP1A
5.2099223155888e-08	0.550850327501702	0.627	0.51	0.00170562436767746	Monocyte_Macrophages	CIB1
5.35482250604082e-08	0.530278865216789	0.581	0.433	0.00175306179202765	Monocyte_Macrophages	WASF2
5.35501316411864e-08	0.305589853555838	0.916	0.872	0.00175312420966916	Monocyte_Macrophages	ALDOA
5.86799381555972e-08	0.296711054812062	0.903	0.862	0.00192106381533794	Monocyte_Macrophages	TMA7
6.12531238174724e-08	0.677922687832036	0.502	0.384	0.00200530476753641	Monocyte_Macrophages	ATOX1
7.60087637291635e-08	0.6124350135648	0.511	0.37	0.00248837490696536	Monocyte_Macrophages	NDUFB3
9.74934613720477e-08	0.223499409096437	0.993	0.992	0.0031917409383981	Monocyte_Macrophages	CFL1
9.90110596760196e-08	0.658497933155498	0.54	0.413	0.00324142407167353	Monocyte_Macrophages	TAPBP
1.07700180771878e-07	0.52859339105649	0.573	0.453	0.00352588851810975	Monocyte_Macrophages	P4HB
1.27514871101109e-07	0.592774117374293	0.527	0.402	0.0041745818501081	Monocyte_Macrophages	PLXDC2
1.41112981001498e-07	0.475405866912605	0.782	0.722	0.00461975677202704	Monocyte_Macrophages	BRD2
1.56519588146649e-07	0.747361324588285	0.506	0.388	0.00512413827674499	Monocyte_Macrophages	TLN1
2.03711481554399e-07	0.4498124615134	0.64	0.506	0.00666910648312792	Monocyte_Macrophages	C4orf3
2.0387380546697e-07	0.295303088928891	0.952	0.925	0.00667442064337768	Monocyte_Macrophages	HMGB1
2.06187091638023e-07	0.477843082512319	0.661	0.537	0.0067501530060456	Monocyte_Macrophages	SEP15
2.10969941881426e-07	0.42244827237978	0.695	0.591	0.00690673395731412	Monocyte_Macrophages	RABAC1
2.12594203729208e-07	0.50261750005279	0.621	0.51	0.00695990904168681	Monocyte_Macrophages	SYF2
2.25859739544759e-07	0.377733718499428	0.724	0.624	0.00739419615321632	Monocyte_Macrophages	SNX3
2.27373737935532e-07	0.584060562279906	0.591	0.478	0.00744376143253344	Monocyte_Macrophages	ARHGDIA
2.57754998518183e-07	0.205556352896642	0.918	0.858	0.00843838314148827	Monocyte_Macrophages	DYNLL1
2.66781028429633e-07	0.271579873270441	0.942	0.925	0.00873387730872933	Monocyte_Macrophages	CALM1
3.36680221263256e-07	0.278128770358331	0.995	0.996	0.0110222370837165	Monocyte_Macrophages	NEAT1
3.45601885730898e-07	0.588615393820352	0.527	0.394	0.0113143145350582	Monocyte_Macrophages	CELF2
3.57051194764842e-07	0.361218154623644	0.711	0.606	0.0116891420142114	Monocyte_Macrophages	BST2
3.73726556641544e-07	0.577443607057065	0.544	0.415	0.0122350600113309	Monocyte_Macrophages	MRPL23
4.67429506966978e-07	0.617673489316009	0.533	0.407	0.0153027071990849	Monocyte_Macrophages	YBX3
4.73542275212172e-07	0.235130619378251	0.855	0.766	0.0155028270058961	Monocyte_Macrophages	SOD1
4.75225123563615e-07	0.499640340572223	0.602	0.484	0.0155579200952256	Monocyte_Macrophages	COX5A
5.0332982010814e-07	0.554170895363542	0.535	0.4	0.0164780116507003	Monocyte_Macrophages	C19orf70
5.6409077844281e-07	0.536709901040252	0.594	0.492	0.0184672039046607	Monocyte_Macrophages	VPS28
6.23616768133613e-07	0.462105572282876	0.735	0.665	0.0204159657551582	Monocyte_Macrophages	PSME1
6.6839360093354e-07	0.457549200486298	0.542	0.394	0.0218818697073622	Monocyte_Macrophages	RWDD1
8.61832274588163e-07	0.533044609662859	0.611	0.49	0.0282146650054673	Monocyte_Macrophages	FAM49B
8.8612519260081e-07	0.193094406428671	0.607	0.421	0.0290099665553653	Monocyte_Macrophages	C5AR1
9.05195586572022e-07	0.534631421255466	0.538	0.404	0.0296342931131948	Monocyte_Macrophages	BANF1
9.25231063157927e-07	0.395410516881376	0.666	0.561	0.0302902145456642	Monocyte_Macrophages	NDUFB8.1
9.32784128309122e-07	0.413272004374307	0.746	0.636	0.030537486792584	Monocyte_Macrophages	PPT1
9.76954176475602e-07	0.517652597592597	0.546	0.431	0.0319835258294583	Monocyte_Macrophages	PA2G4
1.00061785711525e-06	0.648139980789801	0.519	0.388	0.032758227406239	Monocyte_Macrophages	NUFIP2
1.06295400142159e-06	0.594933374323656	0.501	0.382	0.0347989880985399	Monocyte_Macrophages	RNF181
1.12036344967106e-06	0.205057601567664	1	1	0.0366784586153311	Monocyte_Macrophages	B2M
1.12402808309424e-06	0.563328144175936	0.529	0.417	0.0367984313843394	Monocyte_Macrophages	OSTF1
1.24136798754354e-06	0.46116406377832	0.57	0.439	0.0406399051762004	Monocyte_Macrophages	NDUFA12
1.27536186771957e-06	0.419000425817108	0.538	0.4	0.0417527968254032	Monocyte_Macrophages	VIMP
1.42467544585623e-06	0.272503728994086	0.731	0.64	0.0466410247464414	Monocyte_Macrophages	PEBP1
1.94322483629965e-06	0.410412750593375	0.546	0.396	0.0636172946907781	Monocyte_Macrophages	GLUD1
2.15850997462522e-06	0.535644384312625	0.576	0.478	0.0706652995492805	Monocyte_Macrophages	CCDC88A
2.36193913890004e-06	0.494679457226797	0.562	0.445	0.0773251635293094	Monocyte_Macrophages	ATP5F1
2.36195296603178e-06	0.518267747720017	0.562	0.457	0.0773256162019485	Monocyte_Macrophages	ANAPC16
3.1142624598836e-06	0.515669289699461	0.533	0.423	0.101954724411669	Monocyte_Macrophages	ZNHIT1
3.45756664806594e-06	0.535604496601403	0.64	0.563	0.113193816924383	Monocyte_Macrophages	VPS29
4.47048973203677e-06	0.436285906235343	0.613	0.528	0.14635489284742	Monocyte_Macrophages	CUTA
4.80456785067324e-06	0.350750097158916	0.663	0.557	0.157291942295341	Monocyte_Macrophages	LAMTOR5
4.90688371893227e-06	0.377424350915591	0.686	0.608	0.160641559190405	Monocyte_Macrophages	AP2M1
5.10575435891263e-06	0.412808304163276	0.616	0.5	0.167152186202082	Monocyte_Macrophages	ERH
5.34174686223073e-06	0.425995677029837	0.603	0.494	0.17487810877571	Monocyte_Macrophages	TMBIM4.1
5.7193518916288e-06	0.346644117689315	0.561	0.441	0.187240142228144	Monocyte_Macrophages	UGP2
5.96535503694277e-06	0.345784157015823	0.571	0.47	0.195293793199433	Monocyte_Macrophages	SF3B14
6.24947274964151e-06	0.311357153268445	0.725	0.618	0.204595238877764	Monocyte_Macrophages	DDAH2
6.34882605622864e-06	0.504406872058196	0.504	0.384	0.207847867428813	Monocyte_Macrophages	LSM3
6.4617671239323e-06	0.405534846724536	0.741	0.695	0.211545332103296	Monocyte_Macrophages	RBX1
6.65616864575993e-06	0.19709110368236	0.96	0.917	0.217909649124889	Monocyte_Macrophages	ANXA5
8.05633893892065e-06	0.326993795140847	0.72	0.63	0.263748424182384	Monocyte_Macrophages	SHFM1
8.76407173180265e-06	0.258758855568895	0.887	0.833	0.286918180355755	Monocyte_Macrophages	RTN4
9.3044550176835e-06	0.393585731853228	0.523	0.394	0.304609248368923	Monocyte_Macrophages	LSM7
9.78053985909237e-06	0.396331672969505	0.634	0.543	0.320195313906966	Monocyte_Macrophages	ATP5C1
1.02903199042704e-05	0.460721581095323	0.603	0.5	0.336884493026004	Monocyte_Macrophages	EIF5B
1.19425691880291e-05	0.324224243175075	0.839	0.791	0.390975830077696	Monocyte_Macrophages	COX6A1
1.20713687021652e-05	0.498902399469823	0.545	0.447	0.395192468571485	Monocyte_Macrophages	EVI2B
1.24750393411485e-05	0.341117358909106	0.634	0.533	0.408407837950518	Monocyte_Macrophages	SEPT7
1.29711764889503e-05	0.462856815454788	0.542	0.455	0.424650375895256	Monocyte_Macrophages	PRR13
1.52879952825649e-05	0.613287802182728	0.505	0.4	0.500498389560609	Monocyte_Macrophages	MT1X
2.100233879536e-05	0.569681441587723	0.617	0.522	0.687574567482495	Monocyte_Macrophages	ALDH2
2.13672029864591e-05	0.409601760142583	0.539	0.435	0.699519491370697	Monocyte_Macrophages	GADD45GIP1
2.31659391475039e-05	0.295171739755633	0.638	0.504	0.758406515810983	Monocyte_Macrophages	PDE4DIP
2.35961577017198e-05	0.280234768859647	0.881	0.815	0.772491010838902	Monocyte_Macrophages	ATP5G2
2.78573016000419e-05	0.293451101431446	0.535	0.4	0.91199233978217	Monocyte_Macrophages	MARCKS
2.7958064299079e-05	0.452153567458662	0.51	0.415	0.915291109023248	Monocyte_Macrophages	AUP1
3.20742360597816e-05	0.342285133161647	0.701	0.593	1	Monocyte_Macrophages	ITGB2
3.85796507311616e-05	0.551496916427437	0.512	0.433	1	Monocyte_Macrophages	ERP44
4.25930139290096e-05	0.200506034759612	0.955	0.941	1	Monocyte_Macrophages	UQCRB
4.51763912375367e-05	0.450583092557661	0.59	0.508	1	Monocyte_Macrophages	MIF
4.89845404544947e-05	0.285915837645312	0.722	0.626	1	Monocyte_Macrophages	PCBP1
4.91105636605678e-05	0.385732143142229	0.548	0.441	1	Monocyte_Macrophages	NDUFS7
5.16401154323245e-05	0.358282429066487	0.651	0.573	1	Monocyte_Macrophages	WDR83OS
5.73525347407927e-05	0.379354393050556	0.657	0.575	1	Monocyte_Macrophages	HEXIM1
5.73757559823873e-05	0.422040026019899	0.567	0.457	1	Monocyte_Macrophages	TPPP3
5.77792293382859e-05	0.417363027094954	0.645	0.561	1	Monocyte_Macrophages	ABL2
6.90987018864312e-05	0.409923836040603	0.521	0.415	1	Monocyte_Macrophages	MRPS21
7.2340337321463e-05	0.262949591451976	0.775	0.711	1	Monocyte_Macrophages	GUK1
7.23629917286105e-05	0.169193323505568	0.582	0.467	1	Monocyte_Macrophages	NEU1
7.91600368286391e-05	0.516456007402222	0.541	0.451	1	Monocyte_Macrophages	PHPT1
8.39500001080423e-05	0.436962615229238	0.502	0.415	1	Monocyte_Macrophages	C19orf10
0.000110810574561441	0.20674747528748	0.918	0.927	1	Monocyte_Macrophages	KLF6
0.000130521254197519	0.396843978919947	0.523	0.425	1	Monocyte_Macrophages	LINC00493
0.000131369244197605	0.354103823476088	0.61	0.522	1	Monocyte_Macrophages	FKBP2
0.000135920572062412	0.388732791236412	0.558	0.461	1	Monocyte_Macrophages	NSA2
0.00013946464240901	0.30247102584623	0.691	0.64	1	Monocyte_Macrophages	PSMB3
0.000147829008512719	0.278602787275606	0.747	0.687	1	Monocyte_Macrophages	CAST
0.000160419750354254	0.31002213439779	0.772	0.713	1	Monocyte_Macrophages	PGK1
0.000169407736266971	0.476344641920234	0.521	0.441	1	Monocyte_Macrophages	ESD
0.000191863958059631	0.241494653336064	0.575	0.465	1	Monocyte_Macrophages	CPEB4
0.000206852391193034	0.374457876405065	0.506	0.419	1	Monocyte_Macrophages	ADM
0.000224773826098876	0.262023368689689	0.719	0.667	1	Monocyte_Macrophages	ATP5J
0.000241025397506305	0.307835308658656	0.643	0.522	1	Monocyte_Macrophages	XIST
0.000243134351463217	0.309739936230099	0.628	0.526	1	Monocyte_Macrophages	SPCS2
0.000267044754958958	0.326201931803304	0.822	0.709	1	Monocyte_Macrophages	FCGR2A
0.00030529755996156	0.22823605788904	0.984	0.982	1	Monocyte_Macrophages	EMP3
0.000322355993419472	0.210971776025836	0.759	0.705	1	Monocyte_Macrophages	SEC61G
0.000393065513420321	0.149358430345249	1	1	1	Monocyte_Macrophages	PTMA
0.00057910478643502	0.284145822371277	0.697	0.652	1	Monocyte_Macrophages	ATP5O
0.00061462166051678	0.300328929857296	0.604	0.502	1	Monocyte_Macrophages	RAD23A
0.000617041198186926	0.230905787190034	0.734	0.654	1	Monocyte_Macrophages	NOP10
0.000617856096188639	0.209025908364374	0.828	0.839	1	Monocyte_Macrophages	CAPG
0.000624846564226957	0.39390997139226	0.511	0.415	1	Monocyte_Macrophages	SRSF11
0.00071746959324505	0.345353209079403	0.558	0.484	1	Monocyte_Macrophages	CBX3
0.000864968942603777	0.298818207948159	0.685	0.62	1	Monocyte_Macrophages	KTN1
0.000948075291898144	0.288365760909541	0.737	0.697	1	Monocyte_Macrophages	COPE
0.000990463332368232	0.196784135302956	0.903	0.874	1	Monocyte_Macrophages	TMBIM6
0.00100813213168031	0.401495537586303	0.506	0.417	1	Monocyte_Macrophages	SCAND1
0.00115951444576438	0.213196937165166	0.834	0.799	1	Monocyte_Macrophages	LRRFIP1
0.00128759031404735	0.323496712616853	0.565	0.465	1	Monocyte_Macrophages	CYP1B1
0.00129493180853894	0.38040718227938	0.59	0.526	1	Monocyte_Macrophages	CSNK2B
0.00133203530987414	0.221924703831952	0.902	0.87	1	Monocyte_Macrophages	ENO1
0.00133280458714406	0.149167215483214	0.868	0.846	1	Monocyte_Macrophages	CD9
0.00135449124736036	0.178267494650235	0.805	0.754	1	Monocyte_Macrophages	ARHGDIB
0.00146669077626494	0.313616981171997	0.685	0.636	1	Monocyte_Macrophages	TBCA
0.00150683402923592	0.308868419077145	0.631	0.541	1	Monocyte_Macrophages	APRT
0.00156209001719614	0.177720297085523	0.938	0.957	1	Monocyte_Macrophages	ARPC2
0.00159524074607715	0.438851728345349	0.518	0.48	1	Monocyte_Macrophages	UBE2L3
0.0016753920471207	0.240752449160579	0.615	0.549	1	Monocyte_Macrophages	CD164
0.00172180563025449	0.328073942472033	0.538	0.461	1	Monocyte_Macrophages	MIDN
0.0020915298578278	0.182255852446132	0.908	0.888	1	Monocyte_Macrophages	SAP18
0.00252953025407374	0.345935704811625	0.571	0.508	1	Monocyte_Macrophages	GSTK1
0.00263181709721631	0.347414407605049	0.542	0.472	1	Monocyte_Macrophages	C19orf53
0.00285141037925212	0.401029369685668	0.654	0.632	1	Monocyte_Macrophages	TUBA1C
0.00298489090605584	0.176098866081059	0.732	0.618	1	Monocyte_Macrophages	TNFAIP2
0.00318292881676965	0.306058582404874	0.536	0.47	1	Monocyte_Macrophages	PPP1CA
0.00342545710794706	0.236194428587979	0.613	0.547	1	Monocyte_Macrophages	GDI2
0.0034799908416557	0.31118469564449	0.653	0.614	1	Monocyte_Macrophages	RHOC
0.00374525636484152	0.365487465689234	0.527	0.445	1	Monocyte_Macrophages	ANP32B
0.00490757401823062	0.298789186646915	0.556	0.502	1	Monocyte_Macrophages	DDX17
0.00514756474936416	0.249525521033664	0.625	0.569	1	Monocyte_Macrophages	JTB
0.00602279602486324	0.140007736231567	0.992	1	1	Monocyte_Macrophages	GAPDH
0.00613446544269087	0.23612427810788	0.541	0.463	1	Monocyte_Macrophages	NDUFB9
0.00660566499952723	0.321299862788988	0.533	0.455	1	Monocyte_Macrophages	GOLGA4
0.00748808756903789	0.156834939476803	0.593	0.494	1	Monocyte_Macrophages	SET
0.00761548731680382	0.183657953860987	0.753	0.709	1	Monocyte_Macrophages	HNRNPDL
0.00780158969876396	0.326636624608558	0.517	0.463	1	Monocyte_Macrophages	RAB10
0.00809699620692657	0.186204244297684	0.708	0.657	1	Monocyte_Macrophages	CNBP
0.00844733984614143	0.124480583510892	0.598	0.518	1	Monocyte_Macrophages	FGL2
0.00899977781166521	0.260876007886619	0.686	0.616	1	Monocyte_Macrophages	NDUFB11
0.00945028026026479	0.220226530392897	0.683	0.659	1	Monocyte_Macrophages	ITGB1
0.00948048075172792	0.247253581633154	0.542	0.474	1	Monocyte_Macrophages	C8orf59
0.00971547360487215	0.224422100235701	0.593	0.539	1	Monocyte_Macrophages	ATP5A1
7.51373585033644e-147	4.53185969739795	0.837	0.148	2.45984684268314e-142	Dendritic cells	FCER1A
3.11784402805834e-142	5.30630375464877	0.693	0.048	1.02071977790574e-137	Dendritic cells	IL1R2
9.02068569248593e-140	3.90928158694816	0.798	0.121	2.95319208200604e-135	Dendritic cells	CLEC10A
1.12957609988868e-131	5.76986258365776	0.596	0.019	3.69800623581558e-127	Dendritic cells	LGALS2
5.77894401442616e-123	2.56044098672321	0.979	0.545	1.89191069144284e-118	Dendritic cells	HLA-DQA1
3.99810036950909e-122	1.87829799718828	1	0.824	1.30889809896989e-117	Dendritic cells	HLA-DPB1
3.10901939145851e-119	1.78350353081784	1	0.89	1.01783076837569e-114	Dendritic cells	HLA-DRA
6.04819207096491e-114	2.30177039834503	0.987	0.673	1.98005712019249e-109	Dendritic cells	HLA-DQB1
3.03915050742996e-111	1.78365356186338	1	0.835	9.9495709312242e-107	Dendritic cells	HLA-DPA1
1.53351474602014e-108	4.46622332391296	0.554	0.035	5.02042057552073e-104	Dendritic cells	AMICA1
2.90677576308061e-100	5.71107491499607	0.664	0.136	9.51620249317332e-96	Dendritic cells	G0S2
1.51130988294536e-93	2.88812244715789	0.79	0.282	4.94772629478652e-89	Dendritic cells	SERPINB9
2.84658909215585e-92	4.22680083456626	0.543	0.061	9.31916336989981e-88	Dendritic cells	RHOF
2.95916165418341e-90	2.69194264955057	0.853	0.34	9.68770342346566e-86	Dendritic cells	HLA-DQA2
1.98910175613644e-89	3.15723548041918	0.656	0.137	6.51192132923947e-85	Dendritic cells	TRAF1
2.15615894469416e-89	4.24418107221137	0.501	0.045	7.05883315313975e-85	Dendritic cells	CD48
2.13488101482242e-85	0.834543229548716	1	0.996	6.98917346632565e-81	Dendritic cells	EIF1
7.39260731407368e-85	1.61915354484995	1	0.818	2.42019178248144e-80	Dendritic cells	HLA-DRB5
1.3864455780709e-83	3.75266982216275	0.669	0.175	4.53894553348851e-79	Dendritic cells	C15orf48
9.32749389778085e-83	2.08698032826448	0.971	0.847	3.0536349522555e-78	Dendritic cells	IL8
2.32198210761648e-80	1.80195579359278	0.961	0.735	7.60170502391483e-76	Dendritic cells	PLAUR
5.46926670441771e-80	1.47134908453197	0.99	0.935	1.79052853369227e-75	Dendritic cells	SRGN
1.2892476254967e-79	1.86366856503981	0.937	0.584	4.22073887635109e-75	Dendritic cells	GPR183
1.57492422637931e-72	2.65201764312431	0.869	0.491	5.15598693232057e-68	Dendritic cells	IL1B
6.03915356291537e-72	2.33868393977194	0.688	0.208	1.97709809342723e-67	Dendritic cells	PDE4B
6.74179732921391e-72	1.1918620545811	1	0.862	2.20712960963805e-67	Dendritic cells	HLA-DRB1
9.67736904100454e-71	1.59759222460634	0.937	0.678	3.16817707664407e-66	Dendritic cells	REL
1.3667843864497e-70	2.30607736717573	0.722	0.269	4.47457872435904e-66	Dendritic cells	RILPL2
3.46061399906431e-68	0.59787626686104	1	0.999	1.13293581101367e-63	Dendritic cells	RPS9
2.00391680151137e-67	2.81505168791522	0.509	0.084	6.56042282478791e-63	Dendritic cells	CFP
4.65132700123783e-65	2.10763759338534	0.798	0.395	1.52275143366524e-60	Dendritic cells	TNFAIP8
6.21764973465528e-65	2.94105407299546	0.549	0.132	2.03553417013145e-60	Dendritic cells	MIR29A
6.91318877380504e-64	1.82339012346784	0.898	0.655	2.26323974076829e-59	Dendritic cells	INSIG1
9.65200156128838e-64	0.859677118263128	0.997	0.977	3.15987227113459e-59	Dendritic cells	PABPC1
2.42952587096698e-62	2.27978620512626	0.759	0.351	7.95378179637171e-58	Dendritic cells	BCL2A1
5.75113736546131e-58	2.18044783697583	0.785	0.375	1.88280735070472e-53	Dendritic cells	CXCR4
1.00715012498266e-57	2.33624294255506	0.669	0.264	3.29720807916825e-53	Dendritic cells	CYTIP
6.14440675794364e-57	0.633207687952726	1	0.999	2.01155588441559e-52	Dendritic cells	RPS19
2.81443110574714e-56	1.79217657894966	0.756	0.327	9.213884553995e-52	Dendritic cells	LSP1
3.29186519761668e-56	2.15253831390783	0.677	0.264	1.07769082839575e-51	Dendritic cells	CSF2RA
4.57420643417133e-54	1.83851712354246	0.751	0.378	1.49750370241901e-49	Dendritic cells	STX11
1.87747963364129e-53	0.852574648524828	1	0.925	6.14649282461485e-49	Dendritic cells	CD74
3.52121991370255e-53	0.669535732304879	1	1	1.15277697534794e-48	Dendritic cells	RPS2
1.60792164905986e-51	0.590707569717891	1	0.999	5.26401389469218e-47	Dendritic cells	RPL28
6.65839940718919e-51	0.788701030623216	0.995	0.977	2.1798267979256e-46	Dendritic cells	H3F3A
8.18569933951405e-49	0.55083901019364	1	1	2.67983424977011e-44	Dendritic cells	RPL18A
1.25589115898704e-48	2.00831106521289	0.651	0.272	4.11153647629178e-44	Dendritic cells	LUCAT1
1.43551147686242e-48	0.81728765311829	0.99	0.95	4.69957747295218e-44	Dendritic cells	HLA-A
1.92162605003983e-47	0.44138153596307	1	1	6.29101936262038e-43	Dendritic cells	RPL10
3.44946804424821e-47	1.14197832541803	0.99	0.99	1.12928684832598e-42	Dendritic cells	SAT1
5.36983545704021e-47	0.649138730785425	0.997	0.983	1.75797673192582e-42	Dendritic cells	HLA-B
1.18793615467369e-46	1.13318565710491	0.787	0.385	3.88906538317073e-42	Dendritic cells	BIRC3
1.5538717294774e-46	2.03736611664001	0.64	0.29	5.08706526796312e-42	Dendritic cells	STK4
3.32867994820521e-45	2.42795748417032	0.546	0.193	1.08974324144342e-40	Dendritic cells	OLR1
8.31113044506815e-45	0.535625825783857	0.997	1	2.72089788510641e-40	Dendritic cells	RPS16
4.74073032180565e-43	1.92435238941083	0.604	0.232	1.55202029275273e-38	Dendritic cells	PHACTR1
1.68936000581217e-42	0.989719310246818	0.95	0.762	5.53062678702789e-38	Dendritic cells	CDKN1A
1.96649870923205e-42	0.447219047313052	1	1	6.4379234742839e-38	Dendritic cells	RPS27
3.29388909437569e-42	2.28578422065487	0.596	0.258	1.07835341171671e-37	Dendritic cells	LINC00936
1.5623480093541e-41	2.1910084617395	0.514	0.179	5.11481491302344e-37	Dendritic cells	ETV3
3.15950711118558e-41	1.47022091597138	0.898	0.721	1.03435943805993e-36	Dendritic cells	BTG1
4.31260777242794e-41	2.55624770860571	0.528	0.199	1.41186153253746e-36	Dendritic cells	MIR155HG
7.99807504689556e-41	1.85555801957433	0.651	0.3	2.61840980885267e-36	Dendritic cells	TNFRSF1B
8.67775200527005e-41	1.74740289453072	0.703	0.379	2.84092245148531e-36	Dendritic cells	KYNU
1.04885386730264e-40	0.394031267278854	1	1	3.43373779077537e-36	Dendritic cells	EEF1A1
2.82871222621504e-40	0.820198129881798	0.976	0.773	9.2606380861828e-36	Dendritic cells	HLA-DMA
4.9267571560455e-40	0.485331733501773	1	0.997	1.61292175774617e-35	Dendritic cells	RPS3
6.82040668095073e-40	0.946449074610623	0.934	0.767	2.23286473920965e-35	Dendritic cells	CD55
1.86738356291094e-39	1.55114640680898	0.682	0.327	6.11344030825785e-35	Dendritic cells	NFKBID
3.0997271812841e-39	1.95729128300759	0.572	0.234	1.01478868460879e-34	Dendritic cells	NLRP3
9.60778877369186e-39	0.437672819939752	1	1	3.14539788873124e-34	Dendritic cells	RPL11
2.43045351083277e-38	2.62486356467799	0.53	0.221	7.95681870376434e-34	Dendritic cells	IL10
2.59750790892672e-38	1.51318304293338	0.753	0.417	8.5037213922443e-34	Dendritic cells	PMAIP1
3.53443230748463e-38	0.504837997652892	1	0.997	1.15710244882432e-33	Dendritic cells	RPL3
5.07525670963738e-38	1.62701271511867	0.698	0.378	1.66153754160108e-33	Dendritic cells	EHD1
1.10085953803535e-37	0.525878969375104	1	0.999	3.60399395562014e-33	Dendritic cells	RPS18
5.79777738729714e-37	1.95049749606333	0.551	0.22	1.89807636105334e-32	Dendritic cells	PPIF
1.54021159390158e-36	1.27395732626141	0.803	0.555	5.04234471611499e-32	Dendritic cells	NAMPT
2.08594680032003e-36	2.11313239698358	0.538	0.22	6.82897263488772e-32	Dendritic cells	RALA
2.21992400287481e-36	0.605844236476674	0.997	0.971	7.26758720061154e-32	Dendritic cells	RPLP0
3.13899882872071e-36	0.89392138478898	0.916	0.657	1.02764543654659e-31	Dendritic cells	LST1
5.42069005594242e-36	1.10206768718999	0.829	0.509	1.77462551051443e-31	Dendritic cells	HCST
7.02339823337196e-36	1.08407061184084	0.858	0.578	2.29932011364131e-31	Dendritic cells	CFLAR
7.7895556115828e-36	0.562653675698428	0.997	0.988	2.55014471611998e-31	Dendritic cells	RPS7
1.54822363342888e-35	1.87190287331926	0.64	0.344	5.06857453111946e-31	Dendritic cells	TXNRD1
3.84231589869508e-35	0.958562160648481	0.921	0.729	1.2578973789148e-30	Dendritic cells	RGS1
4.17771468639098e-35	1.58024911379289	0.577	0.244	1.36770023403068e-30	Dendritic cells	NFKB2
1.09782914354796e-34	1.6363314939867	0.619	0.296	3.5940730501473e-30	Dendritic cells	CD86
1.14110699321315e-34	1.54538138712762	0.911	0.741	3.73575607438121e-30	Dendritic cells	CXCL3
1.19822015685296e-34	1.14777607259599	0.864	0.634	3.92273314950523e-30	Dendritic cells	ATP2B1
1.32444807532996e-34	1.03537482189667	0.906	0.678	4.33597810901523e-30	Dendritic cells	CYCS
3.28981219011829e-34	0.453499742348117	1	1	1.07701871480093e-29	Dendritic cells	RPS3A
3.95142395846487e-33	0.351488878841561	1	1	1.29361717552223e-28	Dendritic cells	RPLP1
4.71849333292507e-33	1.10579518619919	0.829	0.581	1.54474034733301e-28	Dendritic cells	BAZ1A
4.91521681320972e-33	1.0556360277407	0.99	0.905	1.6091436803086e-28	Dendritic cells	PPP1R15A
2.12735902088047e-32	1.1939417386751	0.837	0.621	6.96454796255847e-28	Dendritic cells	EZR
2.38498506863787e-32	0.412449708095127	1	0.999	7.80796411770666e-28	Dendritic cells	RPL37
3.14795709700762e-32	1.28733306503245	0.68	0.408	1.03057819441835e-27	Dendritic cells	CREM
3.20277049991973e-32	1.10384765595936	0.798	0.56	1.04852300626372e-27	Dendritic cells	MAP3K8
6.21559792079547e-32	1.839798180648	0.551	0.254	2.03486244731002e-27	Dendritic cells	TNIP1
8.86413242391004e-32	1.87894131602571	0.606	0.311	2.90193967293967e-27	Dendritic cells	LINC00152
2.60006980174475e-31	1.77680902409587	0.533	0.236	8.51210851695196e-27	Dendritic cells	TES
3.94002596482976e-31	0.459505291070055	0.997	0.998	1.28988570036597e-26	Dendritic cells	RPL6
1.08940585058705e-30	1.45651464457911	0.751	0.54	3.56649687365189e-26	Dendritic cells	CHMP1B
2.18852369015653e-30	1.40665890665757	0.688	0.368	7.16478885683444e-26	Dendritic cells	PTPRE
5.18196778932091e-30	0.388635421172655	1	1	1.69647261486788e-25	Dendritic cells	RPS24
8.45626167630042e-30	0.394502575313113	1	0.999	2.76841094758723e-25	Dendritic cells	RPS13
9.87694163228327e-30	1.85018615299806	0.504	0.207	3.2335131515769e-25	Dendritic cells	IL1A
1.67905641052134e-29	1.12208140539377	0.808	0.581	5.49689487676475e-25	Dendritic cells	PLEK
3.25754314252523e-29	1.04078007216952	0.971	0.814	1.06645447399991e-24	Dendritic cells	LYZ
4.3131530362222e-29	0.83215923405827	0.89	0.726	1.41204004099842e-24	Dendritic cells	SRSF2
4.98340102915131e-29	1.26458885345135	0.622	0.32	1.63146582892355e-24	Dendritic cells	LPXN
5.09526417606927e-29	0.448436925575465	1	0.999	1.66808758596156e-24	Dendritic cells	RPS8
7.66438731217652e-29	1.06892398271068	0.822	0.607	2.50916711826035e-24	Dendritic cells	LITAF
8.88243614838817e-29	1.02498536622815	0.806	0.589	2.90793194625932e-24	Dendritic cells	MAP2K3
1.65168991638091e-28	0.590380734857147	0.99	0.953	5.40730244824784e-24	Dendritic cells	RPL4
2.91916215795759e-28	0.59532147889554	0.995	0.97	9.55675307272155e-24	Dendritic cells	DDX5
4.78754708305673e-28	0.349130284410674	1	1	1.56734716405111e-23	Dendritic cells	RPL13
9.10949337822728e-28	0.367755853344439	1	0.999	2.98226594216405e-23	Dendritic cells	RPL26
2.29038499990814e-27	0.414554937638894	0.997	0.993	7.49826241269925e-23	Dendritic cells	RPL18
3.05069375480424e-27	0.389095804164373	1	1	9.98736121447812e-23	Dendritic cells	RPS23
3.0760599433934e-27	0.91517780361477	0.85	0.68	1.00704050426813e-22	Dendritic cells	AKAP13
6.74323598772806e-27	1.62008136477654	0.507	0.235	2.20760059766241e-22	Dendritic cells	FAM49A
8.1804022026842e-27	1.40547063541972	0.609	0.333	2.67810007311475e-22	Dendritic cells	FNBP1
9.32444015623732e-27	1.32729983707945	0.622	0.346	3.05263521834897e-22	Dendritic cells	ARL8B
1.14845255331955e-26	1.13882732866878	0.738	0.485	3.75980396905753e-22	Dendritic cells	NFKB1
1.58576815565958e-26	1.27537392074243	0.877	0.714	5.19148778799835e-22	Dendritic cells	CXCL2
2.02167499912738e-26	1.06310340642072	0.793	0.568	6.61855961214323e-22	Dendritic cells	TMEM123
2.23716891837502e-26	0.339406215656386	1	1	7.32404360497613e-22	Dendritic cells	RPL13A
3.50609394366217e-26	1.23415538675102	0.717	0.487	1.14782503527612e-21	Dendritic cells	ANKRD28
4.38365074844027e-26	0.977246185075566	0.869	0.687	1.43511958202438e-21	Dendritic cells	DNAJB6
5.18836961712408e-26	1.42393656642952	0.612	0.349	1.69856844525408e-21	Dendritic cells	BID
1.30264790005016e-25	0.360456304327974	1	1	4.26460869518423e-21	Dendritic cells	RPS15A
1.86449999140655e-25	1.02380513013667	0.738	0.492	6.10400007186675e-21	Dendritic cells	SPAG9
3.03147502287731e-25	0.950744327903189	0.759	0.542	9.92444292989572e-21	Dendritic cells	GPBP1
4.41589705437588e-25	0.365560745608547	1	1	1.44567637766158e-20	Dendritic cells	RPS6
4.91958973651999e-25	0.727161063639796	0.929	0.799	1.61057528794191e-20	Dendritic cells	HNRNPC
6.93023680229944e-25	1.09843393254511	0.814	0.602	2.26882092433679e-20	Dendritic cells	CPVL
1.02762638927265e-24	0.728077385130731	0.992	0.941	3.36424327320081e-20	Dendritic cells	NFKBIA
1.31746934047055e-24	1.17491907250854	0.94	0.813	4.3131311268325e-20	Dendritic cells	SOD2
1.5444582017227e-24	1.09943400277283	0.73	0.479	5.05624726079978e-20	Dendritic cells	CXCL16
3.73610507545932e-24	0.331991406337079	0.997	0.999	1.22312607960387e-19	Dendritic cells	RPL39
2.31256268182176e-23	0.400248135959438	0.995	0.986	7.57086770774809e-19	Dendritic cells	RPS5
2.78926301346329e-23	0.944777350073418	0.777	0.522	9.13148925347611e-19	Dendritic cells	MIR22HG
3.73556372877598e-23	1.25977442641782	0.567	0.308	1.22294885352668e-18	Dendritic cells	HMGA1
9.45759316747959e-23	0.64020469153637	0.942	0.896	3.09622685116947e-18	Dendritic cells	SLC25A6
1.03345288181795e-22	0.855079978819416	0.948	0.819	3.3833180444956e-18	Dendritic cells	CD83
1.71113587776698e-22	0.440924803914768	1	0.995	5.60191663663355e-18	Dendritic cells	H3F3B
2.05671638502839e-22	0.318039318843702	1	0.996	6.73327810130595e-18	Dendritic cells	RPL30
2.15326226102689e-22	0.525620347961126	0.992	0.962	7.04934999014983e-18	Dendritic cells	EIF4A1
3.01068228987026e-22	0.92367458080992	0.89	0.663	9.85637168057726e-18	Dendritic cells	TNFAIP3
3.13735465121898e-22	0.497351082402685	0.982	0.946	1.02710716571607e-17	Dendritic cells	EEF1B2
6.74842605640791e-22	1.28051130644579	0.588	0.343	2.20929972234682e-17	Dendritic cells	MTHFD2
7.34823181500523e-22	0.271024074088207	1	1	2.40566413159641e-17	Dendritic cells	RPL41
2.67615681826581e-21	0.635899546024413	0.945	0.839	8.76120219163861e-17	Dendritic cells	ATF4
4.46683071495868e-21	1.08671135274365	0.646	0.423	1.46235103946317e-16	Dendritic cells	DNTTIP2
5.25788907022433e-21	1.19291309748445	0.601	0.331	1.72132772381004e-16	Dendritic cells	PIM3
1.22384556759572e-20	0.675768019729611	0.738	0.507	4.00662561919487e-16	Dendritic cells	DDIT4
2.46130795761867e-20	0.456523995595235	0.987	0.969	8.05782999165199e-16	Dendritic cells	RPS10
3.41144599325398e-20	1.1012635299181	0.559	0.308	1.11683918927149e-15	Dendritic cells	NFAT5
3.89427817854229e-20	0.993766801694389	0.795	0.61	1.27490879009117e-15	Dendritic cells	EIF4E
6.94797936788845e-20	0.933316950447068	0.774	0.565	2.27462948545932e-15	Dendritic cells	RGS2
9.36453797752853e-20	0.30117917522361	1	0.998	3.06576244308329e-15	Dendritic cells	FAU
1.22478805093902e-19	0.341415060740883	0.992	0.991	4.00971112116417e-15	Dendritic cells	RPL5
2.84112813698423e-19	1.10498921378921	0.522	0.276	9.30128529485897e-15	Dendritic cells	ALCAM
3.74683545071168e-19	0.293502026147564	1	0.997	1.22663898985399e-14	Dendritic cells	RPL9
4.07298513909779e-19	1.30990277032605	0.541	0.305	1.33341387483784e-14	Dendritic cells	MAFF
4.609162855771e-19	0.254035731443374	1	1	1.50894773572231e-14	Dendritic cells	RPL21
4.90958077174977e-19	1.08734290649974	0.604	0.37	1.60729855305544e-14	Dendritic cells	TGIF1
4.9356479437388e-19	0.365839938633727	1	0.99	1.61583242382121e-14	Dendritic cells	RPL10A
7.50760159975601e-19	0.582573283725129	0.874	0.626	2.45783861172812e-14	Dendritic cells	HLA-DMB
1.14793866250035e-18	0.262379524810159	1	1	3.75812159329363e-14	Dendritic cells	RPL34
1.30156697239186e-18	0.491025544259938	0.974	0.909	4.26106995421648e-14	Dendritic cells	EEF2
1.94392950792676e-18	0.882218154431411	0.898	0.74	6.36403642305062e-14	Dendritic cells	PNRC1
2.22490022238928e-18	0.800852944087812	0.937	0.886	7.28387834805801e-14	Dendritic cells	H2AFZ
5.38873700517757e-18	1.18853455400394	0.522	0.285	1.76416472075503e-13	Dendritic cells	MAFG
1.15430657305127e-17	0.470507293467491	0.99	0.955	3.77896885885524e-13	Dendritic cells	HLA-C
1.51573608990466e-17	0.308554786883076	1	0.995	4.96221681112987e-13	Dendritic cells	RPL27
2.1799909409183e-17	0.992752780461921	0.601	0.379	7.13685434237832e-13	Dendritic cells	ZNF267
2.56176504764586e-17	1.00866582755522	0.593	0.383	8.38670641298302e-13	Dendritic cells	CD58
3.09596065697719e-17	0.635140991429717	0.921	0.794	1.01355559988119e-12	Dendritic cells	NAP1L1
3.51167816866917e-17	0.910845746619012	0.667	0.439	1.14965319885891e-12	Dendritic cells	ETF1
3.55522352503708e-17	0.781014193694723	0.787	0.614	1.16390907762664e-12	Dendritic cells	ATP1A1
4.34849766019042e-17	0.292732278548759	1	1	1.42361116399314e-12	Dendritic cells	RPL15
6.62917710495437e-17	0.346490194519545	0.995	0.984	2.17026000061996e-12	Dendritic cells	GNB2L1
9.51600709437028e-17	0.385248140365178	0.982	0.959	3.11535040255494e-12	Dendritic cells	RPSA
1.58708529613619e-16	1.0146134351077	0.543	0.314	5.19579984249065e-12	Dendritic cells	IL10RA
2.07662218478502e-16	0.494764533583624	0.94	0.924	6.79844570854921e-12	Dendritic cells	SDCBP
2.60573248473244e-16	0.245044509799312	1	0.998	8.53064700851706e-12	Dendritic cells	RPS4X
2.84508042053201e-16	1.12247922308501	0.546	0.33	9.3142242807377e-12	Dendritic cells	PTPN1
3.50176497739606e-16	0.600718266214268	0.848	0.637	1.14640781829992e-11	Dendritic cells	KDM6B
3.70293437891168e-16	1.26910731943568	0.52	0.315	1.21226665696811e-11	Dendritic cells	GLA
8.25921401131918e-16	0.288193222784797	1	0.998	2.70390148302567e-11	Dendritic cells	RPL31
1.07295732014435e-15	0.271257958811973	1	0.999	3.51264767468857e-11	Dendritic cells	RPL8
1.15256599312616e-15	1.03843000753495	0.591	0.39	3.77327054829641e-11	Dendritic cells	PTGS2
1.4314794478677e-15	0.87863983442744	0.575	0.362	4.68637741642928e-11	Dendritic cells	CDC42EP3
1.73320900902017e-15	1.12008152996685	0.512	0.303	5.67417965373022e-11	Dendritic cells	PPP1R15B
2.7553084430302e-15	0.281693667909793	1	0.998	9.02032878079226e-11	Dendritic cells	RPL23A
2.83961558132509e-15	0.537728191498614	0.89	0.766	9.2963334901421e-11	Dendritic cells	NFE2L2
3.36132143272655e-15	1.06019682084417	0.554	0.349	1.10042941064602e-10	Dendritic cells	SYAP1
4.17984436621765e-15	0.664732662145815	0.911	0.799	1.36839744861233e-10	Dendritic cells	MCL1
4.45789312213459e-15	0.270572671940474	1	1	1.45942505032442e-10	Dendritic cells	RPS14
6.99061128316731e-15	0.727192828965727	0.685	0.475	2.28858632188331e-10	Dendritic cells	TIPARP
8.13982985558075e-15	0.679346197832477	0.774	0.614	2.66481749812003e-10	Dendritic cells	HNRNPA0
1.05580495639768e-14	0.514098448195464	0.948	0.863	3.45649426625473e-10	Dendritic cells	ID2
1.91337589979876e-14	0.894378724429293	0.711	0.499	6.26401002076118e-10	Dendritic cells	SOCS3
2.32940266342037e-14	0.775983878305465	0.717	0.527	7.6259984395056e-10	Dendritic cells	ICAM1
2.59555655570602e-14	0.221775506930465	1	1	8.49733305207037e-10	Dendritic cells	RPS15
2.82072857578844e-14	0.507646149692586	0.916	0.807	9.2345012114162e-10	Dendritic cells	UBE2D3
5.06941828755985e-14	0.229571889395054	1	0.999	1.65962615898134e-09	Dendritic cells	RPL32
1.05157925614216e-13	0.243120387365015	1	1	3.44266016875819e-09	Dendritic cells	RPL35A
1.50026339949381e-13	0.833431338589151	0.79	0.712	4.91156231726283e-09	Dendritic cells	SLC3A2
1.52288543976548e-13	0.691237529945209	0.743	0.574	4.98562235270422e-09	Dendritic cells	VASP
1.55824725475732e-13	0.821647337823387	0.958	0.914	5.10138986262452e-09	Dendritic cells	ZFP36
1.56410682879882e-13	0.813060429708649	0.661	0.455	5.12057293612158e-09	Dendritic cells	CLEC7A
2.3919278047564e-13	0.913854194768671	0.583	0.385	7.83069324721151e-09	Dendritic cells	UPP1
2.70987274203141e-13	0.9306079958106	0.53	0.329	8.87158138286244e-09	Dendritic cells	NABP1
2.76158609997331e-13	1.05564619000084	0.538	0.347	9.04088057409263e-09	Dendritic cells	ATP13A3
3.41092095211111e-13	1.0013462021614	0.64	0.464	1.11666730130214e-08	Dendritic cells	VMP1
3.50910185702022e-13	0.237851167679429	1	1	1.14880976595128e-08	Dendritic cells	RPL19
4.75131397922493e-13	0.952113241770992	0.593	0.399	1.55548517051866e-08	Dendritic cells	DSE
6.28949794469987e-13	0.877895359951282	0.646	0.454	2.05905583713584e-08	Dendritic cells	IFRD1
8.54658435181762e-13	1.19427958169899	0.688	0.55	2.79798078509805e-08	Dendritic cells	SERPINB1
1.03559443291905e-12	0.728035699188896	0.738	0.573	3.39032905449039e-08	Dendritic cells	CMTM6
1.22370634086234e-12	0.639771076867066	0.892	0.798	4.00616981871513e-08	Dendritic cells	TUBB4B
1.25781315834963e-12	0.973800626473055	0.509	0.328	4.11782871780501e-08	Dendritic cells	GNA15
1.65227904266569e-12	0.859000190046127	0.774	0.651	5.40923112987893e-08	Dendritic cells	ATP1B3
2.01871412352107e-12	0.861010076562921	0.669	0.497	6.60886629758328e-08	Dendritic cells	XBP1
2.34777282747374e-12	0.244331045863496	1	0.995	7.68613868258354e-08	Dendritic cells	RPL7A
3.041079032506e-12	0.482276656484806	0.958	0.922	9.95588453661814e-08	Dendritic cells	NPM1
3.38931027053227e-12	0.493497862461251	0.858	0.725	1.10959239636685e-07	Dendritic cells	SUB1
3.56516247371632e-12	0.275290089383357	1	0.993	1.16716289064525e-07	Dendritic cells	RPL29
4.0305444041992e-12	0.212060877801744	1	1	1.31951962704673e-07	Dendritic cells	RPLP2
4.14126538904985e-12	0.237102348531407	1	1	1.35576746306714e-07	Dendritic cells	MALAT1
4.37317189524521e-12	0.89725855783039	0.606	0.419	1.43168901506538e-07	Dendritic cells	ZC3H12A
4.94599720917272e-12	0.641515629181305	0.732	0.597	1.61922056633897e-07	Dendritic cells	EIF3L
5.05489227427493e-12	0.568450216531706	0.774	0.613	1.65487063275213e-07	Dendritic cells	EIF3F
6.2689666673378e-12	0.543340152960765	0.866	0.782	2.05233430755305e-07	Dendritic cells	RAB7A
8.55073983749589e-12	0.594447355125255	0.748	0.589	2.79934120799941e-07	Dendritic cells	RHEB
1.3625002049294e-11	0.872592932483243	0.541	0.375	4.46055317089785e-07	Dendritic cells	CHD2
1.71330290897006e-11	0.150693325536094	1	0.998	5.60901106338618e-07	Dendritic cells	RPL7
1.7194770379969e-11	0.361693249755069	0.99	0.95	5.62922392699424e-07	Dendritic cells	RPL36A
1.99935969112947e-11	0.627644447281247	0.748	0.599	6.54550375681967e-07	Dendritic cells	NFKBIZ
2.22198893764783e-11	0.663323592871522	0.627	0.439	7.27434738407148e-07	Dendritic cells	TANK
2.62369888357317e-11	1.21698038460634	0.609	0.464	8.58946540504183e-07	Dendritic cells	IRF8
3.16879722528031e-11	0.480188952092075	0.861	0.773	1.03740083561227e-06	Dendritic cells	SLC25A5
4.1376388026187e-11	0.819546242228228	0.701	0.517	1.35458019120131e-06	Dendritic cells	FABP5
4.29439903574805e-11	0.302378832537817	0.976	0.943	1.4059003563232e-06	Dendritic cells	BTF3
4.33454419075948e-11	0.25115341444957	1	0.999	1.41904307717084e-06	Dendritic cells	TPT1
5.93598730442088e-11	0.466421293723016	0.937	0.887	1.94332352372131e-06	Dendritic cells	SQSTM1
9.55843115870445e-11	0.616059754822997	0.73	0.551	3.12923919273666e-06	Dendritic cells	ETS2
9.64340362570324e-11	0.170027525287617	1	1	3.15705747898273e-06	Dendritic cells	RPS27A
1.13020302391763e-10	0.4388176371927	0.772	0.588	3.70005865970155e-06	Dendritic cells	BZW1
1.23665775573074e-10	0.226389577411621	1	1	4.0485701607113e-06	Dendritic cells	RPS29
1.93683719384139e-10	0.794742728473288	0.525	0.35	6.34081760519793e-06	Dendritic cells	MBP
1.98362393795276e-10	0.758318408544084	0.598	0.425	6.49398804806975e-06	Dendritic cells	PNP
2.08477634453264e-10	0.395654523745999	0.984	0.931	6.82514079673095e-06	Dendritic cells	HNRNPA2B1
2.10162978219392e-10	0.906885454847594	0.669	0.524	6.88031558094646e-06	Dendritic cells	JMJD1C
2.23937716350238e-10	0.418493042974146	0.793	0.602	7.33127295787409e-06	Dendritic cells	FCGR2B
2.34462038954999e-10	0.742775787728621	0.669	0.523	7.67581823130876e-06	Dendritic cells	SKIL
4.44078116308782e-10	0.238061335289343	1	0.998	1.45382293717169e-05	Dendritic cells	RPS11
5.06950881143066e-10	0.227695394174688	1	0.996	1.65965579468617e-05	Dendritic cells	RPS21
6.31253412735383e-10	0.407544469045987	0.864	0.762	2.0665974226131e-05	Dendritic cells	GLTSCR2
6.77047326098888e-10	0.73606942836608	0.562	0.406	2.21651753618254e-05	Dendritic cells	TOP1
7.28794562142383e-10	0.203865924803881	1	1	2.38592763754173e-05	Dendritic cells	RPS12
7.35132870298394e-10	0.689746528142923	0.751	0.658	2.40667799078288e-05	Dendritic cells	RNASET2
1.22173638336418e-09	0.739591396237615	0.619	0.453	3.99972057185764e-05	Dendritic cells	CSRNP1
1.42746957260842e-09	0.208589447487372	1	0.998	4.67324988680546e-05	Dendritic cells	UBA52
1.90296849611379e-09	1.08372338313361	0.661	0.567	6.22993826257731e-05	Dendritic cells	PHLDA2
2.57014538509222e-09	0.912359109827183	0.509	0.347	8.4141419617149e-05	Dendritic cells	RIT1
2.9565433310762e-09	0.606391385763117	0.793	0.68	9.67913155727728e-05	Dendritic cells	SFPQ
3.20422535267633e-09	0.631410193781819	0.669	0.512	0.000104899929595918	Dendritic cells	WTAP
3.69830525209091e-09	0.649265519240632	0.63	0.45	0.000121075117342952	Dendritic cells	RNASE6
4.04550961588423e-09	0.586612878240983	0.995	0.963	0.000132441893804818	Dendritic cells	JUNB
5.26803181395004e-09	0.514588280597434	0.85	0.762	0.000172464825525096	Dendritic cells	SRSF5
5.41845596940332e-09	0.597466535265263	0.675	0.544	0.000177389411526326	Dendritic cells	CDC37
8.21626449825862e-09	0.460620661209494	0.877	0.785	0.000268984067143991	Dendritic cells	EIF5
8.67863191045192e-09	0.625433076462913	0.677	0.545	0.000284121051484375	Dendritic cells	AHR
9.61493045294364e-09	0.206793719798382	1	0.999	0.000314773593168469	Dendritic cells	RPL27A
9.6724429757534e-09	0.580194602690409	0.546	0.368	0.000316656438140215	Dendritic cells	ZNF90
9.73329678421707e-09	0.862853389773206	0.732	0.637	0.000318648670121698	Dendritic cells	EIF4A3
1.68977284600552e-08	0.684457453843306	0.509	0.348	0.000553197834325289	Dendritic cells	GTF2B
1.69538413723316e-08	0.600212905491996	0.635	0.47	0.000555034858847393	Dendritic cells	PEA15
1.94424337939125e-08	0.553483828139985	0.64	0.475	0.000636506397545108	Dendritic cells	CORO1A
1.99042197578477e-08	0.358134529596817	0.911	0.79	0.000651624346432417	Dendritic cells	EIF4G2
2.73351474379551e-08	0.607317160273003	0.837	0.757	0.000894898056823775	Dendritic cells	MAP1LC3B
4.04173192676588e-08	0.643623727762264	0.583	0.438	0.00132318219818462	Dendritic cells	PPP2CA
4.44044426759884e-08	0.74846415973555	0.583	0.447	0.00145371264432651	Dendritic cells	NRP2
4.78503568462424e-08	0.493082141196099	0.829	0.768	0.00156652498243228	Dendritic cells	DDX3X
9.80795312163515e-08	0.241806568799045	0.974	0.935	0.00321092769296092	Dendritic cells	CD44
1.04288055507131e-07	0.497946497362867	0.743	0.635	0.00341418236119246	Dendritic cells	MGAT1
1.71293618475145e-07	0.612867685171711	0.541	0.383	0.00560781048163931	Dendritic cells	GABARAPL1
3.15439982345851e-07	0.329884390891235	0.837	0.707	0.0103268741420385	Dendritic cells	RBM8A
3.17261938639039e-07	0.47089097837711	0.727	0.598	0.0103865213471649	Dendritic cells	CD53
3.69424124562474e-07	0.220532432000319	1	0.981	0.0120942069899263	Dendritic cells	NACA
4.28193966181734e-07	0.538870939242705	0.514	0.376	0.0140182140648576	Dendritic cells	ILF2
4.68044645145198e-07	0.149141907774035	1	0.999	0.0153228455927635	Dendritic cells	RPS20
4.9819099009825e-07	0.604440179984139	0.908	0.84	0.0163097766338365	Dendritic cells	TIMP1
5.57097876122087e-07	0.173435800170896	1	0.996	0.0182382702684849	Dendritic cells	RPL23
6.08173042604175e-07	0.468555026224287	0.675	0.519	0.0199103690687755	Dendritic cells	CTSH
1.07441051780452e-06	0.105220737710455	1	1	0.0351740515318844	Dendritic cells	RPL37A
1.55612727810368e-06	0.458923452497761	0.556	0.408	0.0509444948305583	Dendritic cells	MAPRE1
1.74513991637276e-06	0.367985242953287	0.837	0.745	0.0571323905822113	Dendritic cells	RBM39
2.51495902976751e-06	0.218361161607004	0.974	0.928	0.0823347287165287	Dendritic cells	HNRNPA1
2.76440726779713e-06	0.501665337276265	0.664	0.542	0.0905011651331423	Dendritic cells	PPP1CB
2.89373226330756e-06	0.508020713891694	0.512	0.372	0.094735006836163	Dendritic cells	FBL
5.87749177337831e-06	0.410766367621989	0.703	0.583	0.192417325676859	Dendritic cells	UXT
6.30816030742721e-06	0.495859148308685	0.793	0.723	0.206516552144552	Dendritic cells	GLIPR1
8.94426331678752e-06	0.295776956950472	0.853	0.796	0.29281729246499	Dendritic cells	YWHAZ
9.58661083370579e-06	0.407193931598049	0.822	0.715	0.31384646547386	Dendritic cells	CCL3
1.0314026196582e-05	0.74960892047719	0.585	0.502	0.337660589623701	Dendritic cells	YPEL5
1.23101571441344e-05	0.564686936679078	0.554	0.446	0.403009924584672	Dendritic cells	ARID4B
1.51082685971838e-05	0.510753145377789	0.643	0.55	0.494614497334602	Dendritic cells	BNIP3L
1.73109409122764e-05	0.345537373893047	0.822	0.759	0.566725583586103	Dendritic cells	RPL17
2.01511511750787e-05	0.13686365883361	1	1	0.659708387169726	Dendritic cells	RPS28
2.54832110092582e-05	0.306765546342603	0.819	0.725	0.834269362021094	Dendritic cells	SERP1
2.55296520787291e-05	0.490521904849655	0.591	0.478	0.835789749753432	Dendritic cells	UBE2A
2.59331111947828e-05	0.474692302590246	0.667	0.547	0.8489981942948	Dendritic cells	CHMP4B
2.59981827428415e-05	0.433248054532571	0.774	0.665	0.851128506635145	Dendritic cells	CCNL1
2.76136140632917e-05	0.391649413725958	0.588	0.454	0.904014497204045	Dendritic cells	MAT2A
2.77630780502539e-05	0.550066824617576	0.646	0.553	0.908907649209211	Dendritic cells	RGCC
3.11145929120306e-05	0.400802948388178	0.551	0.434	1	Dendritic cells	UBE2N
3.25594113747288e-05	0.699914711564885	0.596	0.507	1	Dendritic cells	FILIP1L
3.81310168910805e-05	0.304292979931406	0.622	0.477	1	Dendritic cells	HCLS1
3.85055697890897e-05	0.334693244663524	0.664	0.55	1	Dendritic cells	GRB2
3.94222177015867e-05	0.508963333134423	0.572	0.473	1	Dendritic cells	YME1L1
4.48424911115827e-05	0.418926537836327	0.622	0.512	1	Dendritic cells	LIMS1
7.82372207028292e-05	0.505553858349749	0.53	0.404	1	Dendritic cells	GPSM3
8.30325727507885e-05	0.864339876664979	0.546	0.49	1	Dendritic cells	CKS2
9.28976722550166e-05	0.580506995052262	0.664	0.629	1	Dendritic cells	NINJ1
9.52985872351406e-05	0.255583171241338	0.85	0.733	1	Dendritic cells	RBM3
0.000100494651380078	0.380654485284192	0.619	0.512	1	Dendritic cells	ROCK1
0.000118310427836267	0.361822911278687	0.562	0.46	1	Dendritic cells	RUNX1
0.000120253146237433	0.313843442502373	0.709	0.608	1	Dendritic cells	PTPRC
0.000137413576315788	0.285163371075464	0.675	0.587	1	Dendritic cells	HNRNPM
0.000159197582444165	0.339533264586977	0.745	0.629	1	Dendritic cells	SNRPB
0.000234545061769976	0.473566532294572	0.543	0.447	1	Dendritic cells	EIF3J
0.00025392048572411	0.347301316300914	0.722	0.634	1	Dendritic cells	PRRC2C
0.000273025542668663	0.34293129650761	0.585	0.472	1	Dendritic cells	ADRM1
0.000284663795744561	0.391300161433329	0.74	0.654	1	Dendritic cells	HNRNPU
0.000295076249724737	0.338008159509812	0.622	0.518	1	Dendritic cells	ARF4
0.000302609154555091	0.333571297346431	0.69	0.591	1	Dendritic cells	ATP6V0D1
0.000321312054117358	0.263227204666759	0.638	0.508	1	Dendritic cells	LCP1
0.000345846208284077	0.305563840972563	0.971	0.987	1	Dendritic cells	LMNA
0.000438795814650234	0.244395514372163	0.871	0.79	1	Dendritic cells	NCL
0.000463386772400258	0.243856810010592	0.861	0.804	1	Dendritic cells	GNG5
0.000477828425125954	0.476862545374378	0.512	0.414	1	Dendritic cells	JAK1
0.000530421531929273	0.468480573757112	0.546	0.443	1	Dendritic cells	TYMP
0.000576796260063209	0.409232991598395	0.554	0.466	1	Dendritic cells	CKLF
0.000687498788152299	0.334523321117528	0.766	0.689	1	Dendritic cells	ANKRD12
0.00069704729686148	0.429385441933182	0.617	0.537	1	Dendritic cells	BHLHE40
0.000769254646133213	0.261572417876694	0.927	0.859	1	Dendritic cells	ZFAS1
0.000845136951892593	0.262255828071654	0.795	0.713	1	Dendritic cells	ARL6IP1
0.000865933912076026	0.328750492676136	0.535	0.435	1	Dendritic cells	PNISR
0.000996846457552987	0.393760810259349	0.638	0.559	1	Dendritic cells	RASGEF1B
0.00138826131021471	0.624388314269983	0.698	0.612	1	Dendritic cells	ATF3
0.00140066675612786	0.113353934364132	1	1	1	Dendritic cells	RPL35
0.0015194772030165	0.308942753553444	0.551	0.436	1	Dendritic cells	OSBPL8
0.00192587789525961	0.240774804898061	0.546	0.456	1	Dendritic cells	HMGN1
0.00212593290670573	0.369709744410619	0.517	0.442	1	Dendritic cells	EIF4H
0.00225587851616138	0.393773037672391	0.525	0.431	1	Dendritic cells	ATP6V1B2
0.00226755663475572	0.51009278864363	0.596	0.51	1	Dendritic cells	PHLDA1
0.00249900581111283	0.194913684762276	1	0.993	1	Dendritic cells	CST3
0.00259258202415495	0.184420230052146	0.751	0.624	1	Dendritic cells	ITGB2
0.00259628501548597	0.143324688686978	1	1	1	Dendritic cells	VIM
0.00263073236274635	0.370674809740775	0.633	0.542	1	Dendritic cells	FGL2
0.00263250016067035	0.277755742171057	0.696	0.638	1	Dendritic cells	CSNK1A1
0.00376471917798126	0.408884425582865	0.633	0.588	1	Dendritic cells	ZNF706
0.00409467403201729	0.320548340752949	0.559	0.478	1	Dendritic cells	BTG2
0.0043665768161307	0.379781906468472	0.921	0.931	1	Dendritic cells	HSPA8
0.00489327521606522	0.244687865472531	0.58	0.497	1	Dendritic cells	C1orf162
0.00522562103783442	0.281695145464523	0.564	0.479	1	Dendritic cells	NASP
0.00618783626452834	0.264204391413535	0.717	0.679	1	Dendritic cells	TNFAIP2
0.00673387672205217	0.174344458734059	0.63	0.543	1	Dendritic cells	FAM133B
0.00773067557237157	0.176312256236133	0.717	0.617	1	Dendritic cells	CD37
0.00842900305020748	0.210779636661431	0.682	0.605	1	Dendritic cells	KMT2E
0.00869291292579929	0.387805144736747	0.507	0.439	1	Dendritic cells	IFNGR1
0.00936788367059812	0.364981286485831	0.517	0.458	1	Dendritic cells	HBP1
